# Supplementary material for: Metabolomic and Transcriptomic Analyses Reveal the Molecular Mechanism Underlying the Massive Accumulation of Secondary Metabolites in Fenugreek (Trigonella foenum-graecum L.) Seeds
Source: Genes (Basel). 2024 Mar 7;15(3):343. doi: 10.3390/genes15030343 (PMC10969933; doi:10.3390/genes15030343)
Supplement: Supplementary file 1 [file genes-15-00343-s001.zip]

Archive with 13 entries (13 files):
- Figure S1.tif
- Figure S2.tif
- Figure S3A.pdf
- Figure S3B.pdf
- Figure S4.tif
- Figure S5.tif
- Table S1 .xlsx
- Table S2.xlsx
- Table S3.xlsx
- Table S4.xlsx
- Table S5.xlsx
- Table S6.xlsx
- Table S7 .pdf
