# Supplementary material for: Metabolomic and Transcriptomic Analyses Reveal the Molecular Mechanism Underlying the Massive Accumulation of Secondary Metabolites in Fenugreek (Trigonella foenum-graecum L.) Seeds
Source: Genes (Basel). 2024 Mar 7;15(3):343. doi: 10.3390/genes15030343 (PMC10969933; doi:10.3390/genes15030343)
Supplement: Supplementary file 1 [file genes-15-00343-s001.zip › Table S1 .xlsx]

## Sheet: Table S1
Table S1. The all of the identified metabolites in metabolome analysis
Description	Super.class	Class	Sub.class
2,4,6-Trihydroxybenzophenone; Phenyl(2,4,6-trihydroxyphenyl)-methanone;	Benzenoids	Benzene and substituted derivatives	Benzophenones
Cinnavalininate; Cinnabarinic acid;	Organoheterocyclic compounds	Benzoxazines	Phenoxazines
Aflatoxin M1;	Phenylpropanoids and polyketides	Coumarins and derivatives	Furanocoumarins
Aflatoxin B1-exo-8,9-epoxide; 2,3-Epoxyaflatoxin B1;	Phenylpropanoids and polyketides	Coumarins and derivatives	Furanocoumarins
Methanesulfonic acid; Methanesulfonate;	Organic compounds	Organic acids and derivatives	Organic sulfonic acids and derivatives
(3S,5S)-3,5-Diaminohexanoate; L-erythro-3,5-Diaminohexanoate; (3S,5S)-3,5-Diaminocaproate; L-erythro-3,5-Diaminocaproate;	Organic acids and derivatives	Carboxylic acids and derivatives	Amino acids, peptides, and analogues
3,5-Diiodo-4-hydroxyphenylpyruvate; 3-(3,5-Diiodo-4-hydroxyphenyl)pyruvate;	Benzenoids	Benzene and substituted derivatives	Phenylpyruvic acid derivatives
L-Arginine; (S)-2-Amino-5-guanidinovaleric acid; L-Arg;	Organic acids and derivatives	Carboxylic acids and derivatives	Amino acids, peptides, and analogues
D-Arginine; D-2-Amino-5-guanidinovaleric acid;	Organic acids and derivatives	Carboxylic acids and derivatives	Amino acids, peptides, and analogues
L-Histidine; (S)-alpha-Amino-1H-imidazole-4-propionic acid;	Organic acids and derivatives	Carboxylic acids and derivatives	Amino acids, peptides, and analogues
N7-Methylguanosine;	Nucleosides, nucleotides, and analogues	Purine nucleosides	null
(1R)-Hydroxy-(2R)-glutathionyl-1,2-dihydronaphthalene;	Organic acids and derivatives	Carboxylic acids and derivatives	Amino acids, peptides, and analogues
(1S)-Hydroxy-(2S)-glutathionyl-1,2-dihydronaphthalene;	Organic acids and derivatives	Carboxylic acids and derivatives	Amino acids, peptides, and analogues
(1R)-Glutathionyl-(2R)-hydroxy-1,2-dihydronaphthalene;	Organic acids and derivatives	Carboxylic acids and derivatives	Amino acids, peptides, and analogues
ADP-glucose; ADP-alpha-D-glucose; Adenosine diphosphoglucose;	Nucleosides, nucleotides, and analogues	Purine nucleotides	Purine nucleotide sugars
ADP-mannose; APD-D-mannose;	Nucleosides, nucleotides, and analogues	Purine nucleotides	Purine nucleotide sugars
3-Cyano-L-alanine; L-3-Cyanoalanine; L-beta-Cyanoalanine;	Organic acids and derivatives	Carboxylic acids and derivatives	Amino acids, peptides, and analogues
N-Methylhydantoin; N-Methylimidazolidine-2,4-dione;	Organoheterocyclic compounds	Azolines	Imidazolines
L-Asparagine; 2-Aminosuccinamic acid;	Organic acids and derivatives	Carboxylic acids and derivatives	Amino acids, peptides, and analogues
D-Aspartate; D-Aspartic acid;	Organic acids and derivatives	Carboxylic acids and derivatives	Amino acids, peptides, and analogues
D-Glucose; Grape sugar; Dextrose; Glucose; D-Glucopyranose;	Organic oxygen compounds	Organooxygen compounds	Carbohydrates and carbohydrate conjugates
D-Galactose; D-Galactopyranose;	Organic oxygen compounds	Organooxygen compounds	Carbohydrates and carbohydrate conjugates
myo-Inositol; D-myo-Inositol; 1D-myo-Inositol; L-myo-Inositol; 1L-myo-Inositol; meso-Inositol; Inositol; Dambose; Cyclohexitol; Meat sugar; Bios I;	Organic oxygen compounds	Organooxygen compounds	Alcohols and polyols
D-Mannose; Mannose; Seminose; Carubinose; D-Mannopyranose;	Organic oxygen compounds	Organooxygen compounds	Carbohydrates and carbohydrate conjugates
beta-D-Glucose; beta-D-Glucopyranose;	Organic oxygen compounds	Organooxygen compounds	Carbohydrates and carbohydrate conjugates
alpha-D-Glucose;	Organic oxygen compounds	Organooxygen compounds	Carbohydrates and carbohydrate conjugates
D-Hexose; Hexose;	Organic oxygen compounds	Organooxygen compounds	Carbohydrates and carbohydrate conjugates
beta-D-Galactose;	Organic oxygen compounds	Organooxygen compounds	Carbohydrates and carbohydrate conjugates
alpha-D-Galactose;	Organic oxygen compounds	Organooxygen compounds	Carbohydrates and carbohydrate conjugates
beta-D-Fructose; beta-Fruit sugar; beta-D-arabino-Hexulose; beta-Levulose; Fructose;	Organic oxygen compounds	Organooxygen compounds	Carbohydrates and carbohydrate conjugates
1L-chiro-Inositol; (-)-Inositol;	Organic oxygen compounds	Organooxygen compounds	Alcohols and polyols
muco-Inositol;	Organic oxygen compounds	Organooxygen compounds	Alcohols and polyols
scyllo-Inositol; Scyllitol;	Organic oxygen compounds	Organooxygen compounds	Alcohols and polyols
alpha-L-Sorbopyranose;	Organic oxygen compounds	Organooxygen compounds	Carbohydrates and carbohydrate conjugates
L-Gulose;	Organic oxygen compounds	Organooxygen compounds	Carbohydrates and carbohydrate conjugates
1D-chiro-Inositol; 1,2,4/3,5,6-Cyclohexane-1,2,3,4,5,6-hexol; (+)-Inositol;	Organic oxygen compounds	Organooxygen compounds	Alcohols and polyols
5,6-Dihydrothymine; Dihydrothymine; 5,6-Dihydro-5-methyluracil;	Organoheterocyclic compounds	Diazines	Pyrimidines and pyrimidine derivatives
O-Phospho-L-serine; L-O-Phosphoserine; 3-Phosphoserine; Dexfosfoserine; 3-Phospho-L-serine;	Organic acids and derivatives	Carboxylic acids and derivatives	Amino acids, peptides, and analogues
Gemcitabine;	Nucleosides, nucleotides, and analogues	Pyrimidine nucleosides	Pyrimidine 2'-deoxyribonucleosides
Morphine-6-glucuronide;	Alkaloids and derivatives	Morphinans	null
Morphine-3-glucuronide;	Alkaloids and derivatives	Morphinans	null
Diphosphate; Diphosphoric acid; Pyrophosphate; Pyrophosphoric acid; PPi;	Homogeneous non-metal compounds	Non-metal oxoanionic compounds	Non-metal pyrophosphates
Geranyl phosphate;	Lipids and lipid-like molecules	Prenol lipids	Isoprenoid phosphates
sn-Glycerol 3-phosphate; Glycerophosphoric acid; D-Glycerol 1-phosphate;	Lipids and lipid-like molecules	Glycerophospholipids	Glycerophosphates
D-Ribose;	Organic oxygen compounds	Organooxygen compounds	Carbohydrates and carbohydrate conjugates
D-Xylulose; D-threo-Pentulose; D-Lyxulose;	Organic oxygen compounds	Organooxygen compounds	Carbohydrates and carbohydrate conjugates
L-Arabinofuranose;	Organic oxygen compounds	Organooxygen compounds	Carbohydrates and carbohydrate conjugates
beta-L-Arabinofuranose;	Organic oxygen compounds	Organooxygen compounds	Carbohydrates and carbohydrate conjugates
Sulfanilamide; Sulfamine; Prontosil album;	Benzenoids	Benzene and substituted derivatives	Benzenesulfonamides
Carnosine; Nalpha-(beta-alanyl)-L-histidine;	Organic acids and derivatives	Peptidomimetics	Hybrid peptides
4,5-Dioxopentanoate; 4-Oxoglutarate semialdehyde;	Organic acids and derivatives	Keto acids and derivatives	Gamma-keto acids and derivatives
D-Xylonolactone; D-Xylono-1,5-lactone;	Organoheterocyclic compounds	Lactones	Delta valerolactones
D-Arabinonate; D-Arabinonic acid;	Organic oxygen compounds	Organooxygen compounds	Carbohydrates and carbohydrate conjugates
L-Xylonate; L-Xylonic acid;	Organic oxygen compounds	Organooxygen compounds	Carbohydrates and carbohydrate conjugates
(S)-3-Sulfolactate; (2S)-3-Sulfolactate;	Organic acids and derivatives	Hydroxy acids and derivatives	Alpha hydroxy acids and derivatives
Allantoate; Allantoic acid;	Organic acids and derivatives	Carboxylic acids and derivatives	Amino acids, peptides, and analogues
2-Phosphoglycolate; Phosphoglycolic acid;	Organic acids and derivatives	Organic phosphoric acids and derivatives	Phosphate esters
5-O-Methyl-myo-inositol; 1D-5-O-Methyl-myo-inositol; Sequoyitol;	Organooxygen compounds	Alcohols and polyols	Cyclic alcohols and derivatives
D-Bornesitol; (-)-Bornesitol; 1-O-Methyl-myo-inositol; 1D-1-O-Methyl-myo-inositol;	Organooxygen compounds	Alcohols and polyols	Cyclic alcohols and derivatives
D-Pinitol; 1D-3-O-Methyl-chiro-inositol; 5D-5-O-Methyl-chiro-inositol;	Organic oxygen compounds	Organooxygen compounds	Alcohols and polyols
6-O-Methyl-myo-inositol; 1D-6-O-Methyl-myo-inositol;	Organic oxygen compounds	Organooxygen compounds	Alcohols and polyols
(-)-Quebrachitol;	Organic oxygen compounds	Organooxygen compounds	Alcohols and polyols
Methoxyflurane;	Organic oxygen compounds	Organooxygen compounds	Ethers
Iprobenfos; IBP; Kitazin P; S-Benzyl O,O-diisopropyl phosphorothioate;	Benzenoids	Benzene and substituted derivatives	null
N-Acetyl-D-glucosamine 1-phosphate;	Organic oxygen compounds	Organooxygen compounds	Carbohydrates and carbohydrate conjugates
N-Acetyl-alpha-D-galactosamine 1-phosphate;	Organic oxygen compounds	Organooxygen compounds	Carbohydrates and carbohydrate conjugates
1-(5'-Phosphoribosyl)-5-amino-4-imidazolecarboxamide; 5'-Phosphoribosyl-5-amino-4-imidazolecarboxamide; 5'-Phospho-ribosyl-5-amino-4-imidazole carboxamide; AICAR; 5-Aminoimidazole-4-carboxamide ribotide; 5-Phosphoribosyl-4-carbamoyl-5-aminoimidazole; 5-Amino-1-(5-phospho-D-ribosyl)imidazole-4-carboxamide; 5-Amino-1-(5-phospho-beta-D-ribosyl)imidazole-4-carboxamide;	Nucleosides, nucleotides, and analogues	Imidazole ribonucleosides and ribonucleotides	1-ribosyl-imidazolecarboxamides
Prochloraz;	Benzenoids	Phenol ethers	null
Lactose 6'-phosphate;	Organic oxygen compounds	Organooxygen compounds	Carbohydrates and carbohydrate conjugates
Temocaprilat; RS 5139;	Organic acids and derivatives	Carboxylic acids and derivatives	Amino acids, peptides, and analogues
Threonate; L-Threonate; (2R,3S)-2,3,4-Trihydroxybutanoic acid;	Organic oxygen compounds	Organooxygen compounds	Carbohydrates and carbohydrate conjugates
D-Erythronate; (2R,3R)-2,3,4-Trihydroxybutanoate;	Organic oxygen compounds	Organooxygen compounds	Carbohydrates and carbohydrate conjugates
D-Threonate; (2S,3R)-2,3,4-Trihydroxybutanoate;	Organic oxygen compounds	Organooxygen compounds	Carbohydrates and carbohydrate conjugates
Diosmetin; Luteolin 4'-methyl ether;	Phenylpropanoids and polyketides	Flavonoids	O-methylated flavonoids
Hispidulin; Dinatin; Scutellarein 6-methyl ether;	Phenylpropanoids and polyketides	Flavonoids	O-methylated flavonoids
2'-Hydroxybiochanin A; Dehydroferreirin;	Phenylpropanoids and polyketides	Isoflavonoids	O-methylated isoflavonoids
Naringin; Naringenin 7-O-neohesperidoside; Naringenin 7-O-[alpha-L-rhamnosyl-(1->2)-beta-D-glucoside];	Phenylpropanoids and polyketides	Flavonoids	Flavonoid glycosides
(S)-Malate; L-Malate; L-Apple acid; L-Malic acid; L-2-Hydroxybutanedioic acid; Malate; Malic acid;	Organic acids and derivatives	Hydroxy acids and derivatives	Beta hydroxy acids and derivatives
(R)-Malate; D-Malate; D-Malic acid;	Lipids and lipid-like molecules	Fatty Acyls	Fatty acids and conjugates
L-Rhamnose; 6-Deoxy-L-mannose; L-Mannomethylose; L-Rhamnopyranose;	Organic oxygen compounds	Organooxygen compounds	Carbohydrates and carbohydrate conjugates
6-Deoxy-L-galactose; L-Fucose;	Organic oxygen compounds	Organooxygen compounds	Carbohydrates and carbohydrate conjugates
beta-D-Fucose;	Organic oxygen compounds	Organooxygen compounds	Carbohydrates and carbohydrate conjugates
beta-L-Fucopyranose; beta-L-Fucose;	Organic oxygen compounds	Organooxygen compounds	Carbohydrates and carbohydrate conjugates
Delavirdine;	Organoheterocyclic compounds	Diazinanes	Piperazines
Fumarate; Fumaric acid; trans-Butenedioic acid;	Organic acids and derivatives	Carboxylic acids and derivatives	Dicarboxylic acids and derivatives
Maleic acid; Maleate; cis-Butenedioic acid;	Organic acids and derivatives	Carboxylic acids and derivatives	Dicarboxylic acids and derivatives
L-Pipecolate; Pipecolinic acid; Pipecolic acid; 2-Piperidinecarboxylic acid; (S)-Piperidine-2-carboxylic acid;	Organic acids and derivatives	Carboxylic acids and derivatives	Amino acids, peptides, and analogues
1-Aminocyclopentanecarboxylate; 1-Aminocyclopentanecarboxylic acid; Cycloleucine;	Organic acids and derivatives	Carboxylic acids and derivatives	Amino acids, peptides, and analogues
N4-Acetylaminobutanal; 4-Acetamidobutanal;	Organic oxygen compounds	Organooxygen compounds	Carbonyl compounds
Vigabatrin;	Organic acids and derivatives	Carboxylic acids and derivatives	Amino acids, peptides, and analogues
Fagomine;	Organoheterocyclic compounds	Piperidines	null
Kojibiose; 2-O-alpha-D-Glucopyranosyl-D-glucose;	Lipids and lipid-like molecules	Fatty Acyls	Fatty acyl glycosides
Mometasone;	Lipids and lipid-like molecules	Steroids and steroid derivatives	Pregnane steroids
Stachyose;	Organic oxygen compounds	Organooxygen compounds	Carbohydrates and carbohydrate conjugates
Avenanthramide A;	Phenylpropanoids and polyketides	Cinnamic acids and derivatives	Hydroxycinnamic acids and derivatives
Sulfate; Sulfuric acid;	Homogeneous non-metal compounds	Non-metal oxoanionic compounds	Non-metal sulfates
2-Furoate; 2-Furoic acid; 2-Furancarboxylic acid; Pyromucic acid;	Organoheterocyclic compounds	Furans	Furoic acid and derivatives
2,5-Furandicarboxylate; Furan-2,5-dicarboxylate;	Organoheterocyclic compounds	Furans	Furoic acid and derivatives
cis-Aconitate; cis-Aconitic acid;	Organic acids and derivatives	Carboxylic acids and derivatives	Tricarboxylic acids and derivatives
trans-Aconitate; trans-Aconitic acid;	Organic acids and derivatives	Carboxylic acids and derivatives	Tricarboxylic acids and derivatives
UDP-glucose; UDPglucose; UDP-D-glucose; Uridine diphosphate glucose; UDP-alpha-D-glucose;	Nucleosides, nucleotides, and analogues	Pyrimidine nucleotides	Pyrimidine nucleotide sugars
Quazepam;	Organoheterocyclic compounds	Benzodiazepines	1,4-benzodiazepines
17beta-Estradiol 3-sulfate-17-(beta-D-glucuronide); Estradiol 17beta-glucuronide 3-sulfate;	Lipids and lipid-like molecules	Steroids and steroid derivatives	Steroidal glycosides
UDP-N-acetyl-alpha-D-glucosamine; UDP-N-acetyl-D-glucosamine; UDP-N-acetylglucosamine;	Nucleosides, nucleotides, and analogues	Pyrimidine nucleotides	Pyrimidine nucleotide sugars
(R)-2,3-Dihydroxy-3-methylpentanoate; (R)-2,3-Dihydroxy-3-methylvalerate; (2R,3R)-2,3-Dihydroxy-3-methylpentanoate;	Lipids and lipid-like molecules	Fatty Acyls	Fatty acids and conjugates
5,6,7,8-Tetrahydromethanopterin; H4MPT; THMPT; Tetrahydromethanopterin;	Organic oxygen compounds	Organooxygen compounds	Carbohydrates and carbohydrate conjugates
4-Acetamidobutanoate; N4-Acetylaminobutanoate;	Organic acids and derivatives	Carboxylic acids and derivatives	Amino acids, peptides, and analogues
6-Amino-2-oxohexanoate; 2-Oxo-6-aminocaproate;	Organic acids and derivatives	Keto acids and derivatives	Medium-chain keto acids and derivatives
(S)-5-Amino-3-oxohexanoic acid; (S)-5-Amino-3-oxohexanoate;	Organic acids and derivatives	Keto acids and derivatives	Medium-chain keto acids and derivatives
L-2-Aminoadipate 6-semialdehyde; 2-Aminoadipate 6-semialdehyde; L-Allysine; Allysine; (S)-2-Amino-6-oxohexanoate;	Organic acids and derivatives	Carboxylic acids and derivatives	Amino acids, peptides, and analogues
Zanamivir;	Organic acids and derivatives	Carboxylic acids and derivatives	Carboxylic acid derivatives
Mycophenolate mofetil; RS 61443;	Organoheterocyclic compounds	Isocoumarans	Isobenzofuranones
1F-beta-D-Fructosylsucrose; beta-D-Fructofuranosyl-(2->1)-beta-D-fructofuranosyl alpha-D-glucopyranoside;	Organic oxygen compounds	Organooxygen compounds	Carbohydrates and carbohydrate conjugates
D-Gal alpha 1->6D-Gal alpha 1->6D-Glucose; D-Gal-alpha1->6D-Gal-alpha1->6D-Glucose; Manninotriose;	Organic oxygen compounds	Organooxygen compounds	Carbohydrates and carbohydrate conjugates
Melezitose;	Organic oxygen compounds	Organooxygen compounds	Carbohydrates and carbohydrate conjugates
Nalbuphine;	Benzenoids	Phenanthrenes and derivatives	null
N2-Succinyl-L-ornithine; (2S)-5-Amino-2-(3-carboxypropanoylamino)pentanoic acid;	Organic acids and derivatives	Carboxylic acids and derivatives	Amino acids, peptides, and analogues
4-(L-gamma-Glutamylamino)butanoate; 4-(gamma-L-Glutamylamino)butanoate; gamma-Glutamyl-gamma-aminobutyrate; 4-(Glutamylamino)butanoate; gamma-Glutamyl-GABA;	Organic acids and derivatives	Carboxylic acids and derivatives	Amino acids, peptides, and analogues
Phosphocreatine; N-Phosphocreatine; Creatine phosphate;	Organic acids and derivatives	Carboxylic acids and derivatives	Amino acids, peptides, and analogues
3'-UMP; Uridine 3'-monophosphate; Uridine 3'-phosphate;	Nucleosides, nucleotides, and analogues	Ribonucleoside 3'-phosphates	null
Uridine 2'-phosphate;	Organooxygen compounds	Carbohydrates and carbohydrate conjugates	Glycosyl compounds
L-Alanine; L-2-Aminopropionic acid; L-alpha-Alanine;	Organic acids and derivatives	Carboxylic acids and derivatives	Amino acids, peptides, and analogues
beta-Alanine; 3-Aminopropionic acid; 3-Aminopropanoate;	Organic acids and derivatives	Carboxylic acids and derivatives	Amino acids, peptides, and analogues
D-Alanine; D-2-Aminopropionic acid; D-Ala;	Organic acids and derivatives	Carboxylic acids and derivatives	Amino acids, peptides, and analogues
Sarcosine; N-Methylglycine;	Organic acids and derivatives	Carboxylic acids and derivatives	Amino acids, peptides, and analogues
Alanine; 2-Aminopropionic acid; 2-Aminopropanoic acid;	Organic acids and derivatives	Carboxylic acids and derivatives	Amino acids, peptides, and analogues
Urethane; Ethyl carbamate;	Organic acids and derivatives	Carboximidic acids and derivatives	null
gamma-Glutamyl-beta-cyanoalanine;	Organic acids and derivatives	Carboxylic acids and derivatives	Amino acids, peptides, and analogues
L-Serine; L-2-Amino-3-hydroxypropionic acid; L-3-Hydroxy-alanine; Serine;	Organic acids and derivatives	Carboxylic acids and derivatives	Amino acids, peptides, and analogues
Serine; 2-Amino-3-hydroxypropionic acid; 3-Hydroxyalanine;	Organic acids and derivatives	Carboxylic acids and derivatives	Amino acids, peptides, and analogues
D-Serine;	Organic acids and derivatives	Carboxylic acids and derivatives	Amino acids, peptides, and analogues
dUMP; Deoxyuridylic acid; Deoxyuridine monophosphate; Deoxyuridine 5'-phosphate; 2'-Deoxyuridine 5'-phosphate;	Nucleosides, nucleotides, and analogues	Pyrimidine nucleotides	Pyrimidine deoxyribonucleotides
L-1-Pyrroline-3-hydroxy-5-carboxylate; 3-Hydroxy-L-1-pyrroline-5-carboxylate; (3R,5S)-1-Pyrroline-3-hydroxy-5-carboxylate; (3R,5S)-3-Hydroxy-1-pyrroline-5-carboxylate;	Organic acids and derivatives	Carboxylic acids and derivatives	Amino acids, peptides, and analogues
1-Pyrroline-4-hydroxy-2-carboxylate;	Organoheterocyclic compounds	Pyrrolines	null
4-Imidazolone-5-propanoate; 4-Imidazolone-5-propionic acid; 4,5-Dihydro-4-oxo-5-imidazolepropanoate;	Organoheterocyclic compounds	Azoles	Imidazoles
L-Methionine; Methionine; L-2-Amino-4methylthiobutyric acid;	Organic acids and derivatives	Carboxylic acids and derivatives	Amino acids, peptides, and analogues
Methionine; 2-Amino-4-(methylthio)butyric acid;	Organic acids and derivatives	Carboxylic acids and derivatives	Amino acids, peptides, and analogues
2',3'-Cyclic UMP;	Nucleosides, nucleotides, and analogues	Pyrimidine nucleotides	Cyclic pyrimidine nucleotides
(R)-2,3-Dihydroxy-3-methylbutanoate; (R)-2,3-Dihydroxy-isovalerate; (R)-2,3-Dihydroxy-isovaleric acid; (2R)-2,3-Dihydroxy-3-methylbutanoate;	Lipids and lipid-like molecules	Fatty Acyls	Fatty acids and conjugates
Zalcitabine; 2',3'-Dideoxycytidine;	Nucleosides, nucleotides, and analogues	Pyrimidine nucleosides	Pyrimidine 2',3'-dideoxyribonucleosides
Rabeprazole;	Organoheterocyclic compounds	Benzimidazoles	Sulfinylbenzimidazoles
Methylmalonate; Methylmalonic acid;	Organic acids and derivatives	Carboxylic acids and derivatives	Dicarboxylic acids and derivatives
Glycyl-leucine; Glycyl-L-leucine;	Organic acids and derivatives	Carboxylic acids and derivatives	Amino acids, peptides, and analogues
N6-Acetyl-L-lysine;	Organic acids and derivatives	Carboxylic acids and derivatives	Amino acids, peptides, and analogues
SN-38;	Alkaloids and derivatives	Camptothecins	null
(R)-2-Hydroxyglutarate; (R)-Hydroxyglutarate;	Organic acids and derivatives	Hydroxy acids and derivatives	Short-chain hydroxy acids and derivatives
2-Hydroxyglutarate; alpha-Hydroxyglutarate;	Organic acids and derivatives	Hydroxy acids and derivatives	Short-chain hydroxy acids and derivatives
Phenylpyruvate; Phenylpyruvic acid; alpha-Ketohydrocinnamic acid; keto-Phenylpyruvate; 3-Phenyl-2-oxopropanoate; 2-Oxo-3-phenylpropanoate;	Benzenoids	Benzene and substituted derivatives	Phenylpyruvic acid derivatives
4-Coumarate; p-Coumaric acid; trans-4-Hydroxycinnamate; trans-p-Hydroxycinnamate; 4-Hydroxycinnamic acid; 4-Hydroxycinnamate;	Phenylpropanoids and polyketides	Cinnamic acids and derivatives	Hydroxycinnamic acids and derivatives
trans-2-Hydroxycinnamate; trans-2-Hydroxycinnamic acid; 2-Hydroxycinnamate; 2-Coumaric acid; o-Coumaric acid; 2-Coumarate;	Phenylpropanoids and polyketides	Cinnamic acids and derivatives	Hydroxycinnamic acids and derivatives
2-Hydroxy-3-phenylpropenoate; enol-Phenylpyruvate; enol-Phenylpyruvic acid; enol-alpha-Ketohydrocinnamic acid;	Benzenoids	Benzene and substituted derivatives	Phenylpyruvic acid derivatives
cis-2-Hydroxycinnamate; 2-Coumarinate;	Phenylpropanoids and polyketides	Cinnamic acids and derivatives	Hydroxycinnamic acids and derivatives
cis-p-Coumarate;	Phenylpropanoids and polyketides	Cinnamic acids and derivatives	Hydroxycinnamic acids and derivatives
trans-3-Hydroxycinnamate; (2E)-3-(3-Hydroxyphenyl)prop-2-enoate;	Phenylpropanoids and polyketides	Cinnamic acids and derivatives	Hydroxycinnamic acids and derivatives
N-Acetylornithine; N2-Acetyl-L-ornithine;	Organic acids and derivatives	Carboxylic acids and derivatives	Amino acids, peptides, and analogues
N5-Ethyl-L-glutamine; L-Theanine;	Organic acids and derivatives	Carboxylic acids and derivatives	Amino acids, peptides, and analogues
Octadecanal;	Lipids and lipid-like molecules	Fatty Acyls	Fatty aldehydes
Quinestrol;	Lipids and lipid-like molecules	Steroids and steroid derivatives	Estrane steroids
(6Z,9Z,12Z)-Octadecatrienoic acid; 6,9,12-Octadecatrienoic acid; gamma-Linolenic acid; Gamolenic acid;	Lipids and lipid-like molecules	Fatty Acyls	Lineolic acids and derivatives
(9Z,12Z,15Z)-Octadecatrienoic acid; alpha-Linolenic acid; 9,12,15-Octadecatrienoic acid; Linolenate; alpha-Linolenate;	Lipids and lipid-like molecules	Fatty Acyls	Lineolic acids and derivatives
Thiethylperazine; Ethylthioperazine;	Organoheterocyclic compounds	Benzothiazines	Phenothiazines
cis-9,10-Epoxystearic acid;	Lipids and lipid-like molecules	Fatty Acyls	Lineolic acids and derivatives
Stearoylglycerone phosphate;	Organic oxygen compounds	Organooxygen compounds	Carbonyl compounds
(9S,10S)-10-Hydroxy-9-(phosphonooxy)octadecanoate;	Lipids and lipid-like molecules	Fatty Acyls	Fatty acids and conjugates
Prostaglandin E2; (5Z,13E)-(15S)-11alpha,15-Dihydroxy-9-oxoprosta-5,13-dienoate; (5Z,13E)-(15S)-11alpha,15-Dihydroxy-9-oxoprost-13-enoate; Dinoprostone; PGE2;	Lipids and lipid-like molecules	Fatty Acyls	Eicosanoids
(13E)-11alpha-Hydroxy-9,15-dioxoprost-13-enoate;	Lipids and lipid-like molecules	Fatty Acyls	Eicosanoids
(5Z)-(15S)-11alpha-Hydroxy-9,15-dioxoprostanoate;	Lipids and lipid-like molecules	Fatty Acyls	Eicosanoids
Mitragynine;	Alkaloids and derivatives	Corynanthean-type alkaloids	null
gamma-Tocotrienol;	Lipids and lipid-like molecules	Prenol lipids	Quinone and hydroquinone lipids
Vitamin D2; Ergocalciferol;	Lipids and lipid-like molecules	Steroids and steroid derivatives	Vitamin D and derivatives
5,7,24(28)-Ergostatrienol; Ergosta-5,7,24(28)-trien-3beta-ol;	Lipids and lipid-like molecules	Steroids and steroid derivatives	Ergostane steroids
5-Dehydroepisterol;	Lipids and lipid-like molecules	Steroids and steroid derivatives	Ergostane steroids
Colnelenic acid; (8E)-9-[(1E,3Z,6Z)-Nona-1,3,6-trien-1-yloxy]non-8-enoate;	Lipids and lipid-like molecules	Fatty Acyls	Fatty acids and conjugates
2-Hydroxytetracosanoic acid;	Lipids and lipid-like molecules	Fatty Acyls	Fatty acids and conjugates
Hexadecanoic acid; Hexadecanoate; Hexadecylic acid; Palmitic acid; Palmitate; Cetylic acid;	Lipids and lipid-like molecules	Fatty Acyls	Fatty acids and conjugates
CMP-N-acetylneuraminate; CMP-N-acetyl-beta-neuraminate;	Nucleosides, nucleotides, and analogues	Pyrimidine nucleotides	Pyrimidine nucleotide sugars
2-Oxo-3-hydroxy-4-phosphobutanoate; alpha-Keto-3-hydroxy-4-phosphobutyrate; (3R)-3-Hydroxy-2-oxo-4-phosphonooxybutanoate; (3R)-3-Hydroxy-2-oxo-4-phosphooxybutanoate;	Organic acids and derivatives	Keto acids and derivatives	Short-chain keto acids and derivatives
(-)-Betonicine; Betonicine; trans-4-Hydroxy-L-proline betaine;	Organic acids and derivatives	Carboxylic acids and derivatives	Amino acids, peptides, and analogues
Turicine; (+)-Turicine; cis-4-Hydroxy-D-proline betaine;	Organic acids and derivatives	Carboxylic acids and derivatives	Amino acids, peptides, and analogues
2-Aminomuconate semialdehyde; 2-Aminomuconate 6-semialdehyde;	Organic acids and derivatives	Carboxylic acids and derivatives	Amino acids, peptides, and analogues
(R)-2-Hydroxybutane-1,2,4-tricarboxylate; Homocitrate; Homocitric acid; 3-Hydroxy-3-carboxyadipic acid; (R)-2-Hydroxy-1,2,4-butanetricarboxylic acid;	Organic acids and derivatives	Carboxylic acids and derivatives	Tricarboxylic acids and derivatives
3',5'-Cyclic GMP; Guanosine 3',5'-cyclic monophosphate; Guanosine 3',5'-cyclic phosphate; Cyclic GMP; cGMP;	Nucleosides, nucleotides, and analogues	Purine nucleotides	Cyclic purine nucleotides
Aminoparathion;	Organic acids and derivatives	Organic thiophosphoric acids and derivatives	Thiophosphoric acid esters
Uridine;	Nucleosides, nucleotides, and analogues	Pyrimidine nucleosides	null
Gingerenone A;	Phenylpropanoids and polyketides	Diarylheptanoids	Linear diarylheptanoids
Pyrrole-2-carboxylate;	Organoheterocyclic compounds	Pyrroles	Pyrrole carboxylic acids and derivatives
(R)-Mevalonate; Mevalonic acid; 3,5-Dihydroxy-3-methylvaleric acid;	Lipids and lipid-like molecules	Fatty Acyls	Fatty acids and conjugates
1a,11b-Dihydro-4,9-dimethylbenz[a]anthra[3,4-b]oxirene;	Benzenoids	Phenanthrenes and derivatives	null
7-Hydroxymethyl-12-methylbenz[a]anthracene; 12-Methylbenz[a]anthracene-7-methanol;	Benzenoids	Phenanthrenes and derivatives	null
7,12-Dimethylbenz[a]anthracene 5,6-oxide; DMBA-5,6-epoxide;	Organoheterocyclic compounds	Benzoxepines	Dibenzoxepines
2-Hydroxyadipate; 2-Hydroxyadipic acid;	Lipids and lipid-like molecules	Fatty Acyls	Fatty acids and conjugates
3-Hydroxy-3-methylglutarate; 3-Hydorxy-3-methylglutaric acid; beta-Hydroxy-beta-methylglutaric acid; Dicrotalic acid; 3-Hydroxy-3-methylpentanedioic acid; Meglutol;	Lipids and lipid-like molecules	Fatty Acyls	Fatty acids and conjugates
dTDP-galactose; dTDP-D-galactose;	Nucleosides, nucleotides, and analogues	Pyrimidine nucleotides	Pyrimidine nucleotide sugars
2',3'-Cyclic GMP;	Nucleosides, nucleotides, and analogues	Purine nucleotides	Cyclic purine nucleotides
Etoposide; VP-16;	Lignans, neolignans and related compounds	Lignan lactones	Podophyllotoxins
Acacetin; 5,7-Dihydroxy-4'-methoxyflavone; 4'-Methoxy-5,7-dihydroxyflavone;	Phenylpropanoids and polyketides	Flavonoids	O-methylated flavonoids
dIDP; 2'-Deoxyinosine-5'-diphosphate; 2'-Deoxyinosine 5'-diphosphate;	Nucleosides, nucleotides, and analogues	Purine nucleotides	Purine deoxyribonucleotides
Glycol;	Organic oxygen compounds	Organooxygen compounds	Alcohols and polyols
Adenine; 6-Aminopurine;	Organoheterocyclic compounds	Imidazopyrimidines	Purines and purine derivatives
Genistein; 5,7,4'-Trihydroxyisoflavone;	Phenylpropanoids and polyketides	Isoflavonoids	Isoflav-2-enes
Baicalein; 5,6,7-Trihydroxyflavone;	Phenylpropanoids and polyketides	Flavonoids	Flavones
Norwogonin; 5,7,8-Trihydroxyflavone;	Phenylpropanoids and polyketides	Flavonoids	Flavones
4',6,7-Trihydroxyisoflavone; 6-Hydroxydaidzein;	Phenylpropanoids and polyketides	Isoflavonoids	Isoflav-2-enes
Rutacridone;	Organoheterocyclic compounds	Quinolines and derivatives	Benzoquinolines
Brinzolamide;	Organoheterocyclic compounds	Thienothiazines	null
Corilagin;	Phenylpropanoids and polyketides	Tannins	Hydrolyzable tannins
Guanine; 2-Amino-6-hydroxypurine;	Organoheterocyclic compounds	Imidazopyrimidines	Purines and purine derivatives
2,3-Dihydroxybenzoate; 2,3-Dihydroxybenzoic acid;	Benzenoids	Benzene and substituted derivatives	Benzoic acids and derivatives
3,4-Dihydroxybenzoate; 3,4-Dihydroxybenzoic acid; Protocatechuate; Protocatechuic acid;	Benzenoids	Benzene and substituted derivatives	Benzoic acids and derivatives
2,5-Dihydroxybenzoate; 2,5-Dihydroxybenzoic acid; Gentisic acid; Hydroquinonecarboxylic acid; Gentisate;	Benzenoids	Benzene and substituted derivatives	Benzoic acids and derivatives
2,6-Dihydroxybenzoate; gamma-Resorcylate;	Benzenoids	Benzene and substituted derivatives	Benzoic acids and derivatives
Guanosine;	Nucleosides, nucleotides, and analogues	Purine nucleosides	null
(S)-2-Acetolactate; (S)-2-Hydroxy-2-methyl-3-oxobutanoate; (2S)-2-Hydroxy-2-methyl-3-oxobutanoate;	Organic acids and derivatives	Keto acids and derivatives	Short-chain keto acids and derivatives
Indolelactate;	Organoheterocyclic compounds	Indoles and derivatives	Indolyl carboxylic acids and derivatives
Flusilazole;	Benzenoids	Benzene and substituted derivatives	Halobenzenes
N-Glycoloyl-neuraminate; N-Glycolylneuraminate; Neu5Gc;	Organooxygen compounds	Carbohydrates and carbohydrate conjugates	Sugar acids and derivatives
GMP; Guanosine 5'-phosphate; Guanosine monophosphate; Guanosine 5'-monophosphate; Guanylic acid;	Nucleosides, nucleotides, and analogues	Purine nucleotides	Purine ribonucleotides
dAMP; 2'-Deoxyadenosine 5'-phosphate; 2'-Deoxyadenosine 5'-monophosphate; Deoxyadenylic acid; Deoxyadenosine monophosphate;	Nucleosides, nucleotides, and analogues	Purine nucleotides	Purine deoxyribonucleotides
Chalcone;	Phenylpropanoids and polyketides	Linear 1,3-diarylpropanoids	Chalcones and dihydrochalcones
Butabarbital;	Organoheterocyclic compounds	Diazines	Pyrimidines and pyrimidine derivatives
Kyotorphin; L-Tyrosyl-L-arginine;	Organic acids and derivatives	Carboxylic acids and derivatives	Amino acids, peptides, and analogues
Diltiazem;	Organoheterocyclic compounds	Benzothiazepines	null
Enterochelin; Enterobactin; Tri-(2,3-dihydroxy-N-benzoyl-L-serine)-ester; Tri-(N-(2,3-dihydroxybenzoyl)-L-serine)-ester;	Organic acids and derivatives	Carboxylic acids and derivatives	Amino acids, peptides, and analogues
Alloxanthine; Oxipurinol; Oxypurinol;	Organoheterocyclic compounds	Imidazopyrimidines	Purines and purine derivatives
Inosine;	Nucleosides, nucleotides, and analogues	Purine nucleosides	null
epsilon-(gamma-L-Glutamyl)-L-lysine;	Organic acids and derivatives	Carboxylic acids and derivatives	Amino acids, peptides, and analogues
Methadone;	Benzenoids	Benzene and substituted derivatives	Diphenylmethanes
Terazosin; Terazosine;	Organoheterocyclic compounds	Diazinanes	Piperazines
Nalidixic acid;	Organoheterocyclic compounds	Diazanaphthalenes	Naphthyridines
Phenobarbital;	Organoheterocyclic compounds	Diazines	Pyrimidines and pyrimidine derivatives
Dihydrocoumarin; 3,4-Dihydrocoumarin;	Phenylpropanoids and polyketides	3,4-dihydrocoumarins	null
4-Hydroxycinnamyl aldehyde; p-Coumaraldehyde;	Phenylpropanoids and polyketides	Cinnamaldehydes	null
Metformin;	Organic nitrogen compounds	Organonitrogen compounds	Guanidines
Feruloylputrescine; Subaphyllin;	Phenylpropanoids and polyketides	Cinnamic acids and derivatives	Hydroxycinnamic acids and derivatives
4-Hydroxybenzoate; Hydroxybenzoic acid; 4-Hydroxybenzoic acid; Hydroxybenzenecarboxylic acid;	Benzenoids	Benzene and substituted derivatives	Benzoic acids and derivatives
3-Hydroxybenzoate; 3-Hydroxybenzoic acid; m-Hydroxybenzoic acid;	Benzenoids	Benzene and substituted derivatives	Benzoic acids and derivatives
Salicylate; o-Hydroxybenzoic acid; Salicylic acid;	Benzenoids	Benzene and substituted derivatives	Benzoic acids and derivatives
Cefotiam;	Organoheterocyclic compounds	Lactams	Beta lactams
Isatin; 1H-Indole-2,3-dione;	Organoheterocyclic compounds	Indoles and derivatives	Indolines
N-Acetyl-L-leucine;	Organic acids and derivatives	Carboxylic acids and derivatives	Amino acids, peptides, and analogues
Thalidomide;	Organoheterocyclic compounds	Isoindoles and derivatives	Isoindolines
Salicin; Salicoside;	Organic oxygen compounds	Organooxygen compounds	Carbohydrates and carbohydrate conjugates
Methyldopa anhydrous; Methyldopa;	Phenylpropanoids and polyketides	Phenylpropanoic acids	null
alpha-Isopropylmalate; (2S)-2-Isopropylmalate; (2S)-2-Hydroxy-2-isopropylsuccinic acid; 2-Isopropylmalic acid; 3-Carboxy-3-hydroxy-4-methylpentanoate; 3-Carboxy-3-hydroxyisocaproate;	Lipids and lipid-like molecules	Fatty Acyls	Fatty acids and conjugates
(2R,3S)-3-Isopropylmalate; 3-Isopropylmalate; 3-Carboxy-2-hydroxy-4-methylpentanoate; 2-D-threo-Hydroxy-3-carboxy-isocaproate;	Lipids and lipid-like molecules	Fatty Acyls	Fatty acids and conjugates
Paramethadione;	Organoheterocyclic compounds	Azolidines	Oxazolidines
3-Methylcrotonylglycine;	Organic acids and derivatives	Carboxylic acids and derivatives	Amino acids, peptides, and analogues
5-Hydroxy-L-tryptophan; Oxitriptan;	Organoheterocyclic compounds	Indoles and derivatives	Tryptamines and derivatives
Thymidine; Deoxythymidine;	Nucleosides, nucleotides, and analogues	Pyrimidine nucleosides	Pyrimidine 2'-deoxyribonucleosides
Encainide;	Benzenoids	Benzene and substituted derivatives	Anilides
Quinacrine; Mepacrine;	Organoheterocyclic compounds	Quinolines and derivatives	Benzoquinolines
Patulin;	Organoheterocyclic compounds	Pyrans	null
Linamarin; Phaseolunatin;	Organic oxygen compounds	Organooxygen compounds	Carbohydrates and carbohydrate conjugates
Aspartame;	Organic acids and derivatives	Carboxylic acids and derivatives	Amino acids, peptides, and analogues
Guanadrel;	Organic oxygen compounds	Organooxygen compounds	Ethers
Farnesylcysteine; S-(2E,6E)-Farnesyl-L-cysteine; S-trans-trans-Farnesylcysteine;	Lipids and lipid-like molecules	Prenol lipids	Sesquiterpenoids
Carvedilol;	Organoheterocyclic compounds	Indoles and derivatives	Carbazoles
6-Acetamido-2-oxohexanoate; 2-Oxo-6-acetamidocaproate;	Organic acids and derivatives	Keto acids and derivatives	Medium-chain keto acids and derivatives
Porphobilinogen;	Organic nitrogen compounds	Organonitrogen compounds	Amines
Carisoprodol;	Organic acids and derivatives	Carboxylic acids and derivatives	Amino acids, peptides, and analogues
Aspidospermine;	Alkaloids and derivatives	Aspidospermatan-type alkaloids	null
5-Acetamidopentanoate;	Lipids and lipid-like molecules	Fatty Acyls	Fatty acids and conjugates
cis-beta-D-Glucosyl-2-hydroxycinnamate; beta-D-Glucosyl-2-coumarinate;	Organic oxygen compounds	Organooxygen compounds	Carbohydrates and carbohydrate conjugates
Pyrvinium;	Organoheterocyclic compounds	Pyrroles	Substituted pyrroles
all-trans-Retinoyl-beta-glucuronide; Retinoyl glucuronide;	Lipids and lipid-like molecules	Prenol lipids	Terpene glycosides
Stachydrine; Proline betaine; L-Proline betaine;	Organic acids and derivatives	Carboxylic acids and derivatives	Amino acids, peptides, and analogues
Eplerenone;	Lipids and lipid-like molecules	Steroids and steroid derivatives	Steroid lactones
Axillarin; Quercetagetin 3,6-dimethyl ether;	Phenylpropanoids and polyketides	Flavonoids	O-methylated flavonoids
CMP-N-trimethyl-2-aminoethylphosphonate; CMP-2-trimethylaminoethylphosphonate;	Organic oxygen compounds	Organooxygen compounds	Carbohydrates and carbohydrate conjugates
Tazarotene;	Lipids and lipid-like molecules	Prenol lipids	Retinoids
Pantothenate; Pantothenic acid; (R)-Pantothenate;	Organooxygen compounds	Alcohols and polyols	Polyols
24-epi-Brassinolide;	Lipids and lipid-like molecules	Steroids and steroid derivatives	Steroid lactones
Luteolin 7-O-[beta-D-glucuronosyl-(1->2)-beta-D-glucuronide]; Luteolin 7-O-beta-D-diglucuronide;	Phenylpropanoids and polyketides	Flavonoids	Flavonoid glycosides
5-Oxohexanoic acid; 5-Oxohexanoate; 4-Acetylbutyric acid;	Lipids and lipid-like molecules	Fatty Acyls	Fatty acids and conjugates
3-Methyl-2-oxopentanoate; 2-Oxo-3-methylvalerate;	Organic acids and derivatives	Keto acids and derivatives	Short-chain keto acids and derivatives
Diphenidol;	Benzenoids	Benzene and substituted derivatives	Diphenylmethanes
L-Valine; 2-Amino-3-methylbutyric acid;	Organic acids and derivatives	Carboxylic acids and derivatives	Amino acids, peptides, and analogues
5-Aminopentanoate; 5-Aminopentanoic acid; 5-Aminovaleric acid;	Organic acids and derivatives	Carboxylic acids and derivatives	Amino acids, peptides, and analogues
Betaine; Trimethylaminoacetate; Glycine betaine; N,N,N-Trimethylglycine; Trimethylammonioacetate;	Organic acids and derivatives	Carboxylic acids and derivatives	Amino acids, peptides, and analogues
D-Norvaline; D-2-Aminovaleric acid; D-2-Aminopentanoic acid;	Organic acids and derivatives	Carboxylic acids and derivatives	Amino acids, peptides, and analogues
Amyl nitrite; Isoamyl nitrite;	Organic nitrogen compounds	Organonitrogen compounds	Organic nitroso compounds
Sulfamethazine;	Benzenoids	Benzene and substituted derivatives	Benzenesulfonamides
Acadesine; AICA riboside; 5-Amino-1-beta-D-ribofuranosylimidazole-4-carboxamide; 5-Aminoimidazole-4-carboxamide-1-beta-D-ribofuranoside;	Nucleosides, nucleotides, and analogues	Imidazole ribonucleosides and ribonucleotides	null
Raloxifene; LY 139481;	Organic oxygen compounds	Organooxygen compounds	Carbonyl compounds
Olmesartan;	Benzenoids	Benzene and substituted derivatives	Biphenyls and derivatives
Clemastine;	Benzenoids	Benzene and substituted derivatives	Diphenylmethanes
Benomyl; Benlate;	Organoheterocyclic compounds	Benzimidazoles	2-benzimidazolylcarbamic acid esters
Lomefloxacin;	Organoheterocyclic compounds	Quinolines and derivatives	Quinoline carboxylic acids
Buntanine;	Organoheterocyclic compounds	Quinolines and derivatives	Benzoquinolines
Sparfloxacin; cis-5-Amino-1-cyclopropyl-7-(3,5-dimethyl-1-piperazinyl)-6,8-difluoro-1,4-dihydro-4-oxo-3-quinolinecarboxylic acid;	Organoheterocyclic compounds	Quinolines and derivatives	Quinoline carboxylic acids
4-Methylumbelliferone; Hymecromone;	Phenylpropanoids and polyketides	Coumarins and derivatives	Hydroxycoumarins
Serotonin; 3-(2-Aminoethyl)-1H-indol-5-ol; 5-Hydroxytryptamine; Enteramine;	Organoheterocyclic compounds	Indoles and derivatives	Tryptamines and derivatives
Deoxyinosine;	Nucleosides, nucleotides, and analogues	Purine nucleosides	Purine 2'-deoxyribonucleosides
N-Acetylmuramate; N-Acetylmuramic acid; N-Acetyl-D-muramoate;	Organic oxygen compounds	Organooxygen compounds	Carbohydrates and carbohydrate conjugates
Abacavir;	Nucleosides, nucleotides, and analogues	Nucleoside and nucleotide analogues	Cyclopentyl nucleosides
Phenoxybenzamine;	Benzenoids	Benzene and substituted derivatives	Phenylmethylamines
Ciprofloxacin;	Organoheterocyclic compounds	Quinolines and derivatives	Quinoline carboxylic acids
Cefepime;	Organoheterocyclic compounds	Lactams	Beta lactams
Indole; 2,3-Benzopyrrole;	Organoheterocyclic compounds	Indoles and derivatives	Indoles
Phenylacetonitrile; Benzyl cyanide;	Benzenoids	Benzene and substituted derivatives	Benzyl cyanides
Tryptamine; 3-(2-Aminoethyl)indole;	Organoheterocyclic compounds	Indoles and derivatives	Tryptamines and derivatives
Tolazoline; 4,5-Dihydro-2-(phenylmethyl)-1H-imidazole;	Benzenoids	Benzene and substituted derivatives	null
Tryptophan; alpha-Amino-beta-(3-indolyl)-propionic acid;	Organoheterocyclic compounds	Indoles and derivatives	Indolyl carboxylic acids and derivatives
Xanthurenic acid; Xanthurenate;	Organoheterocyclic compounds	Quinolines and derivatives	Quinoline carboxylic acids
20-Hydroxyleukotriene E4; 20-OH-LTE4; 20-OH-Leukotriene E4;	Lipids and lipid-like molecules	Fatty Acyls	Eicosanoids
4,8-Dihydroxyquinoline; Quinoline-4,8-diol;	Organoheterocyclic compounds	Quinolines and derivatives	Quinolones and derivatives
4,6-Dihydroxyquinoline; Quinoline-4,6-diol;	Organoheterocyclic compounds	Quinolines and derivatives	Quinolones and derivatives
Simvastatin acid; Tenivastatin;	Organic acids and derivatives	Hydroxy acids and derivatives	Medium-chain hydroxy acids and derivatives
trans-Zeatin-7-beta-D-glucoside;	Organic oxygen compounds	Organooxygen compounds	Carbohydrates and carbohydrate conjugates
Sufentanil;	Benzenoids	Benzene and substituted derivatives	Anilides
Acetophenazine;	Organoheterocyclic compounds	Benzothiazines	Phenothiazines
Pindolol;	Organoheterocyclic compounds	Indoles and derivatives	Indoles
Estriol; 1,3,5(10)-Estratriene-3,16-alpha,17beta-triol;	Lipids and lipid-like molecules	Steroids and steroid derivatives	Estrane steroids
2-Hydroxyestradiol; 2-Hydroxyestradiol-17beta; 2-OH-Estradiol;	Lipids and lipid-like molecules	Steroids and steroid derivatives	Estrane steroids
9-Oxononanoic acid;	Lipids and lipid-like molecules	Fatty Acyls	Fatty acids and conjugates
Dhurrin; (S)-4-Hydroxymandelonitrile beta-D-glucoside;	Organic oxygen compounds	Organooxygen compounds	Carbohydrates and carbohydrate conjugates
Toluene-4-sulfonate; Tosylate;	Organic acids and derivatives	Organic sulfuric acids and derivatives	Arylsulfates
4-Hydroxyaniline; 4-Aminophenol; p-Aminophenol; 4-Aminobenzenol;	Benzenoids	Benzene and substituted derivatives	Aniline and substituted anilines
Nitrobenzene; Nitrobenzol;	Benzenoids	Benzene and substituted derivatives	Nitrobenzenes
Anthranilate; Anthranilic acid; o-Aminobenzoic acid; Vitamin L1; 2-Aminobenzoate;	Benzenoids	Benzene and substituted derivatives	Benzoic acids and derivatives
4-Aminobenzoate; ABEE; 4-Aminobenzoic acid; p-Aminobenzoate;	Benzenoids	Benzene and substituted derivatives	Benzoic acids and derivatives
Thiotepa;	Organic acids and derivatives	Organic thiophosphoric acids and derivatives	null
N,N-Dimethyl-5-methoxytryptamine; O-Methylbufotenine; Methoxybufotenin; 5-Methoxy-N,N-dimethyltryptamine; 3-[2-(N,N-Dimethylamino)ethyl]-5-methoxy-indole;	Organoheterocyclic compounds	Indoles and derivatives	Tryptamines and derivatives
(7R)-7-(5-Carboxy-5-oxopentanoyl)aminocephalosporinate;	Organoheterocyclic compounds	Lactams	Beta lactams
FMN; Riboflavin-5-phosphate; Flavin mononucleotide;	Nucleosides, nucleotides, and analogues	Flavin nucleotides	null
dCTP; Deoxycytidine 5'-triphosphate; Deoxycytidine triphosphate; 2'-Deoxycytidine 5'-triphosphate;	Nucleosides, nucleotides, and analogues	Pyrimidine nucleotides	Pyrimidine deoxyribonucleotides
N-Desmethyltamoxifen;	Phenylpropanoids and polyketides	Stilbenes	null
Luteolin 7-O-beta-D-glucoside; Luteolin 7-O-glucoside; 7-O-beta-D-Glucosyl-5,7,3',4'-tetrahydroxyflavone;	Phenylpropanoids and polyketides	Flavonoids	Flavonoid glycosides
Dopaxanthin;	Organic acids and derivatives	Carboxylic acids and derivatives	Amino acids, peptides, and analogues
Minocycline;	Phenylpropanoids and polyketides	Tetracyclines	null
Caffeic aldehyde; 3,4-Dihydroxycinnamaldehyde; Caffeyl aldehyde;	Phenylpropanoids and polyketides	Cinnamaldehydes	null
Mammeisin;	Phenylpropanoids and polyketides	Neoflavonoids	Prenylated neoflavonoids
Mitoxantrone;	Benzenoids	Anthracenes	Anthraquinones
Ferulate; Ferulic acid; 4-Hydroxy-3-methoxycinnamic acid; 3-Methoxy-4-hydroxy-trans-cinnamate; 4-Hydroxy-3-methoxycinnamate;	Phenylpropanoids and polyketides	Cinnamic acids and derivatives	Hydroxycinnamic acids and derivatives
Tolterodine;	Benzenoids	Benzene and substituted derivatives	Diphenylmethanes
Trilostane;	Lipids and lipid-like molecules	Steroids and steroid derivatives	Estrane steroids
(+/-)-6-Acetonyldihydrosanguinarine; 6-Acetonyl-5,6-dihydrosanguinarine; (+/-)-8-Acetonyldihydrosanguinarine;	Alkaloids and derivatives	Benzophenanthridine alkaloids	Dihydrobenzophenanthridine alkaloids
Biperiden;	Organic nitrogen compounds	Organonitrogen compounds	Amines
Tangeretin; 5,6,7,8,4'-Pentamethoxyflavone;	Phenylpropanoids and polyketides	Flavonoids	O-methylated flavonoids
Sulfinpyrazone; Sulfoxyphenylpyrazolidine;	Benzenoids	Benzene and substituted derivatives	Phenyl sulfoxides
Amprenavir;	Benzenoids	Benzene and substituted derivatives	Benzenesulfonamides
Coumarin; Coumarine; Cumarin; 2H-1-Benzopyran-2-one; 1,2-Benzopyrone; 2-Propenoic acid, 3-(2-hydroxyphenyl)-, delta-lactone; 5,6-Benzo-2-pyrone; Benzo-alpha-pyrone; cis-o-Coumarinic acid lactone; Coumarinic anhydride; o-Hydroxycinnamic acid lactone; Rattex; Tonka bean camphor;	Phenylpropanoids and polyketides	Coumarins and derivatives	null
Repaglinide;	Organoheterocyclic compounds	Piperidines	Phenylpiperidines
(+)-7-Isojasmonic acid CoA;	Lipids and lipid-like molecules	Fatty Acyls	Fatty acyl thioesters
Allantoin; 5-Ureidohydantoin; Glyoxyldiureide;	Organoheterocyclic compounds	Azoles	Imidazoles
Pseudobaptigenin;	Phenylpropanoids and polyketides	Isoflavonoids	Isoflav-2-enes
Phlorizin; Phlorhizin; Phloridzin;	Phenylpropanoids and polyketides	Flavonoids	Flavonoid glycosides
Mandelonitrile; Benzaldehyde cyanohydrin; (R)-Mandelonitrile;	Benzenoids	Benzene and substituted derivatives	null
1,3-Dicaffeoylquinic acid; Cynarin;	Organooxygen compounds	Alcohols and polyols	Cyclic alcohols and derivatives
4-Coumaryl alcohol; 4-Hydroxycinnamyl alcohol; p-Coumaryl alcohol;	Phenylpropanoids and polyketides	Cinnamyl alcohols	null
4-Vinylguaiacol;	Benzenoids	Phenols	Methoxyphenols
Traumatic acid; (2E)-Dodecenedioic acid; Dodec-2-enedioic acid;	Lipids and lipid-like molecules	Fatty Acyls	Fatty acids and conjugates
Nivalenol;	Lipids and lipid-like molecules	Prenol lipids	Sesquiterpenoids
Hemine; Hemin;	Organoheterocyclic compounds	Tetrapyrroles and derivatives	Metallotetrapyrroles
Casimiroin;	Organoheterocyclic compounds	Quinolines and derivatives	Quinolones and derivatives
6-Hydroxymelatonin;	Organoheterocyclic compounds	Indoles and derivatives	Hydroxyindoles
4,6-Diamino-5-formamidopyrimidine; 4,6-Diamino-5-N-formamidopyrimidine;	Organoheterocyclic compounds	Diazines	Pyrimidines and pyrimidine derivatives
FAD; Flavin adenine dinucleotide;	Nucleosides, nucleotides, and analogues	Flavin nucleotides	null
Losartan;	Benzenoids	Benzene and substituted derivatives	Biphenyls and derivatives
Labetalol;	Benzenoids	Benzene and substituted derivatives	Benzoic acids and derivatives
Xanthosine;	Nucleosides, nucleotides, and analogues	Purine nucleosides	null
Demethylcitalopram;	Benzenoids	Benzene and substituted derivatives	Phenylbutylamines
Methohexital;	Organoheterocyclic compounds	Diazines	Pyrimidines and pyrimidine derivatives
Dinoseb acetate;	Benzenoids	Benzene and substituted derivatives	Phenol esters
Phloretin;	Phenylpropanoids and polyketides	Linear 1,3-diarylpropanoids	Chalcones and dihydrochalcones
(-)-Epiafzelechin; epi-Afzelechin;	Phenylpropanoids and polyketides	Flavonoids	Hydroxyflavonoids
Fluocinonide;	Lipids and lipid-like molecules	Steroids and steroid derivatives	Pregnane steroids
Leukotriene F4; LTF4;	Lipids and lipid-like molecules	Fatty Acyls	Eicosanoids
Rutin; 3-[[6-O-(6-Deoxy-alpha-L-mannopyranosyl)-beta-D-glucopyranosyl]oxy]-2-(3,4-dihydroxyphenyl)-5,7-dihydroxy-4H-1-benzopyran-4-one; Quercetin 3-rutinoside; Rutoside; Phytomelin;	Phenylpropanoids and polyketides	Flavonoids	Flavonoid glycosides
4-Hydroxyphenylacetate; 4-Hydroxyphenylacetic acid;	Benzenoids	Phenols	1-hydroxy-2-unsubstituted benzenoids
4-Hydroxy-3-methoxy-benzaldehyde; Vanillin; Vanillaldehyde; 4-Hydroxy-3-methoxybenzaldehyde;	Benzenoids	Phenols	Methoxyphenols
(R)-Mandelate; (R)-2-Hydroxy-2-phenylacetic acid; (R)-2-Hydroxy-2-phenylacetate; (R)-Mandelic acid;	Benzenoids	Benzene and substituted derivatives	null
(S)-Mandelate; (S)-2-Hydroxy-2-phenylacetic acid; (S)-2-Hydroxy-2-phenylacetate; (S)-Mandelic acid;	Benzenoids	Benzene and substituted derivatives	null
Phenoxyacetate; Phenoxyacetic acid;	Benzenoids	Benzene and substituted derivatives	Phenoxyacetic acid derivatives
4-Methoxybenzoate; 4-Methoxybenzoic acid; 4-Anisic acid;	Benzenoids	Benzene and substituted derivatives	Benzoic acids and derivatives
2',4'-Dihydroxyacetophenone; 2,4-Dihydroxyacetophenone; Resacetophenone;	Benzenoids	Benzene and substituted derivatives	Acetophenones
3,4-Dihydroxyphenylacetaldehyde; Protocatechuatealdehyde;	Benzenoids	Benzene and substituted derivatives	Phenylacetaldehydes
3-Hydroxyphenylacetate; 3-Hydroxyphenylacetic acid;	Benzenoids	Phenols	1-hydroxy-4-unsubstituted benzenoids
2-Hydroxyphenylacetate; 2-Hydroxyphenylacetic acid;	Benzenoids	Benzene and substituted derivatives	Phenylacetic acids
3',4'-Dihydroxyacetophenone;	Organic oxygen compounds	Organooxygen compounds	Carbonyl compounds
2-(Hydroxymethyl)benzoic acid; 2-Hydroxymethylbenzoic acid;	Benzenoids	Benzene and substituted derivatives	Benzoic acids and derivatives
Methyl salicylate; Methyl 2-hydroxybenzoate;	Benzenoids	Benzene and substituted derivatives	Benzoic acids and derivatives
4-Hydroxyphenacyl alcohol; 2,4'-Dihydroxyacetophenone;	Organic oxygen compounds	Organooxygen compounds	Carbonyl compounds
4-Hydroxyphenyl acetate;	Benzenoids	Phenol esters	null
3-Methylsalicylate;	Benzenoids	Benzene and substituted derivatives	Benzoic acids and derivatives
4-Hydroxy-3-methylbenzoate; 4-Hydroxy-m-toluate;	Benzenoids	Benzene and substituted derivatives	Benzoic acids and derivatives
(R,S)-Norcoclaurine; Norcoclaurine; 6,7-Dihydroxy-1-[(4-hydroxyphenyl)methyl]-1,2,3,4-tetrahydroisoquinoline; Higenamine;	Organoheterocyclic compounds	Isoquinolines and derivatives	Benzylisoquinolines
Endoxifen; 4-Hydroxy-N-desmethyltamoxifen;	Phenylpropanoids and polyketides	Stilbenes	null
alpha-Hydroxy-N-desmethyltamoxifen;	Phenylpropanoids and polyketides	Stilbenes	null
Ambenonium;	Organic acids and derivatives	Carboxylic acids and derivatives	Amino acids, peptides, and analogues
Neosaxitoxin; NeoSTX;	Phenylpropanoids and polyketides	Saxitoxins, gonyautoxins, and derivatives	null
Benzofuran;	Organoheterocyclic compounds	Benzofurans	null
Maltol;	Organoheterocyclic compounds	Pyrans	Pyranones and derivatives
Pentoxifylline;	Organoheterocyclic compounds	Imidazopyrimidines	Purines and purine derivatives
Chrysosplenol D; 3',4',5-Trihydroxy-3,6,7-trimethoxyflavone;	Phenylpropanoids and polyketides	Flavonoids	O-methylated flavonoids
Chloroprocaine;	Benzenoids	Benzene and substituted derivatives	Benzoic acids and derivatives
Chlorpromazine;	Organoheterocyclic compounds	Benzothiazines	Phenothiazines
5-Methoxyindoleacetate; 5-Methoxyindoleacetic acid;	Organoheterocyclic compounds	Indoles and derivatives	Indolyl carboxylic acids and derivatives
Citrinin;	Organoheterocyclic compounds	Benzopyrans	null
S-Adenosylmethioninamine; (5-Deoxy-5-adenosyl)(3-aminopropyl)methylsulfonium; (5-Deoxy-5-adenosyl)(3-aminopropyl)methylsulfonium cation; S-Adenosyl-(5')-3-methylthiopropylamine; S-Adenosyl 3-(methylthio)propylamine; S-Adenosyl 3-(methylsulfanyl)propylamine; Decarboxy-AdoMet;	Nucleosides, nucleotides, and analogues	5'-deoxyribonucleosides	5'-deoxy-5'-thionucleosides
Indan-1-ol;	Benzenoids	Indanes	null
Chavicol;	Benzenoids	Phenols	1-hydroxy-2-unsubstituted benzenoids
Coniferyl aldehyde; Coniferaldehyde; 4-Hydroxy-3-methoxycinnamaldehyde; Ferulaldehyde;	Benzenoids	Benzene and substituted derivatives	Phenols and derivatives
1,2-Dihydroxy-3,4-epoxy-1,2,3,4-tetrahydronaphthalene;	Benzenoids	Tetralins	null
EDTA; Ethylenediaminetetraacetic acid; Edetic acid; Ethylenediaminetetraacetate;	Organic acids and derivatives	Carboxylic acids and derivatives	Tetracarboxylic acids and derivatives
Ferroxamine; Ferrioxamine; Desferal-iron(III);	Organic compounds	Lipids and lipid-like molecules	Fatty Acyls
Metoclopramide;	Benzenoids	Phenol ethers	Aminophenyl ethers
Moexipril;	Organic acids and derivatives	Carboxylic acids and derivatives	Amino acids, peptides, and analogues
Physostigmine; Eserine;	Organoheterocyclic compounds	Indoles and derivatives	Pyrroloindoles
Xanthomicrol; 4',5-Dihydroxy-6,7,8-trimethoxyflavone;	Phenylpropanoids and polyketides	Flavonoids	O-methylated flavonoids
Tetracycline;	Phenylpropanoids and polyketides	Tetracyclines	null
(Indol-3-yl)acetamide; Indole-3-acetamide;	Organoheterocyclic compounds	Indoles and derivatives	Indoles
Harmalol;	Alkaloids and derivatives	Harmala alkaloids	null
Bepridil;	Benzenoids	Benzene and substituted derivatives	Phenylmethylamines
Danielone;	Benzenoids	Benzene and substituted derivatives	Phenols and derivatives
N-Acetyllactosamine; beta-D-Galactosyl-1,4-N-acetyl-D-glucosamine; beta-D-Galactosyl-1,4-N-acetyl-beta-D-glucosamine;	Organic oxygen compounds	Organooxygen compounds	Carbohydrates and carbohydrate conjugates
Sinapyl alcohol; Sinapoyl alcohol;	Benzenoids	Phenols	Methoxyphenols
Reduced FMN; FMNH2;	Nucleosides, nucleotides, and analogues	Flavin nucleotides	null
Taurolithocholate sulfate; 3alpha-Sulfatolithocholyltaurine; Taurolithocholic acid 3-sulfate;	Lipids and lipid-like molecules	Steroids and steroid derivatives	Bile acids, alcohols and derivatives
(-)-Jasmonic acid; Jasmonic acid; {(1R,2R)-3-Oxo-2-[(Z)pent-2-enyl]cyclopent-2-enyl}acetic acid; Jasmonate; (-)-Jasmonate;	Lipids and lipid-like molecules	Fatty Acyls	Lineolic acids and derivatives
Pyriminobac-methyl;	Organic oxygen compounds	Organooxygen compounds	Ethers
Exemestane;	Lipids and lipid-like molecules	Steroids and steroid derivatives	Androstane steroids
Piceid; Polydatin; 3,4,5-Trihydroxystilbene-3-beta-monoglucoside;	Phenylpropanoids and polyketides	Stilbenes	Stilbene glycosides
Trioxsalen; Trioxysalen; 4,8,5'-Trimethylpsoralen;	Phenylpropanoids and polyketides	Coumarins and derivatives	Furanocoumarins
Meclizine; Meclozine;	Benzenoids	Benzene and substituted derivatives	Diphenylmethanes
Kaempferol 3-O-glucoside; Kaempferol 3-O-beta-D-glucoside; Astragalin;	Phenylpropanoids and polyketides	Flavonoids	Flavonoid glycosides
Trimethaphan;	Organoheterocyclic compounds	Thienoimidazolidines	null
Palmitoylglycerone phosphate;	Organooxygen compounds	Carbonyl compounds	Ketones
2-Methyl-1-hydroxypropyl-ThPP; 2-Methyl-1-hydroxypropyl-TPP;	Organoheterocyclic compounds	Diazines	Pyrimidines and pyrimidine derivatives
4-Hydroxystyrene; 4-Vinylphenol;	Benzenoids	Benzene and substituted derivatives	Styrenes
Indole-3-ethanol; Tryptophol;	Organoheterocyclic compounds	Indoles and derivatives	Indoles
APC;	Alkaloids and derivatives	Camptothecins	null
Pelletierine;	Organoheterocyclic compounds	Piperidines	null
Mephobarbital;	Organoheterocyclic compounds	Diazines	Pyrimidines and pyrimidine derivatives
Diethyl 2-methyl-3-oxosuccinate; Diethyl oxalpropionate; Butanedioic acid, 2-methyl-3-oxo-, 1,4-diethyl ester;	Organic acids and derivatives	Keto acids and derivatives	Beta-keto acids and derivatives
Voriconazole; Vfend;	Benzenoids	Benzene and substituted derivatives	Phenylpropanes
Nonanoic acid; Nonanoate; Pelargonic acid;	Lipids and lipid-like molecules	Fatty Acyls	Fatty acids and conjugates
Sildenafil;	Benzenoids	Benzene and substituted derivatives	Benzenesulfonamides
Melannin;	Phenylpropanoids and polyketides	Neoflavonoids	Neoflavones
Benzamide;	Benzenoids	Benzene and substituted derivatives	Benzoic acids and derivatives
Saxitoxin;	Phenylpropanoids and polyketides	Saxitoxins, gonyautoxins, and derivatives	null
Diloxanide furoate;	Benzenoids	Phenol esters	null
dTMP; Thymidine 5'-phosphate; Deoxythymidine 5'-phosphate; Thymidylic acid; 5'-Thymidylic acid; Thymidine monophosphate; Deoxythymidylic acid; Thymidylate;	Nucleosides, nucleotides, and analogues	Pyrimidine nucleotides	Pyrimidine deoxyribonucleotides
7-Methyluric acid;	Organoheterocyclic compounds	Imidazopyrimidines	Purines and purine derivatives
1-Methyluric acid;	Organoheterocyclic compounds	Imidazopyrimidines	Purines and purine derivatives
p-Coumaroylagmatine; N-(4-Guanidinobutyl)-4-hydroxycinnamide; N-(4-Guanidinobutyl)-4-hydroxycinnamamide;	Phenylpropanoids and polyketides	Cinnamic acids and derivatives	Hydroxycinnamic acids and derivatives
Picropodophyllin;	Lignans, neolignans and related compounds	Lignan lactones	Podophyllotoxins
Podophyllotoxin;	Lignans, neolignans and related compounds	Lignan lactones	Podophyllotoxins
Ecgonine;	Alkaloids and derivatives	Tropane alkaloids	null
Pseudoecgonine;	Alkaloids and derivatives	Tropane alkaloids	null
Aromatic acid; Aromatic carboxylic acid;	Benzenoids	Benzene and substituted derivatives	Benzoic acids and derivatives
Salicylaldehyde; o-Hydroxybenzaldehyde; 2-Hydroxybenzaldehyde;	Benzenoids	Benzene and substituted derivatives	Benzaldehydes
Chrysophanol; Chrysophanic acid; 1,8-Dihydroxy-3-methylanthraquinone;	Benzenoids	Anthracenes	Anthraquinones
Emodin;	Benzenoids	Anthracenes	Anthraquinones
N(omega)-Methyl-L-arginine; N(G)-Monomethyl-L-arginine;	Organic acids and derivatives	Carboxylic acids and derivatives	Amino acids, peptides, and analogues
Orobol;	Phenylpropanoids and polyketides	Isoflavonoids	Isoflav-2-enes
2'-Hydroxygenistein; 2',4',5,7-Tetrahydroxyisoflavone;	Phenylpropanoids and polyketides	Isoflavonoids	Isoflav-2-enes
1,4-Bis(2-ethylhexyl) sulfosuccinate; Docusate hydrogen;	Lipids and lipid-like molecules	Fatty Acyls	Fatty acid esters
Licoricone;	Phenylpropanoids and polyketides	Isoflavonoids	O-methylated isoflavonoids
dTDP-4-oxo-6-deoxy-D-glucose; dTDP-4-dehydro-6-deoxy-D-glucose; dTDP-4-dehydro-6-deoxy-alpha-D-glucose; dTDP-4-dehydro-6-deoxy-alpha-D-glucopyranose; dTDP-4-oxo-6-deoxy-alpha-D-glucose; dTDP-4-dehydro-6-deoxy-alpha-D-galactose; dTDP-4-dehydro-6-deoxy-D-galactose; dTDP-6-deoxy-D-xylo-hexos-4-ulose; dTDP-6-deoxy-D-xylo-4-hexulose; 4,6-Dideoxy-4-oxo-dTDP-D-glucose;	Nucleosides, nucleotides, and analogues	Pyrimidine nucleotides	Pyrimidine nucleotide sugars
Tributyrin; Glyceryl tributyrate; Glycerol tributyrate;	Lipids and lipid-like molecules	Glycerolipids	Triradylcglycerols
Daunorubicin; Daunomycin; (+)-Daunomycin;	Phenylpropanoids and polyketides	Anthracyclines	null
NPC;	Alkaloids and derivatives	Camptothecins	null
Vincristine; 22-Oxovincaleukoblastine;	Alkaloids and derivatives	Vinca alkaloids	null
Heptyl p-hydroxybenzoate; Heptylparaben;	Benzenoids	Benzene and substituted derivatives	Benzoic acids and derivatives
Apigenin 7,4'-dimethyl ether; Apigenin dimethylether;	Phenylpropanoids and polyketides	Flavonoids	O-methylated flavonoids
Gentisate aldehyde; 2,5-Dihydroxybenzaldehyde;	Organic oxygen compounds	Organooxygen compounds	Carbonyl compounds
Sesamol;	Organoheterocyclic compounds	Benzodioxoles	null
3,4-Dihydroxybenzaldehyde; Protocatechualdehyde;	Benzenoids	Benzene and substituted derivatives	Benzaldehydes
3-Oxododecanoic acid; 3-Oxododecanoate;	Organic acids and derivatives	Keto acids and derivatives	Medium-chain keto acids and derivatives
Azimsulfuron;	Organic nitrogen compounds	Organonitrogen compounds	Sulfonylureas
Cloxacillin;	Organic acids and derivatives	Carboxylic acids and derivatives	Amino acids, peptides, and analogues
Novobiocin;	Phenylpropanoids and polyketides	Coumarins and derivatives	Coumarin glycosides
Pioglitazone;	Benzenoids	Phenol ethers	null
(-)-Menthyl O-beta-D-glucoside;	Lipids and lipid-like molecules	Prenol lipids	Terpene glycosides
Buspirone;	Organoheterocyclic compounds	Diazinanes	Piperazines
Albafuran A; 4-((2E)-3,7-Dimethyl-2,6-octadienyl)-5-(6-hydroxy-2-benzofuranyl)-1,3-benzenediol;	Phenylpropanoids and polyketides	2-arylbenzofuran flavonoids	null
Kaempferitrin; Kaempferol-dirhamnoside; Lespenefril;	Phenylpropanoids and polyketides	Flavonoids	Flavonoid glycosides
Bilirubin-glucuronoside; Bilirubin monoglucuronide;	Organoheterocyclic compounds	Tetrapyrroles and derivatives	Bilirubins
Apigenin; 4',5,7-Trihydroxyflavone; 5,7,4'-Trihydroxyflavone;	Phenylpropanoids and polyketides	Flavonoids	Flavones
Puerarin;	Organic compounds	Phenylpropanoids and polyketides	Isoflavonoids
3-(2-Hydroxyphenyl)propanoate; 2-Hydroxyphenylpropanoate; 3-(2-Hydroxyphenyl)propionic acid; Melilotate; 3-(2-Hydroxyphenyl)propionate;	Phenylpropanoids and polyketides	Phenylpropanoic acids	null
Tropate; Tropic acid; alpha-(Hydroxymethyl)phenylacetic acid;	Organic acids and derivatives	Hydroxy acids and derivatives	Beta hydroxy acids and derivatives
Veratraldehyde; Veratric aldehyde; 3,4-Dimethoxybenzaldehyde;	Benzenoids	Benzene and substituted derivatives	Methoxybenzenes
4-Hydroxyhydratropate;	Phenylpropanoids and polyketides	Phenylpropanoic acids	null
3-(3-Hydroxyphenyl)propanoic acid; Dihydro-3-coumaric acid; 3-Hydroxyphenylpropanoate; 3-(3-Hydroxyphenyl)propanoate;	Phenylpropanoids and polyketides	Phenylpropanoic acids	null
Caffeyl alcohol;	Phenylpropanoids and polyketides	Cinnamyl alcohols	null
N,N-Didesmethyltamoxifen;	Phenylpropanoids and polyketides	Stilbenes	null
(R)-2-Hydroxyisocaproate; D-2-Hydroxyisocaproate; (R)-2-Hydroxy-4-methylpentanoate; D-Leucate;	Lipids and lipid-like molecules	Fatty Acyls	Fatty acids and conjugates
Phenylpropanoate; 3-Phenyl-propionic acid; 3-Phenylpropanoic acid; 3-Phenylpropionic acid;	Phenylpropanoids and polyketides	Phenylpropanoic acids	null
9,10,18-Trihydroxystearate;	Lipids and lipid-like molecules	Fatty Acyls	Fatty acids and conjugates
Paxilline;	Organoheterocyclic compounds	Naphthopyrans	null
Gartanin; 1,3,5,8-Tetrahydroxy-2,4-diprenylxanthone;	Organoheterocyclic compounds	Benzopyrans	1-benzopyrans
Isoscutellarein; 8-Hydroxyapigenin;	Phenylpropanoids and polyketides	Flavonoids	Flavones
Scutellarein; Isocarthamidin; 6-Hydroxyapigenin;	Phenylpropanoids and polyketides	Flavonoids	Flavones
Cefpirome; HR 810;	Organoheterocyclic compounds	Lactams	Beta lactams
Apigenin 7-O-beta-D-glucoside; 7-O-beta-D-Glucosyl-5,7,4'-trihydroxyflavone; Apigenin 7-O-glucoside; Apigetrin; 7-(beta-D-Glucopyranosyloxy)-5-hydroxy-2-(4-hydroxyphenyl)-4H-1-benzopyran-4-one; Cosmetin; Cosmosiin;	Phenylpropanoids and polyketides	Flavonoids	Flavonoid glycosides
Spironolactone;	Lipids and lipid-like molecules	Steroids and steroid derivatives	Steroid lactones
Butylphthalide;	Organoheterocyclic compounds	Benzofurans	Benzofuranones
Thujone; (-)-3-Isothujone; (-)-3-Thujanone;	Lipids and lipid-like molecules	Prenol lipids	Monoterpenoids
(+)-Thujan-3-one; (+)-Isothujone;	Lipids and lipid-like molecules	Prenol lipids	Monoterpenoids
Naratriptan;	Organoheterocyclic compounds	Indoles and derivatives	Indoles
Sebacic acid; Decanedioic acid;	Lipids and lipid-like molecules	Fatty Acyls	Fatty acids and conjugates
Difluprednate;	Lipids and lipid-like molecules	Steroids and steroid derivatives	Pregnane steroids
7-Hydroxyflavone; 7-Hydroxy-2-phenyl-4-benzopyrone;	Phenylpropanoids and polyketides	Flavonoids	Flavones
6-Hydroxyflavone; 6-Hydroxy-2-phenyl-4-benzopyrone;	Phenylpropanoids and polyketides	Flavonoids	Flavones
7-Hydroxyisoflavone;	Phenylpropanoids and polyketides	Isoflavonoids	Isoflav-2-enes
Dicumarol; Dicoumarol;	Phenylpropanoids and polyketides	Coumarins and derivatives	Hydroxycoumarins
Chlorhexidine;	Benzenoids	Benzene and substituted derivatives	Halobenzenes
Procyanidin B4; Catechin-(4alpha->8)-epicatechin;	Phenylpropanoids and polyketides	Flavonoids	Biflavonoids and polyflavonoids
Procyanidin B2; Procyanidol B2;	Phenylpropanoids and polyketides	Flavonoids	Biflavonoids and polyflavonoids
FADH2;	Nucleosides, nucleotides, and analogues	Flavin nucleotides	null
Azelaic acid; Nonanedioic acid; 1,7-Heptanedicarboxylic acid;	Lipids and lipid-like molecules	Fatty Acyls	Fatty acids and conjugates
all-trans-Octaprenyl diphosphate; Farnesylfarnesylgeraniol;	Lipids and lipid-like molecules	Prenol lipids	Tetraterpenoids
Dipivefrin; Dipivefrine;	Benzenoids	Phenol esters	null
Dodecanedioic acid;	Lipids and lipid-like molecules	Fatty Acyls	Fatty acids and conjugates
Silymarin; Silibinin; Silybin;	Lignans, neolignans and related compounds	Flavonolignans	null
Midodrine;	Benzenoids	Benzene and substituted derivatives	Methoxybenzenes
Niflumic acid; NFA;	Benzenoids	Benzene and substituted derivatives	Trifluoromethylbenzenes
Isoproterenol; Isoprenaline;	Benzenoids	Phenols	Benzenediols
Metaproterenol; Orciprenaline;	Benzenoids	Phenols	Benzenediols
1-Octen-3-ol;	Lipids and lipid-like molecules	Fatty Acyls	Fatty alcohols
Telmisartan;	Benzenoids	Benzene and substituted derivatives	Biphenyls and derivatives
Perindopril;	Organic acids and derivatives	Carboxylic acids and derivatives	Amino acids, peptides, and analogues
Cyromazine; Cyclopropylmelamine; 2-Cyclopropylamino-4,6-diamino-s-triazine;	Organoheterocyclic compounds	Triazines	Aminotriazines
2-n-Propyl-4-pentenoic acid; 4-En-valproic acid; 4-Ene-VPA;	Lipids and lipid-like molecules	Fatty Acyls	Fatty acids and conjugates
2-n-Propyl-3-pentenoic acid; 3-En-valproic acid; 3-Ene-VPA;	Lipids and lipid-like molecules	Fatty Acyls	Fatty acids and conjugates
Prostaglandin G2; PGG2;	Lipids and lipid-like molecules	Fatty Acyls	Eicosanoids
6-Keto-prostaglandin F1alpha; 6-Keto-prostaglandin F1a; 6-Keto-PGF1alpha; 6-Keto-PGF1a;	Lipids and lipid-like molecules	Fatty Acyls	Eicosanoids
Secoisolariciresinol; (-)-Secoisolariciresinol;	Lignans, neolignans and related compounds	Dibenzylbutane lignans	Dibenzylbutanediol lignans
Cabergoline;	Alkaloids and derivatives	Ergoline and derivatives	Lysergic acids and derivatives
Desmethylxanthohumol;	Phenylpropanoids and polyketides	Linear 1,3-diarylpropanoids	Chalcones and dihydrochalcones
Nimodipine;	Organoheterocyclic compounds	Pyridines and derivatives	Hydropyridines
Didanosine;	Nucleosides, nucleotides, and analogues	Purine nucleosides	Purine 2',3'-dideoxyribonucleosides
Flavonol;	Phenylpropanoids and polyketides	Flavonoids	Flavones
Undecanoic acid; Hendecanoic acid;	Lipids and lipid-like molecules	Fatty Acyls	Fatty acids and conjugates
Nelfinavir;	Organic acids and derivatives	Carboxylic acids and derivatives	Amino acids, peptides, and analogues
Traumatin; (10E)-12-Oxododecenoic acid;	Lipids and lipid-like molecules	Fatty Acyls	Fatty acids and conjugates
Paliperidone; 9-Hydroxyrisperidone;	Organoheterocyclic compounds	Pyridopyrimidines	null
Ethyl 3-oxohexanoate; Ethyl butyrylacetate;	Organic acids and derivatives	Keto acids and derivatives	Beta-keto acids and derivatives
3-Oxovalproic acid; 2-n-Propyl-3-oxopentanoic acid; 3-Keto-VPA;	Organic acids and derivatives	Keto acids and derivatives	Short-chain keto acids and derivatives
2-n-Propyl-4-oxopentanoic acid; 4-Oxovalproic acid; 4-Keto-VPA;	Organic acids and derivatives	Keto acids and derivatives	Gamma-keto acids and derivatives
Isoliquiritigenin;	Phenylpropanoids and polyketides	Linear 1,3-diarylpropanoids	Chalcones and dihydrochalcones
Ibuprofen;	Phenylpropanoids and polyketides	Phenylpropanoic acids	null
Spectinomycin;	Organoheterocyclic compounds	Dioxanes	1,4-dioxanes
Betaxolol;	Benzenoids	Phenols	Tyrosols and derivatives
Multinoside A;	Phenylpropanoids and polyketides	Flavonoids	Flavonoid glycosides
Diisopropyl adipate;	Lipids and lipid-like molecules	Fatty Acyls	Fatty acid esters
Betamethasone;	Lipids and lipid-like molecules	Steroids and steroid derivatives	Hydroxysteroids
Paramethasone;	Lipids and lipid-like molecules	Steroids and steroid derivatives	Hydroxysteroids
Dexamethasone;	Lipids and lipid-like molecules	Steroids and steroid derivatives	Hydroxysteroids
Metipranolol;	Benzenoids	Phenol esters	null
(+/-)-6-Hydroxy-3-oxo-alpha-ionone;	Lipids and lipid-like molecules	Prenol lipids	Sesquiterpenoids
Prostaglandin F2beta; Prostaglandin F2b; Prosta-5,13-dien-1-oic acid, 9,11,15-trihydroxy-,(5Z,9beta,11alpha,13E,15S)-; 5-Heptenoic acid, 7-[3,5-dihydroxy-2(3-hydroxy-1-octenyl)cyclopentyl]-, stereoisomer; 9beta,11alpha-PGF2a; 9beta,11alpha-PGF2alpha; PGF2b; PGF2beta;	Lipids and lipid-like molecules	Fatty Acyls	Eicosanoids
11-epi-Prostaglandin F2alpha; 11-epi-Prostaglandin F2a; 11-epi-PGF2alpha; 11-epi-PGF2a;	Lipids and lipid-like molecules	Fatty Acyls	Eicosanoids
Prostaglandin D1;	Lipids and lipid-like molecules	Fatty Acyls	Eicosanoids
9,11,15-Trihydroxy-prosta-5,13-dien-1-oic acid; 8-Isoprostaglandin F2alpha; 8-Isoprostane; 8-epi-Prostaglandin F2alpha;	Lipids and lipid-like molecules	Fatty Acyls	Eicosanoids
Nefazodone;	Organoheterocyclic compounds	Diazinanes	Piperazines
beta-Alanyl-L-arginine;	Organic acids and derivatives	Peptidomimetics	Hybrid peptides
Testosterone enanthate;	Lipids and lipid-like molecules	Steroids and steroid derivatives	Steroid esters
5-L-Glutamyl-taurine; 5-Glutamyl-taurine; Glutaurine;	Organic acids and derivatives	Carboxylic acids and derivatives	Amino acids, peptides, and analogues
4-Hydroxyvalproic acid; 2-n-Propyl-4-hydroxypentanoic acid; 4-OH-VPA;	Lipids and lipid-like molecules	Fatty Acyls	Fatty acids and conjugates
5-Hydroxyvalproic acid; 2-n-Propyl-5-hydroxypentanoic acid; 5-OH-VPA;	Lipids and lipid-like molecules	Fatty Acyls	Fatty acids and conjugates
3-Hydroxyvalproic acid; 2-n-Propyl-3-hydroxypentanoic acid; 3-OH-VPA;	Lipids and lipid-like molecules	Fatty Acyls	Fatty acids and conjugates
3-Hydroxyoctanoate; 3-Hydroxyoctanoic acid;	Organic acids and derivatives	Hydroxy acids and derivatives	Medium-chain hydroxy acids and derivatives
Leukotriene E4; LTE4; (7E,9E,11Z,14Z)-(5S,6R)-6-(Cystein-S-yl)-5-hydroxyeicosa-7,9,11,14-tetraenoate; (7E,9E,11Z,14Z)-(5S,6R)-6-(Cystein-S-yl)-5-hydroxyicosa-7,9,11,14-tetraenoate;	Lipids and lipid-like molecules	Fatty Acyls	Eicosanoids
Fexofenadine; 4-(1-Hydroxy-4-(4-(hydroxydiphenylmethyl)-1-piperidinyl)butyl)-alpha,alpha-dimethylbenzeneacetic acid;	Benzenoids	Benzene and substituted derivatives	Diphenylmethanes
Undecylenic acid; Undecenoic acid;	Lipids and lipid-like molecules	Fatty Acyls	Fatty acids and conjugates
Digitoxin;	Lipids and lipid-like molecules	Steroids and steroid derivatives	Steroid lactones
5-O-Methylembelin;	Organooxygen compounds	Carbonyl compounds	Ketones
10,16-Dihydroxyhexadecanoic acid; Hexadecanoic acid, 10,16-dihydroxy-;	Lipids and lipid-like molecules	Fatty Acyls	Fatty acids and conjugates
Mupirocin;	Lipids and lipid-like molecules	Fatty Acyls	Fatty acids and conjugates
Verapamil;	Benzenoids	Benzene and substituted derivatives	Phenylbutylamines
Prostaglandin F1alpha; (13E,15S)-9alpha,11alpha-9,11,15-Trihydroxyprost-13-en-1-oic acid;	Lipids and lipid-like molecules	Fatty Acyls	Eicosanoids
alpha-Terpinyl acetate; p-Menth-1-en-8-yl acetate;	Lipids and lipid-like molecules	Prenol lipids	Monoterpenoids
Kukoamine B;	Benzenoids	Phenols	Benzenediols
Kukoamine D;	Benzenoids	Phenols	Benzenediols
2-exo-Hydroxy-1,8-cineole;	Organoheterocyclic compounds	Oxanes	null
Cortolone;	Lipids and lipid-like molecules	Steroids and steroid derivatives	Hydroxysteroids
1,2-Didecanoylglycerol; 1,2-Didecanoyl-sn-glycerol;	Lipids and lipid-like molecules	Glycerolipids	Diradylglycerols
Protoporphyrin; Protoporphyrin IX; Porphyrinogen IX;	Organoheterocyclic compounds	Tetrapyrroles and derivatives	Porphyrins
Anandamide; Arachidonylethanolamide; N-(5Z,8Z,11Z,14Z-Eicosatetraenoyl)-ethanolamine; AEA;	Organic nitrogen compounds	Organonitrogen compounds	Amines
Kukoamine C;	Benzenoids	Phenols	Benzenediols
Vinblastine;	Alkaloids and derivatives	Vinca alkaloids	null
(9S,10S)-9,10-Dihydroxyoctadecanoate;	Lipids and lipid-like molecules	Fatty Acyls	Fatty acids and conjugates
Codeine-6-glucuronide;	Alkaloids and derivatives	Morphinans	null
Deferoxamine;	Organic acids and derivatives	Carboxylic acids and derivatives	Carboxylic acid derivatives
Ascaridole;	Organoheterocyclic compounds	Dioxanes	1,2-dioxanes
Nandrolone;	Lipids and lipid-like molecules	Steroids and steroid derivatives	Estrane steroids
Cortol;	Lipids and lipid-like molecules	Steroids and steroid derivatives	Hydroxysteroids
Pentadecanoic acid; Pentadecylic acid; n-Pentadecanoic acid;	Lipids and lipid-like molecules	Fatty Acyls	Fatty acids and conjugates
8,11,14-Eicosatrienoylethanolamide; N-(8Z,11Z,14Z-Eicosatrienoyl)-ethanolamine;	Organic nitrogen compounds	Organonitrogen compounds	Amines
Cortisone; 17alpha,21-Dihydroxy-4-pregnene-3,11,20-trione; Kendall's compound E; Reichstein's substance Fa;	Lipids and lipid-like molecules	Steroids and steroid derivatives	Hydroxysteroids
Kukoamine A;	Benzenoids	Benzene and substituted derivatives	Phenols and derivatives
Methyl palmitate;	Lipids and lipid-like molecules	Fatty Acyls	Fatty acid esters
(-)-trans-Carveol;	Lipids and lipid-like molecules	Prenol lipids	Monoterpenoids
(+)-beta-Phellandrene;	Lipids and lipid-like molecules	Prenol lipids	Monoterpenoids
beta-Phellandrene;	Lipids and lipid-like molecules	Prenol lipids	Monoterpenoids
9(S)-HPODE; 9(S)-HPOD; (10E,12Z)-(9S)-9-Hydroperoxyoctadeca-10,12-dienoic acid; (9S,10E,12Z)-9-Hydroperoxy-10,12-octadecadienoate;	Lipids and lipid-like molecules	Fatty Acyls	Lineolic acids and derivatives
8(R)-HPODE; (9Z,12Z)-(8R)-8-Hydroperoxyoctadeca-9,12-dienoic acid; (8R,9Z,12Z)-8-Hydroperoxyoctadeca-9,12-dienoate;	Lipids and lipid-like molecules	Fatty Acyls	Lineolic acids and derivatives
Guanethidine;	Organic nitrogen compounds	Organonitrogen compounds	Guanidines
N1-Acetylspermine;	Organic acids and derivatives	Carboxylic acids and derivatives	Carboxylic acid derivatives
Leukotriene B4; (6Z,8E,10E,14Z)-(5S,12R)-5,12-Dihydroxyeicosa-6,8,10,14-tetraenoate; (6Z,8E,10E,14Z)-(5S,12R)-5,12-Dihydroxyicosa-6,8,10,14-tetraenoate; LTB4;	Lipids and lipid-like molecules	Fatty Acyls	Eicosanoids
(5Z,9E,14Z)-(8xi,11R,12S)-11,12-Epoxy-8-hydroxyicosa-5,9,14-trienoic acid; (5Z,9E,14Z)-(8xi,11R,12S)-11,12-Epoxy-8-hydroxyicosa-5,9,14-trienoate; Hepoxilin A3;	Lipids and lipid-like molecules	Fatty Acyls	Eicosanoids
Cortisol; Hydrocortisone; 11beta,17alpha,21-Trihydroxy-4-pregnene-3,20-dione; Kendall's compound F; Reichstein's substance M;	Lipids and lipid-like molecules	Steroids and steroid derivatives	Hydroxysteroids
18-Hydroxycorticosterone;	Lipids and lipid-like molecules	Steroids and steroid derivatives	Hydroxysteroids
17alpha,21-Dihydroxy-5beta-pregnane-3,11,20-trione; 5beta-Pregnane-17alpha,21-diol-3,11,20-trione; 4,5beta-Dihydrocortisone;	Lipids and lipid-like molecules	Steroids and steroid derivatives	Hydroxysteroids
all-trans-Heptaprenyl diphosphate;	Lipids and lipid-like molecules	Prenol lipids	Polyprenols
5-Pentadecylresorcinol; Cardol;	Benzenoids	Benzene and substituted derivatives	Phenols and derivatives
2-Undecanone; Undecan-2-one; Methyl nonyl ketone; 2-Hendecanone;	Organic oxygen compounds	Organooxygen compounds	Carbonyl compounds
Cumene; Isopropylbenzene;	Benzenoids	Benzene and substituted derivatives	Cumenes
3-Ethyltoluene; 1-Methyl-3-ethylbenzene;	Benzenoids	Benzene and substituted derivatives	Toluenes
Bixin; Methyl (9-cis)-hydrogen-6,6'-diapo-psi,psi-carotenedioate;	Lipids and lipid-like molecules	Prenol lipids	Diterpenoids
Pergolide;	Organoheterocyclic compounds	Quinolines and derivatives	Indoloquinolines
Cyclomorusin;	Phenylpropanoids and polyketides	Flavonoids	Pyranoflavonoids
alpha-Ionone;	Lipids and lipid-like molecules	Prenol lipids	Sesquiterpenoids
beta-Ionone; trans-beta-Ionone;	Lipids and lipid-like molecules	Prenol lipids	Sesquiterpenoids
Stearidonic acid; 6,9,12,15-Octadecatetraenoic acid; (6Z,9Z,12Z,15Z)-Octadecatetraenoic acid; 6Z,9Z,12Z,15Z-Octadecatetraenoic acid; (6Z,9Z,12Z,15Z)-Octadeca-6,9,12,15-tetraenoic acid;	Lipids and lipid-like molecules	Fatty Acyls	Lineolic acids and derivatives
(S)-Reticuline; (+)-Reticuline;	Organoheterocyclic compounds	Isoquinolines and derivatives	Benzylisoquinolines
Chrysanthemin; Cyanidin 3-O-glucoside; Cyanidin 3-O-beta-D-glucoside;	Phenylpropanoids and polyketides	Flavonoids	Flavonoid glycosides
Cyanidin 3-O-galactoside; Cyanidin 3-O-beta-D-galactoside;	Phenylpropanoids and polyketides	Flavonoids	Flavonoid glycosides
Isocorydine;	Alkaloids and derivatives	Aporphines	null
Androstenediol; Androst-5-ene-3beta,17beta-diol; 3beta,17beta-Dihydroxyandrost-5-ene; 3beta,17beta-Dihydroxy-5-androstene;	Lipids and lipid-like molecules	Steroids and steroid derivatives	Androstane steroids
Chitobiose; Diacetylchitobiose; N,N'-Diacetylchitobiose;	Organic oxygen compounds	Organooxygen compounds	Carbohydrates and carbohydrate conjugates
Pravastatin;	Organic acids and derivatives	Hydroxy acids and derivatives	Medium-chain hydroxy acids and derivatives
Corticosterone; 11beta,21-Dihydroxy-4-pregnene-3,20-dione; Kendall's compound B; Reichstein's substance H;	Lipids and lipid-like molecules	Steroids and steroid derivatives	Hydroxysteroids
11-Deoxycortisol; Cortodoxone;	Lipids and lipid-like molecules	Steroids and steroid derivatives	Hydroxysteroids
Nonadecanoic acid; Nonadecylic acid;	Lipids and lipid-like molecules	Fatty Acyls	Fatty acids and conjugates
Tuberculostearic acid;	Lipids and lipid-like molecules	Fatty Acyls	Fatty acids and conjugates
Metocurine;	Organic oxygen compounds	Organooxygen compounds	Ethers
Diethylpropion; Amfepramone;	Organic oxygen compounds	Organooxygen compounds	Carbonyl compounds
Pentadecanal;	Lipids and lipid-like molecules	Fatty Acyls	Fatty aldehydes
12(S)-HHT; (12S,5Z,8E,10E)-12-Hydroxy-5,8,10-heptadecatrienoic acid;	Lipids and lipid-like molecules	Fatty Acyls	Fatty acids and conjugates
Dodecylaldehyde; Dodecyl aldehyde; Dodecanal; Lauraldehyde;	Organic oxygen compounds	Organooxygen compounds	Carbonyl compounds
2-Heptanone; Heptan-2-one; Methyl n-amyl ketone;	Organic oxygen compounds	Organooxygen compounds	Carbonyl compounds
Heptanal; n-Heptaldehyde;	Organic oxygen compounds	Organooxygen compounds	Carbonyl compounds
15-Deoxy-Delta12,14-PGJ2; 15-Deoxy-Delta12,14-prostaglandin J2; 15-Deoxy-PGJ2;	Lipids and lipid-like molecules	Fatty Acyls	Eicosanoids
Enalapril;	Organic acids and derivatives	Carboxylic acids and derivatives	Amino acids, peptides, and analogues
Sulcatone; Methylheptenone; 6-Methylhept-5-en-2-one; 6-Methyl-5-hepten-2-one;	Organic oxygen compounds	Organooxygen compounds	Carbonyl compounds
9(S)-HODE; (9S)-Hydroxyoctadecadienoic acid; (10E,12Z)-(9S)-9-Hydroxyoctadeca-10,12-dienoic acid;	Lipids and lipid-like molecules	Fatty Acyls	Lineolic acids and derivatives
11beta,17alpha,21-Trihydroxy-5beta-pregnane-3,20-dione; 5beta-Pregnane-11beta,17alpha,21-triol-3,20-dione;	Lipids and lipid-like molecules	Steroids and steroid derivatives	Hydroxysteroids
Laudanine;	Organoheterocyclic compounds	Isoquinolines and derivatives	Benzylisoquinolines
5alpha-Pregnan-20alpha-ol-3-one; Allopregnan-20alpha-ol-3-one;	Lipids and lipid-like molecules	Steroids and steroid derivatives	Pregnane steroids
Rotenone;	Phenylpropanoids and polyketides	Isoflavonoids	Isoflavans
Canthaxanthin;	Lipids and lipid-like molecules	Prenol lipids	Tetraterpenoids
Di(2-ethylhexyl) adipate; Dioctyl adipate; Diethylhexyl adipate;	Lipids and lipid-like molecules	Fatty Acyls	Fatty acid esters
1-Palmitoylglycerol 3-phosphate; 1-Hexadecanoyl-sn-glycero-3-phosphate;	Lipids and lipid-like molecules	Glycerophospholipids	Glycerophosphates
Buprenorphine;	Benzenoids	Phenanthrenes and derivatives	null
Oleamide; Oleyl amide; (Z)-9-Octadecenamide;	Lipids and lipid-like molecules	Fatty Acyls	Fatty amides
Leukotriene D4; LTD4;	Lipids and lipid-like molecules	Fatty Acyls	Eicosanoids
Ethisterone; 17alpha-Ethinyl testosterone; Progestolets; 17alpha-Ethynyl-17beta-hydroxyandrost-4-en-3-one;	Lipids and lipid-like molecules	Steroids and steroid derivatives	Androstane steroids
Nisoldipine;	Organoheterocyclic compounds	Pyridines and derivatives	Hydropyridines
(9Z)-Octadecenoic acid; (Z)-Octadec-9-enoic acid; Oleate; Oleic acid;	Lipids and lipid-like molecules	Fatty Acyls	Fatty acids and conjugates
(9E)-Octadecenoic acid; 9-Octadecenoic acid, (E)-; (E)-Oleic acid; D9-trans-Octadecenoic acid; 9-trans-Octadecenoic acid; trans-D9-Octadecenoic acid; trans-9-Octadecenoic acid; trans-Elaidic acid; trans-Oleic acid; Elaidic acid; Acide elaidique; Elaidinsaure;	Lipids and lipid-like molecules	Fatty Acyls	Fatty acids and conjugates
(11E)-Octadecenoic acid; Vaccenic acid; trans-11-Octadecenoic acid;	Lipids and lipid-like molecules	Fatty Acyls	Fatty acids and conjugates
Naltrexone;	Benzenoids	Phenanthrenes and derivatives	null
Trimethobenzamide;	Benzenoids	Benzene and substituted derivatives	Benzoic acids and derivatives
1-Octadecanoyl-sn-glycero-3-phosphoethanolamine;	Lipids and lipid-like molecules	Glycerophospholipids	Glycerophosphoethanolamines
Dendrolasin;	Lipids and lipid-like molecules	Prenol lipids	Monoterpenoids
Hexadecenal; 2-trans-Hexadecenal;	Lipids and lipid-like molecules	Fatty Acyls	Fatty aldehydes
(9Z,11E)-(13S)-13-Hydroperoxyoctadeca-9,11-dienoic acid; (9Z,11E)-(13S)-13-Hydroperoxyoctadeca-9,11-dienoate; 13(S)-HPODE; 13S-Hydroperoxy-9Z,11E-octadecadienoic acid;	Lipids and lipid-like molecules	Fatty Acyls	Lineolic acids and derivatives
(9Z,12Z)-(11S)-11-Hydroperoxyoctadeca-9,12-dienoic acid; (9Z,12Z)-(11S)-11-Hydroperoxyoctadeca-9,12-dienoate;	Lipids and lipid-like molecules	Fatty Acyls	Lineolic acids and derivatives
16-Hydroxypalmitate; 16-Hydroxypalmitic acid;	Lipids and lipid-like molecules	Fatty Acyls	Fatty acids and conjugates
Cetirizine;	Benzenoids	Benzene and substituted derivatives	Diphenylmethanes
Petasitenine;	Organoheterocyclic compounds	Azaspirodecane derivatives	null
Epoxymurin-A;	Lipids and lipid-like molecules	Fatty Acyls	Fatty alcohols
Moricizine;	Organoheterocyclic compounds	Benzothiazines	Phenothiazines
Bacampicillin;	Organoheterocyclic compounds	Lactams	Beta lactams
Hexadecanal; Palmitaldehyde;	Lipids and lipid-like molecules	Fatty Acyls	Fatty aldehydes
Mifepristone; RU-486;	Lipids and lipid-like molecules	Steroids and steroid derivatives	Oxosteroids
Mycophenolic acid O-acyl-glucuronide;	Organic oxygen compounds	Organooxygen compounds	Carbohydrates and carbohydrate conjugates
Linoleate; Linoleic acid; (9Z,12Z)-Octadecadienoic acid; 9-cis,12-cis-Octadecadienoate; 9-cis,12-cis-Octadecadienoic acid;	Lipids and lipid-like molecules	Fatty Acyls	Lineolic acids and derivatives
Rumenic acid; 9-cis,11-trans-Octadecadienoate; (9Z,11E)-Octadecadienoic acid;	Lipids and lipid-like molecules	Fatty Acyls	Lineolic acids and derivatives
Ropivacaine;	Organic acids and derivatives	Carboxylic acids and derivatives	Amino acids, peptides, and analogues
Xylometazoline;	Benzenoids	Benzene and substituted derivatives	Phenylpropanes
2-Arachidonoylglycerol; 2-Arachidonoyl-sn-glycerol; 2-AG;	Lipids and lipid-like molecules	Endocannabinoids	null
Levomethadyl acetate; LAAM;	Benzenoids	Benzene and substituted derivatives	Diphenylmethanes
2-Phytyl-1,4-naphthoquinone; Demethylphylloquinone;	Lipids and lipid-like molecules	Prenol lipids	Quinone and hydroquinone lipids
Emopamil;	Benzenoids	Benzene and substituted derivatives	Phenylbutylamines
Arctigenin; (-)-Arctigenin;	Lignans, neolignans and related compounds	Furanoid lignans	Tetrahydrofuran lignans
Methantheline;	Organoheterocyclic compounds	Benzopyrans	1-benzopyrans
Vecuronium;	Lipids and lipid-like molecules	Steroids and steroid derivatives	Steroid esters
Dimethyl trisulfide; DMTS;	Organosulfur compounds	Organic trisulfides	null
3-(4-Hydroxyphenyl)pyruvate; 4-Hydroxyphenylpyruvate; p-Hydroxyphenylpyruvic acid;	Benzenoids	Benzene and substituted derivatives	Phenylpyruvic acid derivatives
Aspirin; Acetylsalicylic acid; 2-Acetoxybenzenecarboxylic acid; Acetylsalicylate;	Benzenoids	Benzene and substituted derivatives	Benzoic acids and derivatives
Caffeate; Caffeic acid; 3,4-Dihydroxycinnamic acid;	Phenylpropanoids and polyketides	Cinnamic acids and derivatives	Hydroxycinnamic acids and derivatives
Isoxanthopterin; 2-Amino-4,7-dihydroxypteridine;	Organoheterocyclic compounds	Pteridines and derivatives	Pterins and derivatives
Capsiate;	Benzenoids	Phenols	Methoxyphenols
Spermine; N,N'-Bis(3-aminopropyl)-1,4-butanediamine;	Organic nitrogen compounds	Organonitrogen compounds	Amines
Spermidine; N-(3-Aminopropyl)-1,4-butane-diamine;	Organic nitrogen compounds	Organonitrogen compounds	Amines
sym-Homospermidine; Homospermidine;	Organic nitrogen compounds	Organonitrogen compounds	Amines
Aminopropylcadaverine;	Organic nitrogen compounds	Organonitrogen compounds	Amines
Nitrofurazone; 5-Nitro-2-furaldehyde semicarbazone;	Organoheterocyclic compounds	Furans	Nitrofurans
Tiludronic acid; Tiludronate;	Organic acids and derivatives	Organic phosphonic acids and derivatives	Bisphosphonates
Dimercaprol; 2,3-Mercaptopropanol; 2,3-Dimercapto-1-propanol; British anti-lewisite;	Organosulfur compounds	Thiols	Alkylthiols
Furazolidone;	Organoheterocyclic compounds	Furans	Nitrofurans
Captafol;	Organoheterocyclic compounds	Isoindoles and derivatives	Isoindolines
Imidazole; Glyoxaline; 1,3-Diazole;	Organoheterocyclic compounds	Azoles	Imidazoles
N-Methylhistamine; 1-Methylhistamine; 1-Methyl-4-(2-aminoethyl)imidazole; Ntau-Methylhistamine;	Organic nitrogen compounds	Organonitrogen compounds	Amines
Epidihydrocholesterin; Epicholestanol;	Lipids and lipid-like molecules	Steroids and steroid derivatives	Cholestane steroids
Bergaptol; 5-Hydroxypsoralen; 5-Hydroxyfuranocoumarin;	Phenylpropanoids and polyketides	Coumarins and derivatives	Furanocoumarins
Xanthotoxol; 8-Hydroxypsoralen; 8-Hydroxyfuranocoumarin;	Phenylpropanoids and polyketides	Coumarins and derivatives	Furanocoumarins
Meconic acid; Poppy acid;	Organoheterocyclic compounds	Pyrans	Pyranones and derivatives
beta-Alanyl-L-lysine;	Organic acids and derivatives	Peptidomimetics	Hybrid peptides
gamma-L-Glutamylputrescine;	Organic acids and derivatives	Carboxylic acids and derivatives	Amino acids, peptides, and analogues
Temazepam;	Organoheterocyclic compounds	Benzodiazepines	1,4-benzodiazepines
Cyclohexylamine; Cyclohexanamine;	Organic nitrogen compounds	Organonitrogen compounds	Cyclohexylamines
(3S)-3,6-Diaminohexanoate; L-beta-Lysine;	Organic acids and derivatives	Carboxylic acids and derivatives	Amino acids, peptides, and analogues
Arsenic acid; Orthoarsenic acid;	Mixed metal/non-metal compounds	Miscellaneous mixed metal/non-metals	Miscellaneous metallic oxoanionic compounds
5-Hydroxy-2-oxo-4-ureido-2,5-dihydro-1H-imidazole-5-carboxylate; 2-Oxo-4-hydroxy-4-carboxy-5-ureidoimidazoline;	Organic acids and derivatives	Carboxylic acids and derivatives	Amino acids, peptides, and analogues
Gabapentin;	Organic acids and derivatives	Carboxylic acids and derivatives	Amino acids, peptides, and analogues
n-Propyl gallate; Propyl gallate;	Benzenoids	Benzene and substituted derivatives	Benzoic acids and derivatives
Triiodothyronine; 3,3',5-Triiodo-L-thyronine; L-3,5,3'-Triiodothyronine; 3,5,3'-Triiodothyronine; Liothyronine; 3,5,3'-Triiodo-L-thyronine; T3;	Organic acids and derivatives	Carboxylic acids and derivatives	Amino acids, peptides, and analogues
Phenelzine;	Benzenoids	Benzene and substituted derivatives	null
(+)-(1R,2R)-1,2-Diphenylethane-1,2-diol;	Phenylpropanoids and polyketides	Stilbenes	null
L-Cystine; L-Dicysteine; L-alpha-Diamino-beta-dithiolactic acid;	Organic acids and derivatives	Carboxylic acids and derivatives	Amino acids, peptides, and analogues
Tamoxifen;	Phenylpropanoids and polyketides	Stilbenes	null
Piperacillin; Piperacillin anhydrous;	Organic acids and derivatives	Carboxylic acids and derivatives	Amino acids, peptides, and analogues
Morpholine; Tetrahydro-1,4-oxazine;	Organoheterocyclic compounds	Oxazinanes	Morpholines
N-Ethylacetamide;	Organic acids and derivatives	Carboxylic acids and derivatives	Carboxylic acid derivatives
N-Nitrosopyrrolidine;	Organoheterocyclic compounds	Pyrrolidines	null
2-Amino-3-oxoadipate; 2-Amino-3-oxohexanedioic acid;	Organic acids and derivatives	Carboxylic acids and derivatives	Amino acids, peptides, and analogues
Vinyl acetate;	Organic acids and derivatives	Carboxylic acids and derivatives	Carboxylic acid derivatives
5-Oxoproline; Pidolic acid; Pyroglutamic acid; 5-Pyrrolidone-2-carboxylic acid; Pyroglutamate; 5-Oxo-L-proline; L-Pyroglutamic acid; L-5-Pyrrolidone-2-carboxylic acid;	Organic acids and derivatives	Carboxylic acids and derivatives	Amino acids, peptides, and analogues
Streptozocin; Zanosar;	Organic oxygen compounds	Organooxygen compounds	Carbohydrates and carbohydrate conjugates
Deoxyguanosine; 2'-Deoxyguanosine;	Nucleosides, nucleotides, and analogues	Purine nucleosides	Purine 2'-deoxyribonucleosides
N-(L-Arginino)succinate; 2-(Nomega-L-Arginino)succinate; L-Argininosuccinate; L-Argininosuccinic acid; L-Arginosuccinic acid;	Organic acids and derivatives	Carboxylic acids and derivatives	Amino acids, peptides, and analogues
Diacetyl; Biacetyl; Dimethylglyoxal; 2,3-Butanedione;	Organic oxygen compounds	Organooxygen compounds	Carbonyl compounds
4-Aminobutanoate; 4-Aminobutanoic acid; 4-Aminobutyrate; 4-Aminobutyric acid; gamma-Aminobutyric acid; GABA;	Organic acids and derivatives	Carboxylic acids and derivatives	Amino acids, peptides, and analogues
N,N-Dimethylglycine; Dimethylglycine;	Organic acids and derivatives	Carboxylic acids and derivatives	Amino acids, peptides, and analogues
(R)-3-Amino-2-methylpropanoate; (R)-3-Aminoisobutyrate; D-3-Aminoisobutanoate; (R)-beta-Aminoisobutyrate;	Organic acids and derivatives	Carboxylic acids and derivatives	Amino acids, peptides, and analogues
D-2-Aminobutyrate; D-2-Aminobutyric acid; D-2-Aminobutanoic acid; (R)-2-Aminobutanoic acid;	Organic acids and derivatives	Carboxylic acids and derivatives	Amino acids, peptides, and analogues
(S)-2-Aminobutanoate; (S)-2-Aminobutanoic acid; (S)-2-Aminobutyric acid;	Organic acids and derivatives	Carboxylic acids and derivatives	Amino acids, peptides, and analogues
N-Methyl-L-alanine;	Organic acids and derivatives	Carboxylic acids and derivatives	Amino acids, peptides, and analogues
L-3-Aminoisobutanoate; (S)-3-Aminoisobutyrate; L-3-Aminoisobutyrate; (S)-3-Aminoisobutanoate; (S)-3-Amino-2-methylpropanoate; (S)-beta-Aminoisobutyrate;	Organic acids and derivatives	Carboxylic acids and derivatives	Amino acids, peptides, and analogues
2-Amino-2-methylpropanoate; 2-Aminoisobutyric acid;	Organic acids and derivatives	Carboxylic acids and derivatives	Amino acids, peptides, and analogues
3-Aminoisobutyric acid; 3-Aminoisobutanoate; 3-Amino-2-methylpropanoate;	Organic acids and derivatives	Carboxylic acids and derivatives	Amino acids, peptides, and analogues
N-Ethylglycine;	Organic acids and derivatives	Carboxylic acids and derivatives	Amino acids, peptides, and analogues
L-Proline; 2-Pyrrolidinecarboxylic acid;	Organic acids and derivatives	Carboxylic acids and derivatives	Amino acids, peptides, and analogues
D-Proline;	Organic acids and derivatives	Carboxylic acids and derivatives	Amino acids, peptides, and analogues
N-Carbamyl-L-glutamate; Carglumic acid;	Organic acids and derivatives	Carboxylic acids and derivatives	Amino acids, peptides, and analogues
Deoxyuridine; 2-Deoxyuridine; 2'-Deoxyuridine;	Nucleosides, nucleotides, and analogues	Pyrimidine nucleosides	Pyrimidine 2'-deoxyribonucleosides
(5-L-Glutamyl)-L-glutamine;	Organic acids and derivatives	Carboxylic acids and derivatives	Amino acids, peptides, and analogues
Acetoacetate; 3-Oxobutanoic acid; beta-Ketobutyric acid; Acetoacetic acid;	Organic acids and derivatives	Keto acids and derivatives	Short-chain keto acids and derivatives
O-Propanoylcarnitine; O-Propionylcarnitine;	Lipids and lipid-like molecules	Fatty Acyls	Fatty acid esters
Pentobarbital; 5-Ethyl-5-(1-methylbutyl)-2,4,6(1H,3H,5H)-pyrimidinetrione;	Organoheterocyclic compounds	Diazines	Pyrimidines and pyrimidine derivatives
Amobarbital;	Organoheterocyclic compounds	Diazines	Pyrimidines and pyrimidine derivatives
D-Tagatose 6-phosphate;	Organic oxygen compounds	Organooxygen compounds	Carbohydrates and carbohydrate conjugates
beta-D-Fructose 6-phosphate;	Organic oxygen compounds	Organooxygen compounds	Carbohydrates and carbohydrate conjugates
Xanthosine 5'-phosphate; Xanthylic acid; XMP; (9-D-Ribosylxanthine)-5'-phosphate;	Nucleosides, nucleotides, and analogues	Purine nucleotides	Purine ribonucleotides
7-Methylguanosine 5'-phosphate; N7-Methyl-GMP;	Nucleosides, nucleotides, and analogues	Purine nucleotides	Purine ribonucleotides
cis-Acetylacrylate;	Organic acids and derivatives	Keto acids and derivatives	Short-chain keto acids and derivatives
Orthophosphate; Phosphate; Phosphoric acid; Orthophosphoric acid;	Homogeneous non-metal compounds	Non-metal oxoanionic compounds	Non-metal phosphates
3-Methyl-2-oxobutanoic acid; 3-Methyl-2-oxobutyric acid; 3-Methyl-2-oxobutanoate; 2-Oxo-3-methylbutanoate; 2-Oxoisovalerate; 2-Oxoisopentanoate; alpha-Ketovaline; 2-Ketovaline; 2-Keto-3-methylbutyric acid;	Organic acids and derivatives	Keto acids and derivatives	Short-chain keto acids and derivatives
5-Oxopentanoate; Glutarate semialdehyde;	Lipids and lipid-like molecules	Fatty Acyls	Fatty acids and conjugates
cis,cis-Muconate; cis,cis-Hexadienedioate; cis,cis-2,4-Hexadienedioic acid;	Lipids and lipid-like molecules	Fatty Acyls	Fatty acids and conjugates
1,2,3,5-Tetrahydroxybenzene;	Benzenoids	Phenols	1-hydroxy-4-unsubstituted benzenoids
Kojic acid; 5-Hydroxy-2-(hydroxymethyl)-4-pyrone;	Organoheterocyclic compounds	Pyrans	Pyranones and derivatives
5-Hydroxymethyl-2-furoate; 5-Hydroxymethyl-2-furoic acid;	Organoheterocyclic compounds	Furans	Furoic acid and derivatives
Xanthine;	Organoheterocyclic compounds	Imidazopyrimidines	Purines and purine derivatives
N-Acetyl-beta-D-glucosaminylamine;	Organic oxygen compounds	Organooxygen compounds	Carbohydrates and carbohydrate conjugates
N-Acetyl-D-glucosamine; N-Acetylchitosamine; 2-Acetamido-2-deoxy-D-glucose; GlcNAc;	Organic oxygen compounds	Organooxygen compounds	Carbohydrates and carbohydrate conjugates
N-Acetyl-beta-D-glucosamine;	Organic oxygen compounds	Organooxygen compounds	Carbohydrates and carbohydrate conjugates
N-Acetyl-beta-D-galactosamine;	Organic oxygen compounds	Organooxygen compounds	Carbohydrates and carbohydrate conjugates
Pseudouridine;	Nucleosides, nucleotides, and analogues	Nucleoside and nucleotide analogues	null
Alachlor;	Benzenoids	Benzene and substituted derivatives	Anilides
Cephalexin; Cefalexin;	Organoheterocyclic compounds	Lactams	Beta lactams
Turanose; 3-O-alpha-D-Glucopyranosyl-D-fructose; D-Turanose;	Lipids and lipid-like molecules	Fatty Acyls	Fatty acyl glycosides
Diethanolamine;	Organic nitrogen compounds	Organonitrogen compounds	Amines
(2R)-2-Hydroxy-2-methylbutanenitrile; 2-Hydroxy-2-methylbutanenitrile;	Organic oxygen compounds	Organooxygen compounds	Alcohols and polyols
L-Leucine; 2-Amino-4-methylvaleric acid; (2S)-alpha-2-Amino-4-methylvaleric acid; (2S)-alpha-Leucine;	Organic acids and derivatives	Carboxylic acids and derivatives	Amino acids, peptides, and analogues
L-Isoleucine; 2-Amino-3-methylvaleric acid;	Organic acids and derivatives	Carboxylic acids and derivatives	Amino acids, peptides, and analogues
D-Leucine; D-2-Amino-4-methylvaleric acid;	Organic acids and derivatives	Carboxylic acids and derivatives	Amino acids, peptides, and analogues
L-Norleucine; L-Aminohexanoic acid; L-Aminohexanoate; L-2-Aminohexanoic acid; L-2-Aminohexanoate; (S)-2-Aminohexanoic acid;	Organic acids and derivatives	Carboxylic acids and derivatives	Amino acids, peptides, and analogues
Isoleucine;	Organic acids and derivatives	Carboxylic acids and derivatives	Amino acids, peptides, and analogues
Leucine;	Organic acids and derivatives	Carboxylic acids and derivatives	Amino acids, peptides, and analogues
L-allo-Isoleucine;	Organic acids and derivatives	Carboxylic acids and derivatives	Amino acids, peptides, and analogues
4-Nitrophenol; p-Nitrophenol; PNP; Niphen; 4-Hydroxynitrobenzene;	Benzenoids	Phenols	Nitrophenols
Pyridoxal;	Organoheterocyclic compounds	Pyridines and derivatives	Pyridine carboxaldehydes
Isopyridoxal;	Organoheterocyclic compounds	Pyridines and derivatives	Pyridine carboxaldehydes
2-Hydroxypyridine; 2-Pyridone; 2-Pyridinol;	Organoheterocyclic compounds	Pyridines and derivatives	Hydropyridines
Nicotinate; Nicotinic acid; Niacin; 3-Pyridinecarboxylic acid;	Organoheterocyclic compounds	Pyridines and derivatives	Pyridinecarboxylic acids and derivatives
Arecaidine;	Alkaloids and derivatives	null	null
3,4-Dihydroxy-L-phenylalanine; L-Dopa; 3-Hydroxy-L-tyrosine; L-beta-(3,4-Dihydroxyphenyl)alanine; Levodopa; Dihydroxy-L-phenylalanine;	Organic acids and derivatives	Carboxylic acids and derivatives	Amino acids, peptides, and analogues
N-Succinyl-L-glutamate 5-semialdehyde; (2S)-2-(3-Carboxypropanoylamino)-5-oxopentanoic acid;	Organic acids and derivatives	Carboxylic acids and derivatives	Amino acids, peptides, and analogues
5'-Methylthioadenosine; Methylthioadenosine; S-Methyl-5'-thioadenosine; 5-Methylthioadenosine; 5'-Deoxy-5'-(methylthio)adenosine; Thiomethyladenosine; MTA;	Nucleosides, nucleotides, and analogues	5'-deoxyribonucleosides	5'-deoxy-5'-thionucleosides
Deoxycoformycin; Pentostatin;	Organoheterocyclic compounds	Imidazodiazepines	null
CMP; Cytidine-5'-monophosphate; Cytidylic acid;	Nucleosides, nucleotides, and analogues	Pyrimidine nucleotides	Pyrimidine ribonucleotides
Methotrexate;	Organic acids and derivatives	Carboxylic acids and derivatives	Amino acids, peptides, and analogues
3-Methylbutanoic acid; Isovaleric acid; Isovalerate;	Lipids and lipid-like molecules	Fatty Acyls	Fatty acids and conjugates
3-Methyladenine;	Organoheterocyclic compounds	Imidazopyrimidines	Purines and purine derivatives
7-Methyladenine;	Organoheterocyclic compounds	Imidazopyrimidines	Purines and purine derivatives
6-Methylaminopurine; N6-Methyladenine;	Organoheterocyclic compounds	Imidazopyrimidines	Purines and purine derivatives
Mollicellin C;	Phenylpropanoids and polyketides	Depsides and depsidones	null
D-Glucosamine; Chitosamine; 2-Amino-2-deoxy-D-glucose;	Organic oxygen compounds	Organooxygen compounds	Carbohydrates and carbohydrate conjugates
beta-D-Glucosamine;	Organooxygen compounds	Carbohydrates and carbohydrate conjugates	Aminosaccharides
D-Glucaro-1,4-lactone;	Organoheterocyclic compounds	Lactones	Gamma butyrolactones
Ticarcillin;	Organic acids and derivatives	Carboxylic acids and derivatives	Amino acids, peptides, and analogues
Luteolin 7-O-[beta-D-glucuronosyl-(1->2)-beta-D-glucuronide]-4'-O-beta-D-glucuronide;	Phenylpropanoids and polyketides	Flavonoids	Flavonoid glycosides
CDP-glucose; CDP-D-Glucose;	Nucleosides, nucleotides, and analogues	Pyrimidine nucleotides	Pyrimidine nucleotide sugars
Sucrose; Cane sugar; Saccharose; 1-alpha-D-Glucopyranosyl-2-beta-D-fructofuranoside;	Organic oxygen compounds	Organooxygen compounds	Carbohydrates and carbohydrate conjugates
Isomaltose; Brachiose;	Organic oxygen compounds	Organooxygen compounds	Carbohydrates and carbohydrate conjugates
alpha-Maltose; alpha-Malt sugar;	Organooxygen compounds	Carbohydrates and carbohydrate conjugates	Glycosyl compounds
alpha,alpha-Trehalose; alpha,alpha'-Trehalose; Trehalose;	Organic oxygen compounds	Organooxygen compounds	Carbohydrates and carbohydrate conjugates
beta-Lactose; beta-D-Lactose;	Organooxygen compounds	Carbohydrates and carbohydrate conjugates	Glycosyl compounds
alpha-D-Glucosyl-(1,3)-D-mannose;	Organic oxygen compounds	Organooxygen compounds	Carbohydrates and carbohydrate conjugates
Melibiose; 6-O-(alpha-D-Galactopyranosyl)-D-glucopyranose; D-Gal-alpha1->6D-Glucose;	Organic oxygen compounds	Organooxygen compounds	Carbohydrates and carbohydrate conjugates
beta-Cellobiose; 1-beta-D-Glucopyranosyl-4-beta-D-glucopyranose;	Organic oxygen compounds	Organooxygen compounds	Carbohydrates and carbohydrate conjugates
Lactulose;	Organic oxygen compounds	Organooxygen compounds	Carbohydrates and carbohydrate conjugates
Furfuryl alcohol; 2-Furancarbinol; 2-Furanmethanol;	Organoheterocyclic compounds	Heteroaromatic compounds	null
Cytosine;	Organoheterocyclic compounds	Diazines	Pyrimidines and pyrimidine derivatives
L-Citrulline; 2-Amino-5-ureidovaleric acid; Citrulline;	Organic acids and derivatives	Carboxylic acids and derivatives	Amino acids, peptides, and analogues
Sevoflurane;	Organic oxygen compounds	Organooxygen compounds	Ethers
3-Hydroxykynurenamine;	Organic oxygen compounds	Organooxygen compounds	Carbonyl compounds
5-Hydroxykynurenamine;	Organic oxygen compounds	Organooxygen compounds	Carbonyl compounds
Dulcin; p-Ethoxyphenylurea;	Benzenoids	Benzene and substituted derivatives	N-phenylureas
Nicotinamide D-ribonucleotide; NMN; Nicotinamide mononucleotide; Nicotinamide ribonucleotide; Nicotinamide nucleotide; beta-Nicotinamide D-ribonucleotide; beta-Nicotinamide ribonucleotide; beta-Nicotinamide mononucleotide;	Nucleosides, nucleotides, and analogues	Pyridine nucleotides	Nicotinamide nucleotides
5-Aminopentanal;	Organic oxygen compounds	Organooxygen compounds	Carbonyl compounds
trans-1,2-Dihydrobenzene-1,2-diol;	Organic oxygen compounds	Organooxygen compounds	Alcohols and polyols
Cyclohexane-1,2-dione;	Organic oxygen compounds	Organooxygen compounds	Carbonyl compounds
Mycophenolate;	Organoheterocyclic compounds	Isocoumarans	Isobenzofuranones
Mezlin; Mezlocillin;	Organic acids and derivatives	Carboxylic acids and derivatives	Amino acids, peptides, and analogues
Tiglic acid; (E)-2,3-Dimethylacrylic acid;	Lipids and lipid-like molecules	Fatty Acyls	Fatty acids and conjugates
Glutaral; 1,5-Pentanedial; Glutaraldehyde;	Organic oxygen compounds	Organooxygen compounds	Carbonyl compounds
Pentane-2,4-dione; Acetylacetone; 2,4-Dioxopentane;	Organic oxygen compounds	Organooxygen compounds	Carbonyl compounds
Ethyl acrylate;	Organic acids and derivatives	Carboxylic acids and derivatives	Acrylic acids and derivatives
Cyclopentanone;	Organooxygen compounds	Carbonyl compounds	Ketones
3-Methyl-2-butenal; 3-Methylbut-2-enal; 3,3-Dimethyl-acrylaldehyde; Senecialdehyde; Prenal;	Organic oxygen compounds	Organooxygen compounds	Carbonyl compounds
4-Guanidinobutanoate; 4-Guanidinobutyric acid;	Organic acids and derivatives	Carboxylic acids and derivatives	Amino acids, peptides, and analogues
Succinate; Succinic acid; Butanedionic acid; Ethylenesuccinic acid;	Organic acids and derivatives	Carboxylic acids and derivatives	Dicarboxylic acids and derivatives
Cytidine;	Nucleosides, nucleotides, and analogues	Pyrimidine nucleosides	null
Cytarabine; Cytosine arabinoside; Cytosine-1-beta-D-arabinofuranoside; Ara-C;	Nucleosides, nucleotides, and analogues	Pyrimidine nucleosides	null
1-(5'-Phosphoribosyl)-5-amino-4-(N-succinocarboxamide)-imidazole; 1-(5'-Phosphoribosyl)-4-(N-succinocarboxamide)-5-aminoimidazole; 5'-Phosphoribosyl-4-(N-succinocarboxamide)-5-aminoimidazole; (S)-2-[5-Amino-1-(5-phospho-D-ribosyl)imidazole-4-carboxamido]succinate; SAICAR;	Nucleosides, nucleotides, and analogues	Imidazole ribonucleosides and ribonucleotides	1-ribosyl-imidazolecarboxamides
Ecgonine methyl ester; Methyl ecgonine;	Alkaloids and derivatives	Tropane alkaloids	null
L-Homocitrulline;	Organic acids and derivatives	Carboxylic acids and derivatives	Amino acids, peptides, and analogues
Glutamate; Glutaminic acid; 2-Aminoglutaric acid;	Organic acids and derivatives	Carboxylic acids and derivatives	Amino acids, peptides, and analogues
O-Acetyl-L-serine; O3-Acetyl-L-serine;	Organic acids and derivatives	Carboxylic acids and derivatives	Amino acids, peptides, and analogues
L-4-Hydroxyglutamate semialdehyde;	Organic acids and derivatives	Carboxylic acids and derivatives	Amino acids, peptides, and analogues
N-Methyl-D-aspartic acid; N-Methyl-D-aspartate; NMDA;	Organic acids and derivatives	Carboxylic acids and derivatives	Amino acids, peptides, and analogues
Alendronic acid; Alendronate; (4-Amino-1-hydroxybutylidene)bisphosphonic acid;	Organic acids and derivatives	Organic phosphonic acids and derivatives	Bisphosphonates
Hexylamine; 1-Hexanamine;	Organonitrogen compounds	Amines	Primary amines
D-Erythrose;	Organic oxygen compounds	Organooxygen compounds	Carbohydrates and carbohydrate conjugates
L-Erythrulose; L-glycero-Tetrulose;	Organic oxygen compounds	Organooxygen compounds	Carbohydrates and carbohydrate conjugates
4-Amino-3-hydroxybutanoate; 4-Amino-3-hydroxybutanoic acid; gamma-Amino-beta-hydroxybutyric acid; GABOB;	Organic acids and derivatives	Carboxylic acids and derivatives	Amino acids, peptides, and analogues
Nitroglycerin; Glyceryl trinitrate;	Organic oxygen compounds	Organic oxoanionic compounds	Organic nitrates
Felbamate;	Benzenoids	Benzene and substituted derivatives	null
1-Methyladenosine;	Nucleosides, nucleotides, and analogues	Purine nucleosides	null
3-Methylguanine; 2-Amino-3,7-dihydro-3-methyl-6H-purin-6-one;	Organoheterocyclic compounds	Imidazopyrimidines	Purines and purine derivatives
7-Methylguanine;	Organoheterocyclic compounds	Imidazopyrimidines	Purines and purine derivatives
Phenol;	Benzenoids	Phenols	1-hydroxy-4-unsubstituted benzenoids
Anisole; Methoxybenzene; Methyl phenyl ether; Phenol methyl ether;	Benzenoids	Benzene and substituted derivatives	Phenol ethers
4-Cresol; p-Cresol; 4-Hydroxytoluene; 4-Methylphenol;	Benzenoids	Phenols	Cresols
o-Cresol; 2-Hydroxytoluene; o-Methylphenol;	Benzenoids	Phenols	Cresols
Benzylformate;	Benzenoids	Benzene and substituted derivatives	Benzyloxycarbonyls
2-Phenylacetamide; alpha-Phenylacetamide;	Benzenoids	Benzene and substituted derivatives	Phenylacetamides
Dibutyl phthalate; Di-n-butyl phthalate; Dibutyl 1,2-benzenedicarboxylate;	Benzenoids	Benzene and substituted derivatives	Benzoic acids and derivatives
Piperidine; Azacyclohexane; Hexahydropyridine;	Organoheterocyclic compounds	Piperidines	null
3alpha,7alpha-Dihydroxy-5beta-cholestane; 5beta-Cholestane-3alpha,7alpha-diol;	Lipids and lipid-like molecules	Steroids and steroid derivatives	Cholestane steroids
Diisobutyl adipate;	Lipids and lipid-like molecules	Fatty Acyls	Fatty acid esters
N1,N8-Bis(4-coumaroyl)spermidine; N1,N10-Dicoumaroyl spermidine;	Phenylpropanoids and polyketides	Cinnamic acids and derivatives	Hydroxycinnamic acids and derivatives
4,4'-Methylenedianiline; 4,4'-Diaminodiphenylmethane;	Benzenoids	Benzene and substituted derivatives	Diphenylmethanes
Tridemorph; 2,6-Dimethyl-4-tridecylmorpholine;	Organoheterocyclic compounds	Oxazinanes	Morpholines
3alpha,7alpha,12alpha-Trihydroxy-5beta-cholestan-26-al;	Lipids and lipid-like molecules	Steroids and steroid derivatives	Bile acids, alcohols and derivatives
Desmosterol; 24-Dehydrocholesterol; Cholesta-5,24-dien-3beta-ol;	Lipids and lipid-like molecules	Steroids and steroid derivatives	Cholestane steroids
Zymosterol; Delta8,24-Cholestadien-3beta-ol; 5alpha-Cholesta-8,24-dien-3beta-ol;	Lipids and lipid-like molecules	Steroids and steroid derivatives	Cholestane steroids
5alpha-Cholesta-7,24-dien-3beta-ol;	Lipids and lipid-like molecules	Steroids and steroid derivatives	Cholestane steroids
Octadecanamide; Stearamide; Stearic acid amide;	Lipids and lipid-like molecules	Fatty Acyls	Fatty amides
beta-Sitosterol; Sitosterol;	Lipids and lipid-like molecules	Steroids and steroid derivatives	Stigmastanes and derivatives
4,4-Dimethyl-5alpha-cholesta-8-en-3beta-ol;	Lipids and lipid-like molecules	Prenol lipids	Triterpenoids
gamma-Sitosterol; 22,23-Dihydroporiferasterol;	Lipids and lipid-like molecules	Steroids and steroid derivatives	Stigmastanes and derivatives
Allotetrahydrodeoxycorticosterone; 5alpha-THDOC; 3alpha,21-Dihydroxy-5alpha-pregnan-20-one;	Lipids and lipid-like molecules	Steroids and steroid derivatives	Hydroxysteroids
16-Glucuronide-estriol; 16alpha,17beta-Estriol 16-(beta-D-glucuronide);	Lipids and lipid-like molecules	Steroids and steroid derivatives	Steroidal glycosides
Cholest-4-en-3-one; Cholestenone; 4-Cholesten-3-one;	Lipids and lipid-like molecules	Steroids and steroid derivatives	Cholestane steroids
7-Dehydrocholesterol; Provitamin D3; Cholesta-5,7-dien-3beta-ol;	Lipids and lipid-like molecules	Steroids and steroid derivatives	Cholestane steroids
Vitamin D3; Cholecalciferol; Calciol;	Lipids and lipid-like molecules	Steroids and steroid derivatives	Vitamin D and derivatives
Trihexyphenidyl;	Organic nitrogen compounds	Organonitrogen compounds	Amines
Suberic acid; Cork acid; 1,8-Octanedioic acid; Octanedioic acid; 1,6-Hexanedicarboxylic acid;	Lipids and lipid-like molecules	Fatty Acyls	Fatty acids and conjugates
Dimethyl adipate; Dimethyl hexanedioate;	Lipids and lipid-like molecules	Fatty Acyls	Fatty acid esters
2-Propylglutaric acid; 2-PGA;	Lipids and lipid-like molecules	Fatty Acyls	Fatty acids and conjugates
4,4-Dimethyl-5alpha-cholesta-8,14,24-trien-3beta-ol;	Lipids and lipid-like molecules	Steroids and steroid derivatives	Cholestane steroids
4alpha-Methyl-5alpha-ergosta-8,14,24(28)-trien-3beta-ol; Delta8,14-Sterol;	Lipids and lipid-like molecules	Steroids and steroid derivatives	Ergostane steroids
5-Dehydroavenasterol;	Lipids and lipid-like molecules	Steroids and steroid derivatives	Stigmastanes and derivatives
N1-Methyl-2-pyridone-5-carboxamide; N'-Methyl-2-pyridone-5-carboxamide; 1-Methyl-5-carboxylamide-2-pyridone;	Organoheterocyclic compounds	Pyridines and derivatives	Pyridinecarboxylic acids and derivatives
N1-Methyl-4-pyridone-5-carboxamide; N'-Methyl-4-pyridone-5-carboxamide; 1-Methyl-4-pyridone-3-carboximide;	Organoheterocyclic compounds	Pyridines and derivatives	Pyridinecarboxylic acids and derivatives
5-FU; Fluorouracil; 5-Fluorouracil;	Organoheterocyclic compounds	Diazines	Pyrimidines and pyrimidine derivatives
4alpha-Methyl-5alpha-cholest-7-en-3-one;	Lipids and lipid-like molecules	Steroids and steroid derivatives	Cholestane steroids
Episterol;	Lipids and lipid-like molecules	Steroids and steroid derivatives	Ergostane steroids
2,4-Diaminotoluene;	Benzenoids	Benzene and substituted derivatives	Toluenes
L-Cysteine; L-2-Amino-3-mercaptopropionic acid;	Organic acids and derivatives	Carboxylic acids and derivatives	Amino acids, peptides, and analogues
D-Cysteine; D-Amino-3-mercaptopropionic acid;	Organic acids and derivatives	Carboxylic acids and derivatives	Amino acids, peptides, and analogues
Zeaxanthin; (3R,3'R)-beta,beta-Carotene-3,3'-diol;	Lipids and lipid-like molecules	Prenol lipids	Tetraterpenoids
para-Anisidine; 1-Amino-4-methoxybenzene;	Benzenoids	Benzene and substituted derivatives	Anilines
Methomyl;	Organic acids and derivatives	Carboximidic acids and derivatives	null
3alpha,7alpha,12alpha,26-Tetrahydroxy-5beta-cholestane; 5beta-Cholestane-3alpha,7alpha,12alpha,26-tetraol; 5beta-Cholestane-3alpha,7alpha,12alpha,26-tetrol;	Lipids and lipid-like molecules	Steroids and steroid derivatives	Bile acids, alcohols and derivatives
Chlorobenzene; Monochlorobenzene; Benzene chloride; Phenyl chloride;	Benzenoids	Benzene and substituted derivatives	Halobenzenes
Formyl-5-hydroxykynurenamine;	Organic oxygen compounds	Organooxygen compounds	Carbonyl compounds
4-Methylthio-2-oxobutanoic acid; 4-Methylthio-2-oxobutanoate; 4-(Methylsulfanyl)-2-oxobutanoate; 2-Keto-4-methylthiobutyric acid; 2-Oxo-4-methylthiobutanoate; 2-Oxo-4-methylthiobutanoic acid;	Lipids and lipid-like molecules	Fatty Acyls	Fatty acids and conjugates
2-Chloro-5-methyl-cis-dienelactone;	Organoheterocyclic compounds	Dihydrofurans	Furanones
Glycerone phosphate; Dihydroxyacetone phosphate; 3-Hydroxy-2-oxopropyl phosphate;	Organic oxygen compounds	Organooxygen compounds	Carbohydrates and carbohydrate conjugates
Glyceraldehyde 3-phosphate;	Organic oxygen compounds	Organooxygen compounds	Carbohydrates and carbohydrate conjugates
2-Oxoglutarate; Oxoglutaric acid; 2-Ketoglutaric acid; alpha-Ketoglutaric acid;	Organic acids and derivatives	Keto acids and derivatives	Gamma-keto acids and derivatives
2-Protocatechoylphloroglucinolcarboxylate; 2-(3,4-Dihydroxybenzoyloxy)-4,6-dihydroxybenzoate;	Phenylpropanoids and polyketides	Depsides and depsidones	null
Uracil;	Organoheterocyclic compounds	Diazines	Pyrimidines and pyrimidine derivatives
Methylimidazoleacetic acid; Tele-methylimidazoleacetic acid; 1-Methyl-4-imidazoleacetic acid; 1-Methylimidazole-4-acetate; Methylimidazoleacetate;	Organoheterocyclic compounds	Azoles	Imidazoles
Dihydrourocanate; Deaminohistidine; 3-(1H-Imidazol-4-yl)propanoate;	Organoheterocyclic compounds	Azoles	Imidazoles
Citramalate; Citramalic acid; alpha-Hydroxypyrotartaric acid; 2-Methylmalic acid;	Lipids and lipid-like molecules	Fatty Acyls	Fatty acids and conjugates
Pirbuterol;	Organoheterocyclic compounds	Pyridines and derivatives	Hydroxypyridines
N6-(L-1,3-Dicarboxypropyl)-L-lysine; Saccharopine; L-Saccharopine; N-[(S)-5-Amino-5-carboxypentyl]-L-glutamic acid;	Organic acids and derivatives	Carboxylic acids and derivatives	Amino acids, peptides, and analogues
Mecarbam;	Organophosphorus compounds	Organothiophosphorus compounds	Organic dithiophosphoric acids and derivatives
8-Methoxykynurenate; Xanthurenic acid 8-methyl ether;	Organoheterocyclic compounds	Quinolines and derivatives	Quinoline carboxylic acids
2-Aminomuconate; 2-Aminomuconic acid; o-Aminomuconate;	Organic acids and derivatives	Carboxylic acids and derivatives	Amino acids, peptides, and analogues
Precursor Z; Cyclic pyranopterin monophosphate; Cyclic pyranopterin phosphate; cPMP;	Organoheterocyclic compounds	Pteridines and derivatives	Pterins and derivatives
L-Hydroxylysine; 5-Hydroxy-L-lysine; L-erythro-5-Hydroxylysine; (5R)-5-Hydroxy-L-lysine;	Organic acids and derivatives	Carboxylic acids and derivatives	Amino acids, peptides, and analogues
Phenindamine;	Benzenoids	Indenes and isoindenes	null
Skatole; 3-Methylindole;	Organoheterocyclic compounds	Indoles and derivatives	Indoles
Dihydrozeatin; 2-Methyl-4-(1H-purin-6-ylamino)butan-1-ol; N6-(4-Hydroxyisopentanyl)adenine;	Organoheterocyclic compounds	Imidazopyrimidines	Purines and purine derivatives
Pilocarpine;	Alkaloids and derivatives	null	null
Doxorubicin; Adriamycin;	Phenylpropanoids and polyketides	Anthracyclines	null
Epirubicin;	Phenylpropanoids and polyketides	Anthracyclines	null
5-Amino-4-imidazolecarboxyamide;	Organoheterocyclic compounds	Azoles	Imidazoles
1-(beta-D-Ribofuranosyl)-1,4-dihydronicotinamide; Reduced nicotinamide riboside;	Organic oxygen compounds	Organooxygen compounds	Carbohydrates and carbohydrate conjugates
Methyl (indol-3-yl)acetate;	Organoheterocyclic compounds	Indoles and derivatives	Indolyl carboxylic acids and derivatives
Pyrazinoic acid; 2-Pyrazinecarboxylic acid;	Organoheterocyclic compounds	Diazines	Pyrazines
Luteolin; 3',4',5,7-Tetrahydroxyflavone; 5,7,3',4'-Tetrahydroxyflavone;	Phenylpropanoids and polyketides	Flavonoids	Flavones
Maritimetin;	Phenylpropanoids and polyketides	Aurone flavonoids	null
Citreorosein; omega-Hydroxyemodin;	Benzenoids	Anthracenes	Anthraquinones
Astemizole;	Organoheterocyclic compounds	Benzimidazoles	null
5-Hydroxypentanoate;	Lipids and lipid-like molecules	Fatty Acyls	Fatty acids and conjugates
3-Hydroxyisovalerate; 3-Hydroxy-3-methylbutyrate;	Lipids and lipid-like molecules	Fatty Acyls	Fatty acids and conjugates
2-Amino-9H-pyrido[2,3-b]indole; 2-Amino-alpha-carboline; A-alpha-C;	Organoheterocyclic compounds	Indoles and derivatives	Pyridoindoles
Estrone 3-sulfate;	Lipids and lipid-like molecules	Steroids and steroid derivatives	Sulfated steroids
Antipyrine; Phenazone;	Organoheterocyclic compounds	Azoles	Pyrazoles
N6,N6,N6-Trimethyl-L-lysine;	Organic acids and derivatives	Carboxylic acids and derivatives	Amino acids, peptides, and analogues
L-Noradrenaline; Noradrenaline; Norepinephrine; Arterenol; 4-[(1R)-2-Amino-1-hydroxyethyl]-1,2-benzenediol;	Benzenoids	Phenols	Benzenediols
Oxalosuccinate; Oxalosuccinic acid;	Organic acids and derivatives	Carboxylic acids and derivatives	Tricarboxylic acids and derivatives
Imidazole-4-acetate; Imidazoleacetic acid; 4-Imidazoleacetate;	Organoheterocyclic compounds	Azoles	Imidazoles
N,N-Dimethylaniline N-oxide;	Benzenoids	Benzene and substituted derivatives	null
Cyclohexane-1-carboxylate; Cyclohexanecarboxylic acid; Hexahydrobenzoic acid;	Organic acids and derivatives	Carboxylic acids and derivatives	Carboxylic acids
Oxacillin;	Organic acids and derivatives	Carboxylic acids and derivatives	Amino acids, peptides, and analogues
3-Hexenol; Leaf alcohol; 3-Hexen-1-ol; (3Z)-3-Hexen-1-ol; cis-3-Hexen-1-ol; (3Z)-Hex-3-en-1-ol;	Lipids and lipid-like molecules	Fatty Acyls	Fatty alcohols
Acebutolol;	Organic oxygen compounds	Organooxygen compounds	Carbonyl compounds
Irbesartan;	Benzenoids	Benzene and substituted derivatives	Biphenyls and derivatives
7-Aminomethyl-7-carbaguanine; 7-Aminomethyl-7-deazaguanine;	Organoheterocyclic compounds	Pyrrolopyrimidines	Pyrrolo[2,3-d]pyrimidines
Methotrimeprazine; Levomepromazine;	Organoheterocyclic compounds	Benzothiazines	Phenothiazines
Perindoprilat;	Organic acids and derivatives	Carboxylic acids and derivatives	Amino acids, peptides, and analogues
Epigallocatechin 3-gallate;	Phenylpropanoids and polyketides	Flavonoids	Flavans
3-Dimethylallyl-4-hydroxymandelic acid; 3-Dimethylallyl-4-hydroxymandelate;	Benzenoids	Phenols	1-hydroxy-2-unsubstituted benzenoids
Methyl jasmonate; (-)-Methyl jasmonate;	Lipids and lipid-like molecules	Fatty Acyls	Lineolic acids and derivatives
Phenylacetaldehyde; alpha-Tolualdehyde;	Benzenoids	Benzene and substituted derivatives	Phenylacetaldehydes
Benzaldehyde; Benzoic aldehyde;	Benzenoids	Benzene and substituted derivatives	Benzoyl derivatives
Aromatic primary alcohol; Aromatic alcohol;	Benzenoids	Benzene and substituted derivatives	Benzyl alcohols
4-Hydroxydihydrocinnamaldehyde; 3-(p-Hydroxyphenyl)propanal;	Benzenoids	Phenols	1-hydroxy-2-unsubstituted benzenoids
1,2-Dihydronaphthalene-1,2-diol;	Benzenoids	Naphthalenes	null
Toluene; Methylbenzene; Toluol;	Benzenoids	Benzene and substituted derivatives	Toluenes
4-Hydroxy-2,6-dimethylaniline; 3,5-Dimethyl-4-aminophenol;	Benzenoids	Phenols	Cresols
4-Hydroxyphenylethanol; Tyrosol;	Benzenoids	Phenols	Tyrosols and derivatives
Esmolol;	Benzenoids	Phenol ethers	null
Ceforanide;	Organoheterocyclic compounds	Lactams	Beta lactams
1-(5-Phospho-D-ribosyl)-5-amino-4-imidazolecarboxylate; 1-(5'-Phosphoribosyl)-5-amino-4-imidazolecarboxylate; 1-(5'-Phosphoribosyl)-5-amino-4-carboxyimidazole; 5'-Phosphoribosyl-5-amino-4-imidazolecarboxylate; 1-(5'-Phosphoribosyl)-4-carboxy-5-aminoimidazole; 5'-Phosphoribosyl-4-carboxy-5-aminoimidazole; 5-Amino-1-(5-phospho-D-ribosyl)imidazole-4-carboxylate;	Organic oxygen compounds	Organooxygen compounds	Carbohydrates and carbohydrate conjugates
5-Acetylamino-6-amino-3-methyluracil; AAMU;	Organic nitrogen compounds	Organonitrogen compounds	N-arylamides
N-Acetylputrescine;	Organic acids and derivatives	Carboximidic acids and derivatives	Carboximidic acids
N-Methylnicotinate; Trigonelline; Trigenelline; 1-Methylpyridinio-3-carboxylate; Betaine nicotinate; Caffearin; Gynesine;	Alkaloids and derivatives	null	null
4-Hydroxy-2-quinolinecarboxylic acid; Kynurenic acid; Kynurenate;	Organoheterocyclic compounds	Quinolines and derivatives	Quinoline carboxylic acids
alpha-Fluoro-beta-ureidopropionic acid; 2-Fluoro-3-ureidopropionic acid;	Organic acids and derivatives	Carboxylic acids and derivatives	Alpha-halocarboxylic acids and derivatives
Cinoxacin;	Organoheterocyclic compounds	Diazanaphthalenes	Benzodiazines
Piperine; N-[(E,E)-Piperoyl]piperidine; 1-Piperoyl-piperidine;	Alkaloids and derivatives	null	null
D-Ribonate; D-Ribonic acid;	Organic oxygen compounds	Organooxygen compounds	Carbohydrates and carbohydrate conjugates
1-Nitrosonaphthalene;	Benzenoids	Naphthalenes	null
1,4'-Bipiperidine-1'-carboxylic acid; [1,4'-Bipiperidine]-1'-carboxylic acid;	Organoheterocyclic compounds	Piperidines	Piperidinecarboxylic acids and derivatives
L-Tyrosine methyl ester;	Organic acids and derivatives	Carboxylic acids and derivatives	Amino acids, peptides, and analogues
Berberine; Umbellatine;	Alkaloids and derivatives	Protoberberine alkaloids and derivatives	null
Metronidazole;	Organoheterocyclic compounds	Azoles	Imidazoles
S-Acetyldihydrolipoamide; 6-S-Acetyldihydrolipoamide;	Lipids and lipid-like molecules	Fatty Acyls	Fatty amides
3-(3,4-Dihydroxyphenyl)pyruvate; 3,4-Dihydroxyphenylpyruvate;	Benzenoids	Benzene and substituted derivatives	Phenylpyruvic acid derivatives
Dihydrokaempferol; Aromadendrin; (+)-Dihydrokaempferol; (+)-Aromadendrin;	Phenylpropanoids and polyketides	Flavonoids	Flavans
(+-)-Dalbergioidin;	Phenylpropanoids and polyketides	Isoflavonoids	Isoflavans
Eriodictyol chalcone; 2',3,4,4',6'-Pentahydroxychalcone;	Phenylpropanoids and polyketides	Linear 1,3-diarylpropanoids	Chalcones and dihydrochalcones
LL-2,6-Diaminoheptanedioate; LL-2,6-Diaminopimelate; LL-2,6-Diaminopimelic acid;	Organic acids and derivatives	Carboxylic acids and derivatives	Amino acids, peptides, and analogues
Gatifloxacin; AM 1155;	Organoheterocyclic compounds	Quinolines and derivatives	Quinoline carboxylic acids
N6-Methyl-L-lysine;	Organic acids and derivatives	Carboxylic acids and derivatives	Amino acids, peptides, and analogues
Zingerone; Zingiberone; Vanillylacetone; [0]-Paradol;	Benzenoids	Benzene and substituted derivatives	Phenols and derivatives
alpha-(1,2-Dihydroxyethyl)-1,2,3,4-tetrahydro-7-hydroxy-9-methoxy-3,4-dioxocyclopenta[c][1]benzopyran-6-acetaldehyde;	Phenylpropanoids and polyketides	Coumarins and derivatives	null
Quetiapine; 2-[2-(4-Dibenzo[b,f][1,4]thiazepin-11-yl-1-piperazinyl)ethoxy]ethanol;	Organoheterocyclic compounds	Benzothiazepines	Dibenzothiazepines
7-Hydroxymethyl-12-methylbenz[a]anthracene sulfate;	Benzenoids	Phenanthrenes and derivatives	null
Propiverine;	Benzenoids	Benzene and substituted derivatives	Diphenylmethanes
Cefaloglycin; Cephaloglycin anhydrous;	Organoheterocyclic compounds	Lactams	Beta lactams
Ethambutol;	Organic nitrogen compounds	Organonitrogen compounds	Amines
Chlorpromazine N-oxide;	Organoheterocyclic compounds	Benzothiazines	Phenothiazines
3-Hydroxy-5-methoxy-6-prenylstilbene-2-carboxylic acid;	Phenylpropanoids and polyketides	Stilbenes	null
Quercetin; 3,3',4,5,7-Pentahydroxyflavone; 3,5,7,3',4'-Pentahydroxyflavone;	Phenylpropanoids and polyketides	Flavonoids	Flavones
6-Hydroxykaempferol;	Phenylpropanoids and polyketides	Flavonoids	Flavones
6-Hydroxyluteolin; 5,6,7,3',4'-Pentahydroxyflavone;	Phenylpropanoids and polyketides	Flavonoids	Flavones
Morin; 3,5,7,2',4'-Pentahydroxyflavone; C.I.Natural Yellow 8;	Phenylpropanoids and polyketides	Flavonoids	Flavones
Tricetin; 5,7,3',4',5'-Pentahydroxyflavone;	Phenylpropanoids and polyketides	Flavonoids	Flavones
5-Methoxytryptamine; 5-MeOT;	Organoheterocyclic compounds	Indoles and derivatives	Tryptamines and derivatives
N-Methylserotonin;	Organoheterocyclic compounds	Indoles and derivatives	Tryptamines and derivatives
Diflunisal;	Benzenoids	Benzene and substituted derivatives	Biphenyls and derivatives
5,7-Dimethoxyflavone; Chrysin 5,7-dimethyl ether;	Phenylpropanoids and polyketides	Flavonoids	O-methylated flavonoids
Trimeprazine; Methylpromazine; Alimemazine;	Organoheterocyclic compounds	Benzothiazines	Phenothiazines
Zeatin; N6-(4-Hydroxyisopentenyl)adenine; (E)-2-Methyl-4-(1H-purin-6-ylamino)but-2-en-1-ol; trans-Zeatin;	Organoheterocyclic compounds	Imidazopyrimidines	Purines and purine derivatives
Glutamyl-glutamic acid; L-alpha-Glutamyl-L-glutamic acid; Glu-Glu;	Organic acids and derivatives	Carboxylic acids and derivatives	Amino acids, peptides, and analogues
(5-L-Glutamyl)-L-glutamate;	Organic acids and derivatives	Carboxylic acids and derivatives	Amino acids, peptides, and analogues
Deserpidine;	Alkaloids and derivatives	Yohimbine alkaloids	null
epsilon-Caprolactam;	Organoheterocyclic compounds	Lactams	Caprolactams
N-Methyl-L-glutamate; N-Methyl-L-glutamic acid;	Organic acids and derivatives	Carboxylic acids and derivatives	Amino acids, peptides, and analogues
Alanopine; 2,2'-Iminodipropanoate; meso-N-(1-Carboxyethyl)-alanine;	Organic acids and derivatives	Carboxylic acids and derivatives	Amino acids, peptides, and analogues
Isosorbide mononitrate;	Organoheterocyclic compounds	Furofurans	Isosorbides
Umbelliferone; 7-Hydroxycoumarin;	Phenylpropanoids and polyketides	Coumarins and derivatives	Hydroxycoumarins
4-Hydroxycoumarin;	Phenylpropanoids and polyketides	Coumarins and derivatives	Hydroxycoumarins
8-Oxoguanine;	Organoheterocyclic compounds	Imidazopyrimidines	Purines and purine derivatives
Etodolac;	Organoheterocyclic compounds	Indoles and derivatives	Indolyl carboxylic acids and derivatives
Leucyl-leucine;	Organic acids and derivatives	Carboxylic acids and derivatives	Amino acids, peptides, and analogues
4-Methylbenzyl alcohol; alpha-Hydroxy-p-xylene; 4-Tolylcarbinol;	Benzenoids	Benzene and substituted derivatives	Benzyl alcohols
4-Ethylphenol; p-Ethylphenol;	Benzenoids	Phenols	1-hydroxy-2-unsubstituted benzenoids
3-Ethylphenol;	Benzenoids	Phenols	1-hydroxy-4-unsubstituted benzenoids
alpha-Oxo-benzeneacetic acid; Benzoylformate; Benzoylformic acid; Phenylglyoxylic acid; Phenylglyoxylate; 2-Oxo-2-phenylacetate;	Benzenoids	Benzene and substituted derivatives	Benzoyl derivatives
(+)-Gallocatechin; Gallocatechol;	Phenylpropanoids and polyketides	Flavonoids	Flavans
(-)-Epigallocatechin; Epigallocatechol;	Phenylpropanoids and polyketides	Flavonoids	Flavans
Acetanilide; N-Phenylacetamide; N-Acetylarylamine;	Benzenoids	Benzene and substituted derivatives	null
Olopatadine;	Organoheterocyclic compounds	Benzoxepines	Dibenzoxepines
Benazepril;	Organic acids and derivatives	Carboxylic acids and derivatives	Amino acids, peptides, and analogues
(S)-4-Hydroxymandelonitrile;	Benzenoids	Phenols	1-hydroxy-2-unsubstituted benzenoids
5,6-Dihydroxyindole; DHI;	Organoheterocyclic compounds	Indoles and derivatives	Hydroxyindoles
4-Oxo-1-(3-pyridyl)-1-butanone; gamma-Oxo-3-pyridinebutanal; 4-Oxo-4-(pyridin-3-yl)butanal; 3-Succinoylsemialdehyde-pyridine;	Organic oxygen compounds	Organooxygen compounds	Carbonyl compounds
N-Hydroxy-1-aminonaphthalene; 1-Naphthylhydroxylamine;	Benzenoids	Naphthalenes	null
Hexobarbitone; Hexobarbital;	Organoheterocyclic compounds	Diazines	Pyrimidines and pyrimidine derivatives
3,4-Dihydroxymandelate; 3,4-Dihydroxymandelic acid; Dihydroxymandelic acid;	Benzenoids	Phenols	Benzenediols
1-(5'-Phosphoribosyl)-5-formamido-4-imidazolecarboxamide; 5'-Phosphoribosyl-5-formamido-4-imidazolecarboxamide; 5-Formamido-1-(5-phosphoribosyl)imidazole-4-carboxamide; 5-Formamido-1-(5-phospho-D-ribosyl)imidazole-4-carboxamide; FAICAR;	Nucleosides, nucleotides, and analogues	Imidazole ribonucleosides and ribonucleotides	1-ribosyl-imidazolecarboxamides
Riboflavin; Lactoflavin; 7,8-Dimethyl-10-ribitylisoalloxazine; Vitamin B2;	Organoheterocyclic compounds	Pteridines and derivatives	Alloxazines and isoalloxazines
Pivampicillin;	Organic acids and derivatives	Carboxylic acids and derivatives	Amino acids, peptides, and analogues
Prilocaine;	Organic acids and derivatives	Carboxylic acids and derivatives	Amino acids, peptides, and analogues
sn-Glycero-3-phospho-1-inositol; 1-(sn-Glycero-3-phospho)-1D-myo-inositol;	Lipids and lipid-like molecules	Glycerophospholipids	Glycerophosphoinositols
Saccharin;	Organoheterocyclic compounds	Benzothiazoles	null
Prunasin; (R)-Prunasin;	Organic oxygen compounds	Organooxygen compounds	Carbohydrates and carbohydrate conjugates
(S)-Mandelonitrile beta-D-glucoside;	Organooxygen compounds	Carbohydrates and carbohydrate conjugates	Glycosyl compounds
2-Propyl-2,4-pentadienoic acid; 2,4-Diene-VPA;	Lipids and lipid-like molecules	Fatty Acyls	Fatty acids and conjugates
Fluoren-9-ol; 9-Fluorenol; 9-Hydroxyfluorene; Diphenylene carbinol;	Benzenoids	Fluorenes	null
2-Hydroxyfluorene; Fluoren-2-ol;	Benzenoids	Fluorenes	null
1-Methoxypyrene;	Benzenoids	Pyrenes	null
Metoprolol;	Benzenoids	Phenols	Tyrosols and derivatives
Morusin;	Phenylpropanoids and polyketides	Flavonoids	Flavones
5'-Deoxy-5-fluorocytidine;	Nucleosides, nucleotides, and analogues	5'-deoxyribonucleosides	null
2,4-Dichlorophenoxyacetate; 2,4-Dichlorophenoxyacetic acid; 2,4-D;	Benzenoids	Benzene and substituted derivatives	Phenoxyacetic acid derivatives
Penbutolol;	Benzenoids	Phenol ethers	null
Dibenzo[a,l]pyrene; Dibenzo[def,p]chrysene; 1,2,9,10-Dibenzopyrene;	Benzenoids	Pyrenes	Benzopyrenes
Benzthiazide;	Organoheterocyclic compounds	Thiadiazines	Benzothiadiazines
10-Formyldihydrofolate;	Organoheterocyclic compounds	Pteridines and derivatives	Pterins and derivatives
SN38 glucuronide; SN-38G;	Alkaloids and derivatives	Camptothecins	null
Picolinic acid; 2-Pyridinecarboxylic acid;	Organoheterocyclic compounds	Pyridines and derivatives	Pyridinecarboxylic acids and derivatives
Pyridoxine; Pyridoxol;	Organoheterocyclic compounds	Pyridines and derivatives	Pyridoxines
DIBOA; 2,4-Dihydroxy-1,4-benzoxazin-3-one; 2,4-Dihydroxy-2H-1,4-benzoxazin-3(4H)-one;	Organoheterocyclic compounds	Benzoxazines	Benzoxazinones
L-Dopachrome; 2-L-Carboxy-2,3-dihydroindole-5,6-quinone;	Organic acids and derivatives	Carboxylic acids and derivatives	Amino acids, peptides, and analogues
D-Dopachrome;	Organic acids and derivatives	Carboxylic acids and derivatives	Amino acids, peptides, and analogues
N1-(5-Phospho-alpha-D-ribosyl)-5,6-dimethylbenzimidazole; alpha-Ribazole 5'-phosphate;	Nucleosides, nucleotides, and analogues	Benzimidazole ribonucleosides and ribonucleotides	null
Estradiol-17beta; Estradiol; beta-Estradiol;	Lipids and lipid-like molecules	Steroids and steroid derivatives	Estrane steroids
Estradiol-17alpha; 17alpha-Estradiol;	Lipids and lipid-like molecules	Steroids and steroid derivatives	Estrane steroids
3-Acetamidopropanal;	Organooxygen compounds	Carbonyl compounds	Aldehydes
Coniferyl alcohol; Coniferol; 4-(3-Hydroxy-1-propenyl)-2-methoxyphenol; trans-Coniferyl alcohol;	Benzenoids	Phenols	Methoxyphenols
Pseudopelletierine;	Organoheterocyclic compounds	Piperidines	Piperidinones
beta-Citronellol; (R)-(+)-Citronellol;	Lipids and lipid-like molecules	Prenol lipids	Monoterpenoids
Trandolaprilat;	Organic acids and derivatives	Carboxylic acids and derivatives	Amino acids, peptides, and analogues
Streptomycin;	Organic oxygen compounds	Organooxygen compounds	Carbohydrates and carbohydrate conjugates
Ouabain; G-Strophanthin;	Lipids and lipid-like molecules	Steroids and steroid derivatives	Steroid lactones
2-Amino-3-phosphonopropanoate; Phosphonoalanine;	Organic acids and derivatives	Carboxylic acids and derivatives	Amino acids, peptides, and analogues
Bisphenol A diglycidyl ether; 2,2-Bis(4-glycidyloxyphenyl)propane;	Benzenoids	Benzene and substituted derivatives	Diphenylmethanes
Propiomazine;	Organoheterocyclic compounds	Benzothiazines	Phenothiazines
Neomycin B; Fradiomycin B; Framycetin;	Organic oxygen compounds	Organooxygen compounds	Carbohydrates and carbohydrate conjugates
Terbutaline;	Benzenoids	Phenols	Benzenediols
Sexangularetin; Herbacetin 8-methyl ether;	Phenylpropanoids and polyketides	Flavonoids	Flavones
Sulindac;	Benzenoids	Indenes and isoindenes	null
3-Carboxy-1-hydroxypropyl-ThPP; Succinate semialdehyde-thiamin diphosphate;	Organoheterocyclic compounds	Diazines	Pyrimidines and pyrimidine derivatives
Estrone glucuronide; Estrone 3-glucuronide; Estrone beta-D-glucuronide;	Lipids and lipid-like molecules	Steroids and steroid derivatives	Steroidal glycosides
Prochlorperazine;	Organoheterocyclic compounds	Benzothiazines	Phenothiazines
3-Ethylcatechol; 2,3-Dihydroxyethylbenzene; 3-Ethyl-benzene-1,2-diol;	Benzenoids	Phenols	Benzenediols
1-Nitronaphthalene-5,6-oxide;	Benzenoids	Naphthalenes	Nitronaphthalenes
1-Nitronaphthalene-7,8-oxide;	Benzenoids	Naphthalenes	Nitronaphthalenes
3-Methyl-1-hydroxybutyl-ThPP; 3-Methyl-1-hydroxybutyl-TPP;	Organoheterocyclic compounds	Diazines	Pyrimidines and pyrimidine derivatives
2-Methyl-1-hydroxybutyl-ThPP; 2-Methyl-1-hydroxybutyl-TPP;	Organoheterocyclic compounds	Diazines	Pyrimidines and pyrimidine derivatives
Indole-3-acetate; Indole-3-acetic acid; (Indol-3-yl)acetate; Indoleacetate; Indoleacetic acid; IAA;	Organoheterocyclic compounds	Indoles and derivatives	Indolyl carboxylic acids and derivatives
Capecitabine; (1-(5-Deoxy-beta-D-ribofuranosyl)-5-fluoro-1,2-dihydro-2-oxo-4-pyrimidinyl)-carbamic acid pentyl ester;	Nucleosides, nucleotides, and analogues	5'-deoxyribonucleosides	null
o-Xylene; o-Dimethylbenzene; o-Methyltoluene;	Benzenoids	Benzene and substituted derivatives	Xylenes
Triethanolamine; Trolamine;	Organonitrogen compounds	Amines	Alkanolamines
4-Propylphenol;	Benzenoids	Benzene and substituted derivatives	Phenylpropanes
Propofol; 2,6-Diisopropylphenol;	Benzenoids	Benzene and substituted derivatives	Cumenes
Arborine; Glycosine;	Organoheterocyclic compounds	Diazanaphthalenes	Benzodiazines
Cyperine;	Benzenoids	Benzene and substituted derivatives	Diphenylethers
Adipyl-CoA; 5-Carboxypentanoyl-CoA;	Lipids and lipid-like molecules	Fatty Acyls	Fatty acyl thioesters
Myricetin; 3,5,7,3',4',5'-Hexahydroxyflavone;	Phenylpropanoids and polyketides	Flavonoids	Flavones
Quercetagetin; 6-Hydroxyquercetin;	Phenylpropanoids and polyketides	Flavonoids	Flavones
S-Adenosyl-L-homocysteine; S-Adenosylhomocysteine;	Nucleosides, nucleotides, and analogues	5'-deoxyribonucleosides	5'-deoxy-5'-thionucleosides
Hydroxyatrazine; 4-(Ethylamino)-2-hydroxy-6-(isopropylamino)-1,3,5-triazine;	Organoheterocyclic compounds	Triazines	Aminotriazines
Elemicin;	Benzenoids	Benzene and substituted derivatives	Phenylpropenes
N-Feruloylglycine; N-[3-(4-Hydroxy-3-methoxyphenyl)-1-oxo-2-propen-1-yl]glycine;	Organic acids and derivatives	Carboxylic acids and derivatives	Amino acids, peptides, and analogues
Perphenazine; 4-(3-(2-Chlorophenothiazin-10-YL)propyl)-1-piperazineethanol;	Organoheterocyclic compounds	Benzothiazines	Phenothiazines
Herniarin; 7-Methoxycoumarin;	Phenylpropanoids and polyketides	Coumarins and derivatives	null
Angelicin; Isopsoralen;	Phenylpropanoids and polyketides	Coumarins and derivatives	Furanocoumarins
Psoralen; Ficusin; 7H-Furo[3,2-g]chromen-7-one;	Phenylpropanoids and polyketides	Coumarins and derivatives	Furanocoumarins
Fraxidin; 8-Hydroxy-6,7-dimethoxy-2H-1-benzopyran-2-one;	Phenylpropanoids and polyketides	Coumarins and derivatives	Hydroxycoumarins
Tigecycline; GAR 936; WAY-GAR-936;	Phenylpropanoids and polyketides	Tetracyclines	null
Quinoline; Benzo[b]pyridine;	Organoheterocyclic compounds	Quinolines and derivatives	null
Alcophosphamide;	Organic nitrogen compounds	Organonitrogen compounds	Nitrogen mustard compounds
Alcoifosfamide;	Organic acids and derivatives	Organic phosphoric acids and derivatives	Organic phosphoramides
Carbamazepine;	Organoheterocyclic compounds	Benzazepines	Dibenzazepines
Glycosminine;	Organoheterocyclic compounds	Naphthyridines	Quinazolines
Oseltamivir;	Organic acids and derivatives	Carboxylic acids and derivatives	Amino acids, peptides, and analogues
Etrimfos;	Organic acids and derivatives	Organic thiophosphoric acids and derivatives	Thiophosphoric acid esters
6-Methylthiopurine 5'-monophosphate ribonucleotide; 6-Methylthioinosine-5'-monophosphate;	Nucleosides, nucleotides, and analogues	Purine nucleotides	Purine ribonucleotides
(4R,6R)-cis-Carveol;	Lipids and lipid-like molecules	Prenol lipids	Monoterpenoids
(4S,6S)-cis-Carveol;	Lipids and lipid-like molecules	Prenol lipids	Monoterpenoids
Hippurate; Hippuric acid; N-Benzoylglycine; Benzoylaminoacetic acid;	Benzenoids	Benzene and substituted derivatives	Benzoic acids and derivatives
Aflatoxin B1;	Phenylpropanoids and polyketides	Coumarins and derivatives	Furanocoumarins
Myristicin;	Organoheterocyclic compounds	Benzodioxoles	null
1-Nitro-7-hydroxy-8-glutathionyl-7,8-dihydronaphthalene;	Organic acids and derivatives	Carboxylic acids and derivatives	Amino acids, peptides, and analogues
1-Nitro-5-glutathionyl-6-hydroxy-5,6-dihydronaphthalene;	Organic acids and derivatives	Carboxylic acids and derivatives	Amino acids, peptides, and analogues
Riboflavin cyclic-4',5'-phosphate;	Organoheterocyclic compounds	Pteridines and derivatives	Alloxazines and isoalloxazines
Prenyl caffeate;	Phenylpropanoids and polyketides	Cinnamic acids and derivatives	Hydroxycinnamic acids and derivatives
Zafirlukast;	Benzenoids	Benzene and substituted derivatives	Benzenesulfonamides
3,4-Dihydroxystyrene;	Benzenoids	Phenols	Benzenediols
Cyclohexyl acetate;	Organic acids and derivatives	Carboxylic acids and derivatives	Carboxylic acid derivatives
2-n-Propyl-2-pentenoic acid; 2-En-valproic acid; 2-Ene-VPA;	Lipids and lipid-like molecules	Fatty Acyls	Fatty acids and conjugates
Allyl isovalerate;	Lipids and lipid-like molecules	Fatty Acyls	Fatty acid esters
(Z)-3-Hexen-1-ol acetate; (3Z)-Hex-3-en-1-yl acetate; cis-3-Hexenyl acetate;	Organic acids and derivatives	Carboxylic acids and derivatives	Carboxylic acid derivatives
3-Dimethylallyl-4-hydroxybenzoate;	Benzenoids	Benzene and substituted derivatives	Benzoic acids and derivatives
5-Azacytidine; Azacitidine;	Organic oxygen compounds	Organooxygen compounds	Carbohydrates and carbohydrate conjugates
2-Hydroxy-3-oxopropanoate; Tartronate semialdehyde;	Organic oxygen compounds	Organooxygen compounds	Carbohydrates and carbohydrate conjugates
Oxymetazoline; Afrin;	Benzenoids	Benzene and substituted derivatives	Xylenes
Sanguinarine;	Alkaloids and derivatives	Benzophenanthridine alkaloids	Quaternary benzophenanthridine alkaloids
Seselin;	Phenylpropanoids and polyketides	Coumarins and derivatives	Pyranocoumarins
Octacosan-1-ol; 1-Octacosanol; Octacosanol;	Lipids and lipid-like molecules	Fatty Acyls	Fatty alcohols
3-Oxo-OPC8-CoA;	Lipids and lipid-like molecules	Fatty Acyls	Fatty acyl thioesters
Formylanthranilate; N-Formylanthranilate; 2-(Formylamino)-benzoic acid;	Benzenoids	Benzene and substituted derivatives	Benzoic acids and derivatives
Glu-P-2; 2-Aminodipyrido[1,2-a:3',2'-d]imidazole;	Organoheterocyclic compounds	Imidazopyridines	null
Eugenol;	Benzenoids	Phenols	Methoxyphenols
Isoeugenol;	Benzenoids	Phenols	Methoxyphenols
Phenethyl acetate; 2-Phenylethyl acetate;	Benzenoids	Benzene and substituted derivatives	null
Deglymidodrine; Desglymidodrine; DMAE; 2-Amino-1-(2,5-dimethoxyphenyl)ethanol;	Benzenoids	Benzene and substituted derivatives	Methoxybenzenes
Neostigmine;	Benzenoids	Benzene and substituted derivatives	Phenoxy compounds
Resokaempherol; 5-Deoxykaempferol; 3,7,4'-Trihydroxyflavone;	Phenylpropanoids and polyketides	Flavonoids	Flavones
Chrysoeriol; 5,7,4'-Trihydroxy-3'-methoxyflavone; 3'-O-Methylluteolin;	Phenylpropanoids and polyketides	Flavonoids	O-methylated flavonoids
Pratensein; 3'-Hydroxybiochanin A;	Phenylpropanoids and polyketides	Isoflavonoids	O-methylated isoflavonoids
(5Z,8Z,11Z,14Z,17Z)-Eicosapentaenoic acid ethyl ester; EPA ethyl ester;	Lipids and lipid-like molecules	Fatty Acyls	Fatty acid esters
(7Z,10Z,13Z,16Z,19Z)-Docosapentaenoic acid; (7Z,10Z,13Z,16Z,19Z)-Docosa-7,10,13,16,19-pentaenoic acid; Docosapentaenoic acid; 7Z,10Z,13Z,16Z,19Z-Docosapentaenoic acid;	Lipids and lipid-like molecules	Fatty Acyls	Fatty acids and conjugates
Calcitetrol; 1alpha,24R,25-Trihydroxyvitamin D3; (1S,3R,5Z,7E,24R,25)-9,10-Secocholesta-5,7,10(19)-triene-1,3,24,25-tetrol;	Lipids and lipid-like molecules	Steroids and steroid derivatives	Vitamin D and derivatives
p-Methoxycinnamic acid ethyl ester; Ethyl p-methoxycinnamate;	Phenylpropanoids and polyketides	Cinnamic acids and derivatives	Cinnamic acid esters
Phlorisovalerophenone; 3-Methyl-1-(2,4,6-trihydroxyphenyl)butan-1-one;	Benzenoids	Benzene and substituted derivatives	Phenols and derivatives
Glutathione episulfonium ion;	Organic acids and derivatives	Carboxylic acids and derivatives	Amino acids, peptides, and analogues
Adenylated molybdopterin; Adenylyl-molybdopterin;	Nucleosides, nucleotides, and analogues	Molybdopterin dinucleotides	null
Citalopram;	Benzenoids	Benzene and substituted derivatives	Phenylbutylamines
all-trans-Hexaprenyl diphosphate;	Lipids and lipid-like molecules	Prenol lipids	Polyprenols
5-Methyltetrahydropteroyltri-L-glutamate;	Organoheterocyclic compounds	Pteridines and derivatives	Pterins and derivatives
4'-Prenyloxyresveratrol;	Phenylpropanoids and polyketides	Stilbenes	null
Beclomethasone dipropionate; Beclometasone dipropionate;	Lipids and lipid-like molecules	Steroids and steroid derivatives	Pregnane steroids
3-Oxodecanoate;	Organic acids and derivatives	Keto acids and derivatives	Medium-chain keto acids and derivatives
(+)-Catechin; D-Catechin; Cyanidanol; (2R-trans)-2-(3,4-Dihydroxyphenyl)-3,4-dihydro-2H-1-benzopyran-3,5,7-triol; (2R,3S)-Catechin; (2R,3S)-(+)-Catechin; Cianidanol;	Phenylpropanoids and polyketides	Flavonoids	Flavans
Catechin; (+/-)-Catechin;	Phenylpropanoids and polyketides	Flavonoids	Flavans
Isochlorogenic acid b;	Organooxygen compounds	Alcohols and polyols	Cyclic alcohols and derivatives
Dodecanoic acid; Dodecanoate; Dodecylcarboxylate; Lauric acid;	Lipids and lipid-like molecules	Fatty Acyls	Fatty acids and conjugates
Ethiofencarb;	Benzenoids	Benzene and substituted derivatives	Phenyl methylcarbamates
Nobiletin; Hexamethoxyflavone; 5,6,7,8,3',4'-Hexamethoxyflavone;	Phenylpropanoids and polyketides	Flavonoids	O-methylated flavonoids
6-(alpha-D-Glucosaminyl)-1D-myo-inositol;	Organic oxygen compounds	Organooxygen compounds	Carbohydrates and carbohydrate conjugates
Kievitone hydrate;	Phenylpropanoids and polyketides	Isoflavonoids	Isoflavans
1-Nitro-7-glutathionyl-8-hydroxy-7,8-dihydronaphthalene;	Organic acids and derivatives	Carboxylic acids and derivatives	Amino acids, peptides, and analogues
1-Nitro-5-hydroxy-6-glutathionyl-5,6-dihydronaphthalene;	Organic acids and derivatives	Carboxylic acids and derivatives	Amino acids, peptides, and analogues
(-)-Carvone; (4R)-Carvone;	Lipids and lipid-like molecules	Prenol lipids	Monoterpenoids
Perillyl aldehyde; Perillaldehyde;	Lipids and lipid-like molecules	Prenol lipids	Monoterpenoids
Menthofuran;	Lipids and lipid-like molecules	Prenol lipids	Monoterpenoids
Thymol;	Lipids and lipid-like molecules	Prenol lipids	Monoterpenoids
(+)-(S)-Carvone; Carvol; (+)-Carvone; Carvone;	Lipids and lipid-like molecules	Prenol lipids	Monoterpenoids
cis-Stilbene oxide;	Phenylpropanoids and polyketides	Stilbenes	null
Lipoamide; Thioctic acid amide;	Organoheterocyclic compounds	Dithiolanes	Lipoamides
16alpha-Hydroxydehydroepiandrosterone; 5-Androstene-3beta,16alpha-diol-17-one;	Lipids and lipid-like molecules	Steroids and steroid derivatives	Androstane steroids
19-Hydroxytestosterone; 17beta,19-Dihydroxyandrost-4-en-3-one;	Lipids and lipid-like molecules	Steroids and steroid derivatives	Androstane steroids
6beta-Hydroxytestosterone; 6beta,17beta-Dihydroxyandrost-4-en-3-one;	Lipids and lipid-like molecules	Steroids and steroid derivatives	Androstane steroids
11-Ketoetiocholanolone; 3alpha-Hydroxy-5beta-androstane-11,17-dione;	Lipids and lipid-like molecules	Steroids and steroid derivatives	Androstane steroids
7alpha-Hydroxydehydroepiandrosterone; 7alpha-OH-DHEA; 3beta,7alpha-Dihydroxy-5-androstene-17-one;	Lipids and lipid-like molecules	Steroids and steroid derivatives	Androstane steroids
11beta,17beta-Dihydroxy-4-androsten-3-one; 11beta-Hydroxytestosterone;	Lipids and lipid-like molecules	Steroids and steroid derivatives	Androstane steroids
Dihydroergotamine;	Alkaloids and derivatives	Ergoline and derivatives	Lysergic acids and derivatives
Phenyl acetate;	Benzenoids	Phenol esters	null
Hydralazine;	Organoheterocyclic compounds	Diazanaphthalenes	Benzodiazines
5-Deoxykievitone; (+-)-5-Deoxykievitone;	Phenylpropanoids and polyketides	Isoflavonoids	Isoflavans
Isotetrandrine;	Organoheterocyclic compounds	Isoquinolines and derivatives	Benzylisoquinolines
Kaempferol; 3,4',5,7-Tetrahydroxyflavone; 3,5,7-Trihydroxy-2-(4-hydroxyphenyl)-4H-1-benzopyran-4-one; 5,7,4'-Trihydroxyflavonol; C.I. 75640; Indigo yellow; Kaempherol; Kempferol; Nimbecetin; Pelargidenolon; Populnetin; Rhamnolutein; Rhamnolutin; Robigenin; Swartziol; Trifolitin;	Phenylpropanoids and polyketides	Flavonoids	Flavones
Pentamidine;	Benzenoids	Phenol ethers	null
Gingerdione; [6]-Gingerdione;	Benzenoids	Phenols	Methoxyphenols
3,7-Di-O-methylquercetin; 3',4',5-Trihydroxy-3,7-dimethoxyflavone;	Phenylpropanoids and polyketides	Flavonoids	O-methylated flavonoids
Geranylgeranyl diphosphate; Geranylgeranyl pyrophosphate; all-trans-Geranylgeranyl diphosphate; all-trans-Geranylgeranyl pyrophosphate; (2E,6E,10E)-3,7,11,15-Tetramethylhexadeca-2,6,10,14-tetraen-1-yl diphosphate;	Lipids and lipid-like molecules	Prenol lipids	Diterpenoids
trans,trans,cis-Geranylgeranyl diphosphate; trans,trans,cis-Geranylgeranyl pyrophosphate; Geranylneryl diphosphate; 2-cis,6-trans,10-trans-Geranylgeranyl diphosphate;	Lipids and lipid-like molecules	Prenol lipids	Diterpenoids
Phylloquinone; Vitamin K1; Phytonadione; 2-Methyl-3-phytyl-1,4-naphthoquinone;	Lipids and lipid-like molecules	Prenol lipids	Quinone and hydroquinone lipids
Aflatoxin B1 diol; Aflatoxin B1-2,3-dihydrodiol;	Phenylpropanoids and polyketides	Coumarins and derivatives	Furanocoumarins
Topotecan;	Alkaloids and derivatives	Camptothecins	null
Methyleugenol; O-Methyleugenol; Eugenol methyl ether;	Benzenoids	Benzene and substituted derivatives	Methoxybenzenes
Arecoline;	Alkaloids and derivatives	null	null
Mephentermine;	Benzenoids	Benzene and substituted derivatives	Phenethylamines
2',6'-Dihydroxy-4'-methoxydihydrochalcone;	Phenylpropanoids and polyketides	Linear 1,3-diarylpropanoids	Chalcones and dihydrochalcones
3-Hexenal; (3Z)-Hexenal;	Organic oxygen compounds	Organooxygen compounds	Carbonyl compounds
Jasmone; cis-Jasmone;	Organic oxygen compounds	Organooxygen compounds	Carbonyl compounds
Azatadine;	Organoheterocyclic compounds	Benzocycloheptapyridines	null
2-Hydroxybiphenyl; Orthophenyl phenol; 2-Biphenylol; 2-Phenylphenol;	Benzenoids	Benzene and substituted derivatives	Biphenyls and derivatives
Dihydrolipoate; Dihydrolipoic acid; Dihydrothioctic acid;	Lipids and lipid-like molecules	Fatty Acyls	Fatty acids and conjugates
Trimetrexate;	Organoheterocyclic compounds	Diazanaphthalenes	Benzodiazines
Trimethoprim;	Benzenoids	Phenol ethers	Anisoles
Gentisein; 1,3,7-Trihydroxyxanthone;	Organoheterocyclic compounds	Benzopyrans	1-benzopyrans
Naringenin; 4',5,7-Trihydroxyflavanone; (2S)-Naringenin; (-)-(2S)-Naringenin;	Phenylpropanoids and polyketides	Flavonoids	Flavans
Naringenin chalcone; 2',4,4',6'-Tetrahydroxychalcone; Isosalipurpol; Chalconaringenin;	Phenylpropanoids and polyketides	Linear 1,3-diarylpropanoids	Chalcones and dihydrochalcones
Isophorone; 1,1,3-Trimethyl-3-cyclohexene-5-one;	Organooxygen compounds	Carbonyl compounds	Ketones
epsilon-Caprolactone; 6-Hexanolide; 1-Oxa-2-oxocycloheptane; 2-Oxepanone; Hexano-6-lactone;	Organoheterocyclic compounds	Lactones	null
Ethyl(E,Z)-decadienoate; (2E,4Z)-2,4-Decadienoic acid, ethyl ester; Ethyl trans-2,cis-4-decadienoate;	Lipids and lipid-like molecules	Fatty Acyls	Fatty acid esters
Cyprodinil;	Benzenoids	Benzene and substituted derivatives	Aniline and substituted anilines
4'-Hydroxy-3'-prenylacetophenone;	Organic oxygen compounds	Organooxygen compounds	Carbonyl compounds
Citronellate; Citronellic acid; 3,7-Dimethyl-6-octenoic acid;	Lipids and lipid-like molecules	Prenol lipids	Monoterpenoids
7-Isopropyl-4-methyloxepan-2-one;	Organoheterocyclic compounds	Lactones	null
8-Methyl-6-nonenoic acid;	Lipids and lipid-like molecules	Fatty Acyls	Fatty acids and conjugates
Bupropion;	Organic oxygen compounds	Organooxygen compounds	Carbonyl compounds
5'-Deoxyadenosine;	Nucleosides, nucleotides, and analogues	5'-deoxyribonucleosides	null
Chamazulene;	Lipids and lipid-like molecules	Prenol lipids	Sesquiterpenoids
Testosterone; 17beta-Hydroxy-4-androsten-3-one;	Lipids and lipid-like molecules	Steroids and steroid derivatives	Androstane steroids
5alpha-Androstane-3,17-dione; Androstanedione;	Lipids and lipid-like molecules	Steroids and steroid derivatives	Androstane steroids
Dehydroepiandrosterone; 3beta-Hydroxyandrost-5-en-17-one; Dehydroisoandrosterone; DHA; DHEA;	Lipids and lipid-like molecules	Steroids and steroid derivatives	Androstane steroids
5beta-Androstane-3,17-dione;	Lipids and lipid-like molecules	Steroids and steroid derivatives	Androstane steroids
Hexadecanedioate;	Lipids and lipid-like molecules	Fatty Acyls	Fatty acids and conjugates
P1,P6-Bis(5'-adenosyl)hexaphosphate;	Nucleosides, nucleotides, and analogues	(5'-&gt;5')-dinucleotides	null
Oxandrolone;	Lipids and lipid-like molecules	Steroids and steroid derivatives	Steroid lactones
Tranexamic acid;	Organic acids and derivatives	Carboxylic acids and derivatives	Amino acids, peptides, and analogues
Mecamylamine; Versamine;	Lipids and lipid-like molecules	Prenol lipids	Monoterpenoids
Propynoate; Propiolic acid; Acetylenecarboxylic acid; Acetylenemonocarboxylate;	Organic acids and derivatives	Carboxylic acids and derivatives	Carboxylic acids
Cajanol;	Phenylpropanoids and polyketides	Isoflavonoids	O-methylated isoflavonoids
Linezolid;	Organoheterocyclic compounds	Oxazinanes	Morpholines
1,7-Dimethyluric acid;	Organoheterocyclic compounds	Imidazopyrimidines	Purines and purine derivatives
Torachrysone;	Benzenoids	Naphthalenes	Naphthols and derivatives
Ubiquinol; QH2; CoQH2;	Lipids and lipid-like molecules	Prenol lipids	Quinone and hydroquinone lipids
N-Acetylserotonin; N-Acetyl-5-hydroxytryptamine;	Organoheterocyclic compounds	Indoles and derivatives	Hydroxyindoles
Primidone; 5-Phenyl-5-ethyl-Hexahydropyrimidine-4,6-dione;	Organoheterocyclic compounds	Diazines	Pyrimidines and pyrimidine derivatives
Phenmetrazine;	Organoheterocyclic compounds	Oxazinanes	Morpholines
Allyl cyclohexylpropionate; 2-Propenyl 3-cyclohexylpropanoate;	Lipids and lipid-like molecules	Fatty Acyls	Fatty acid esters
Emedastine;	Organoheterocyclic compounds	Benzimidazoles	null
18R-HEPE; 18R-Hydroxy-5Z,8Z,11Z,14Z,16E-eicosapentaenoic acid;	Lipids and lipid-like molecules	Fatty Acyls	Eicosanoids
7alpha-Hydroxy-3-oxo-4-cholestenoate;	Lipids and lipid-like molecules	Steroids and steroid derivatives	Bile acids, alcohols and derivatives
Kinetin; 6-Furfuryladenine;	Organoheterocyclic compounds	Imidazopyrimidines	Purines and purine derivatives
Metyrapone;	Organic oxygen compounds	Organooxygen compounds	Carbonyl compounds
Phenylethyl alcohol; Phenethyl alcohol; 2-Phenylethanol;	Benzenoids	Benzene and substituted derivatives	null
1-Phenylethanol; Methylphenyl carbinol; alpha-Methylbenzyl alcohol;	Benzenoids	Benzene and substituted derivatives	null
N,N-Dimethyltryptamine; DMT;	Organoheterocyclic compounds	Indoles and derivatives	Tryptamines and derivatives
Hydroxyzine;	Benzenoids	Benzene and substituted derivatives	Diphenylmethanes
Levonordefrin; alpha-Methylnoradrenaline;	Benzenoids	Benzene and substituted derivatives	Phenylpropanes
Nordephrine; alpha-Methylnorepinephrine; alpha-Methylnoradrenaline;	Benzenoids	Benzene and substituted derivatives	Phenylpropanes
9,10-DHOME; 9,10-DHOA; (12Z)-9,10-Dihydroxyoctadec-12-enoic acid;	Lipids and lipid-like molecules	Fatty Acyls	Fatty acids and conjugates
12,13-DHOME; 12,13-DHOA; (9Z)-12,13-Dihydroxyoctadec-9-enoic acid;	Lipids and lipid-like molecules	Fatty Acyls	Fatty acids and conjugates
Prostaglandin J2; PGJ2;	Lipids and lipid-like molecules	Fatty Acyls	Eicosanoids
4'-Methylcapillarisin; 5,7-Dihydroxy-4',6-dimethoxyflavone;	Phenylpropanoids and polyketides	Flavonoids	O-methylated flavonoids
Ethinamate;	Organic oxygen compounds	Organooxygen compounds	Carbonyl compounds
Kaempferide; Kempferide; Kaempferol 4'-methyl ether;	Phenylpropanoids and polyketides	Flavonoids	O-methylated flavonoids
Cajanin;	Phenylpropanoids and polyketides	Isoflavonoids	O-methylated isoflavonoids
Tectorigenin;	Phenylpropanoids and polyketides	Isoflavonoids	Isoflav-2-enes
Questinol; 1,6-Dihydroxy-3-(hydroxymethyl)-8-methoxy-9,10-anthracenedione;	Benzenoids	Anthracenes	Anthraquinones
Tricin; Tricetin 3',5'-di-methyl ether; 3',5'-O-Dimethyltricetin;	Phenylpropanoids and polyketides	Flavonoids	O-methylated flavonoids
Phenylacetylglycine;	Organic acids and derivatives	Carboxylic acids and derivatives	Amino acids, peptides, and analogues
3-Carbamoyl-2-phenylpropionaldehyde;	Benzenoids	Benzene and substituted derivatives	Phenylacetaldehydes
4-Hydroxy-5-phenyltetrahydro-1,3-oxazin-2-one;	Benzenoids	Benzene and substituted derivatives	null
p-Cumate;	Lipids and lipid-like molecules	Prenol lipids	Monoterpenoids
beta-Thujaplicin; Hinokitiol; 4-Isopropyltropolone;	Hydrocarbon derivatives	Tropones	Tropolones
Myristoleic acid; (9Z)-Tetradecenoic acid; 9-Tetradecenoic acid; (Z)-Tetradec-9-enoic acid;	Lipids and lipid-like molecules	Fatty Acyls	Fatty acids and conjugates
4-Hydroxy-2,5-dimethylfuran-3(2H)-one; Dimethylhydroxy furanone;	Organoheterocyclic compounds	Dihydrofurans	Furanones
Hydroxytamoxifen; 4-Hydroxytamoxifen;	Phenylpropanoids and polyketides	Stilbenes	null
Droloxifene; 3-Hydroxytamoxifen;	Phenylpropanoids and polyketides	Stilbenes	null
alpha-Hydroxytamoxifen;	Phenylpropanoids and polyketides	Stilbenes	null
Tamoxifen N-oxide;	Phenylpropanoids and polyketides	Stilbenes	null
9,12,13-TriHOME; 9(S),12(S),13(S)-Trihydroxy-10(E)-octadecenoic acid; (10E)-(9S,12S,13S)-9,12,13-Trihydroxyoctadec-10-enoic acid;	Lipids and lipid-like molecules	Fatty Acyls	Fatty acids and conjugates
Protoanemonin; 4-Methylenebut-2-en-4-olide; cis-4-Methylenebut-2-en-4-olide;	Organoheterocyclic compounds	Dihydrofurans	Furanones
Furfural; 2-Furaldehyde;	Organooxygen compounds	Carbonyl compounds	Aldehydes
Vanillyl alcohol; 4-Hydroxy-3-methoxy-benzenemethanol; 4-Hydroxy-3-methoxybenzyl alcohol; 4-Hydroxy-3-methoxybenzenemethanol;	Benzenoids	Phenols	Methoxyphenols
2,6-Dimethoxyphenol; Pyrogallol 1,3-dimethyl ether;	Benzenoids	Phenols	Methoxyphenols
alpha-Amylcinnamaldehyde; alpha-Pentylcinnamaldehyde;	Phenylpropanoids and polyketides	Cinnamaldehydes	null
3-Benzylmalic acid; 3-Benzylmalate;	Phenylpropanoids and polyketides	Phenylpropanoic acids	null
1-Tridecanol; Tridecyl alcohol;	Lipids and lipid-like molecules	Fatty Acyls	Fatty alcohols
Diethyl pyrocarbonate;	Organic acids and derivatives	Organic carbonic acids and derivatives	null
D-Urobilinogen;	Organoheterocyclic compounds	Tetrapyrroles and derivatives	Bilirubins
Docetaxel anhydrous; Docetaxel;	Lipids and lipid-like molecules	Prenol lipids	Diterpenoids
7alpha,12alpha-Dihydroxy-3-oxochol-4-enoate;	Lipids and lipid-like molecules	Steroids and steroid derivatives	Bile acids, alcohols and derivatives
Nevirapine;	Organic nitrogen compounds	Organonitrogen compounds	Amines
Styrene oxide; Styrene-7,8-oxide;	Benzenoids	Benzene and substituted derivatives	null
Adrenosterone;	Lipids and lipid-like molecules	Steroids and steroid derivatives	Androstane steroids
2-Methoxyestrone;	Lipids and lipid-like molecules	Steroids and steroid derivatives	Estrane steroids
Tramadol;	Benzenoids	Phenol ethers	Anisoles
Benzidine;	Benzenoids	Benzene and substituted derivatives	Biphenyls and derivatives
Doxacurium;	Organoheterocyclic compounds	Isoquinolines and derivatives	Benzylisoquinolines
6-Keto-prostaglandin E1; 6-Keto-PGE1;	Lipids and lipid-like molecules	Fatty Acyls	Eicosanoids
Atorvastatin;	Organoheterocyclic compounds	Pyrroles	Substituted pyrroles
Angiotensin III;	Organic acids and derivatives	Carboxylic acids and derivatives	Amino acids, peptides, and analogues
5,6-DHET; (8Z,11Z,14Z)-5,6-Dihydroxyeicosa-8,11,14-trienoic acid; (8Z,11Z,14Z)-5,6-Dihydroxyicosa-8,11,14-trienoic acid;	Lipids and lipid-like molecules	Fatty Acyls	Eicosanoids
8,9-DHET; (5Z,11Z,14Z)-8,9-Dihydroxyeicosa-5,11,14-trienoic acid; (5Z,11Z,14Z)-8,9-Dihydroxyicosa-5,11,14-trienoic acid;	Lipids and lipid-like molecules	Fatty Acyls	Eicosanoids
11,12-DHET; (5Z,8Z,14Z)-11,12-Dihydroxyeicosa-5,8,14-trienoic acid; (5Z,8Z,14Z)-11,12-Dihydroxyicosa-5,8,14-trienoic acid;	Lipids and lipid-like molecules	Fatty Acyls	Eicosanoids
14,15-DHET; (5Z,8Z,11Z)-14,15-Dihydroxyeicosa-5,8,11-trienoic acid; (5Z,8Z,11Z)-14,15-Dihydroxyicosa-5,8,11-trienoic acid;	Lipids and lipid-like molecules	Fatty Acyls	Eicosanoids
1-Methylnaphthalene; alpha-Methylnaphthalene;	Benzenoids	Naphthalenes	null
6-Paradol; 3-Decanone, 1-(4-hydroxy-3-methoxyphenyl)-;	Benzenoids	Benzene and substituted derivatives	Phenols and derivatives
Calcidiol; 25-Hydroxyvitamin D3; Calcifediol; Calcifediol anhydrous; (3S,5Z,7E)-9,10-Seco-5,7,10(19)-cholestatriene-3,25-diol;	Lipids and lipid-like molecules	Steroids and steroid derivatives	Vitamin D and derivatives
3alpha,11beta-Dihydroxy-5alpha-androstane-17-one; 11beta-Hydroxyandrosterone;	Lipids and lipid-like molecules	Steroids and steroid derivatives	Androstane steroids
Mirtazapine;	Organoheterocyclic compounds	Piperazinoazepines	null
Prednisolone;	Lipids and lipid-like molecules	Steroids and steroid derivatives	Hydroxysteroids
all-trans-4-Hydroxyretinoic acid;	Lipids and lipid-like molecules	Prenol lipids	Retinoids
(1S,4S)-Dihydrocarvone;	Lipids and lipid-like molecules	Prenol lipids	Monoterpenoids
p-Menth-8-en-2-one; 2-Methyl-5-(1-methylethenyl)cyclohexanone; Menth-8-en-2-one;	Lipids and lipid-like molecules	Prenol lipids	Monoterpenoids
Sertindole;	Organoheterocyclic compounds	Pyrroles	Substituted pyrroles
p-Xylene; 1,4-Dimethylbenzene; p-Methyltoluene;	Benzenoids	Benzene and substituted derivatives	Xylenes
Ethylbenzene; Phenylethane; Ethylbenzol; Ethylenzene;	Benzenoids	Benzene and substituted derivatives	null
m-Xylene; 1,3-Dimethylbenzene; 1,3-Xylene;	Benzenoids	Benzene and substituted derivatives	Xylenes
Tolylacetate; p-Cresyl acetate; p-Tolyacetate;	Benzenoids	Phenol esters	null
12-Hydroxydodecanoic acid; omega-Hydroxydodecanoic acid;	Organic acids and derivatives	Hydroxy acids and derivatives	Medium-chain hydroxy acids and derivatives
MeIQ; 2-Amino-3,4-dimethylimidazo[4,5-f]quinoline;	Organoheterocyclic compounds	Quinolines and derivatives	Aminoquinolines and derivatives
7-Dehydrodesmosterol; Cholesta-5,7,24-triene-3beta-ol;	Lipids and lipid-like molecules	Steroids and steroid derivatives	Cholestane steroids
Alprostadil; Prostaglandin E1; (13E)-(15S)-11alpha,15-Dihydroxy-9-oxoprost-13-enoate; PGE1;	Lipids and lipid-like molecules	Fatty Acyls	Eicosanoids
Bisabolol oxide B;	Organoheterocyclic compounds	Oxolanes	null
Gibberellin A3; Gibberellic acid; Gibberellin;	Lipids and lipid-like molecules	Prenol lipids	Diterpenoids
Saupirin;	Lipids and lipid-like molecules	Prenol lipids	Terpene lactones
all-trans-4-Oxoretinoic acid;	Lipids and lipid-like molecules	Prenol lipids	Retinoids
Metalaxyl;	Organic acids and derivatives	Carboxylic acids and derivatives	Amino acids, peptides, and analogues
5,6-Epoxy-18R-HEPE; 5,6-Epoxy,18R-hydroxy-7E,9E,11Z,14Z,16E-eicosapentaenoic acid;	Lipids and lipid-like molecules	Fatty Acyls	Fatty alcohols
Yohimbine;	Alkaloids and derivatives	Yohimbine alkaloids	null
Furanogermenone;	Lipids and lipid-like molecules	Prenol lipids	Sesquiterpenoids
Ethynyl estradiol; 17alpha-Ethinyl estradiol; Ethinyl estradiol; Ethinylestradiol;	Lipids and lipid-like molecules	Steroids and steroid derivatives	Estrane steroids
Decanoic acid; Decanoate; Decylic acid; n-Capric acid;	Lipids and lipid-like molecules	Fatty Acyls	Fatty acids and conjugates
Isoamyl isovalerate;	Lipids and lipid-like molecules	Fatty Acyls	Fatty acid esters
Ethyl octanoate; Ethyl caprylate;	Lipids and lipid-like molecules	Fatty Acyls	Fatty acid esters
Sterol;	Lipids and lipid-like molecules	Steroids and steroid derivatives	Hydroxysteroids
17alpha,21-Dihydroxypregnenolone;	Lipids and lipid-like molecules	Steroids and steroid derivatives	Hydroxysteroids
4-Hydroxynonenal; 4-Hydroxy-2-nonenal; 4-HNE;	Lipids and lipid-like molecules	Fatty Acyls	Fatty alcohols
(-)-Limonene; (-)-(S)-Limonene; (-)-(4S)-Limonene;	Lipids and lipid-like molecules	Prenol lipids	Monoterpenoids
Myrcene; beta-Myrcene;	Lipids and lipid-like molecules	Prenol lipids	Monoterpenoids
d-Limonene; (+)-Limonene; (+)-(R)-Limonene; (+)-(4R)-Limonene;	Lipids and lipid-like molecules	Prenol lipids	Monoterpenoids
(E)-beta-Ocimene; beta-Ocimene;	Lipids and lipid-like molecules	Prenol lipids	Monoterpenoids
(R)-(-)-alpha-Phellandrene;	Lipids and lipid-like molecules	Prenol lipids	Monoterpenoids
(S)-(+)-alpha-Phellandrene;	Lipids and lipid-like molecules	Prenol lipids	Monoterpenoids
Nona-2,6-dienal; 2,6-Nonadienal, (2E,6Z)-;	Organooxygen compounds	Carbonyl compounds	Aldehydes
3,6-Nonadienal;	Organooxygen compounds	Carbonyl compounds	Aldehydes
Piperitenone;	Lipids and lipid-like molecules	Prenol lipids	Monoterpenoids
p-Cumic alcohol; 4-Isopropylbenzyl alcohol;	Lipids and lipid-like molecules	Prenol lipids	Monoterpenoids
Carvacrol;	Lipids and lipid-like molecules	Prenol lipids	Monoterpenoids
Pinocarvone;	Lipids and lipid-like molecules	Prenol lipids	Monoterpenoids
Myrtenal;	Lipids and lipid-like molecules	Prenol lipids	Monoterpenoids
4-tert-Butylphenol; Butylphen;	Benzenoids	Benzene and substituted derivatives	Phenylpropanes
Safranal;	Hydrocarbon derivatives	null	null
4-Hydroxybenzaldehyde; p-Hydroxybenzaldehyde;	Organic oxygen compounds	Organooxygen compounds	Carbonyl compounds
Oxidized Latia luciferin;	Lipids and lipid-like molecules	Prenol lipids	Sesquiterpenoids
Tetradecanoic acid; Tetradecanoate; Myristic acid;	Lipids and lipid-like molecules	Fatty Acyls	Fatty acids and conjugates
Docosanoic acid; Docosanoate; Behenic acid;	Lipids and lipid-like molecules	Fatty Acyls	Fatty acids and conjugates
3-Cresol; m-Cresol; 3-Hydroxytoluene; 3-Methylphenol;	Benzenoids	Phenols	Cresols
(+)-Piperitone; d-Piperitone;	Lipids and lipid-like molecules	Prenol lipids	Monoterpenoids
Pulegone; (+)-Pulegone;	Lipids and lipid-like molecules	Prenol lipids	Monoterpenoids
(1S,4R)-(+)-Fenchone; (+)-Fenchone;	Lipids and lipid-like molecules	Prenol lipids	Monoterpenoids
Myrtenol; 2-Pinen-10-ol;	Lipids and lipid-like molecules	Prenol lipids	Monoterpenoids
Pinocarveol;	Lipids and lipid-like molecules	Prenol lipids	Monoterpenoids
Olanzapine;	Organoheterocyclic compounds	Benzodiazepines	null
Cyclohexanone;	Organic oxygen compounds	Organooxygen compounds	Carbonyl compounds
2-Ethylhexyl phthalate;	Benzenoids	Benzene and substituted derivatives	Benzoic acids and derivatives
Cortisone acetate; Cortisyl;	Lipids and lipid-like molecules	Steroids and steroid derivatives	Pregnane steroids
omega-Cyclohexylundecanoic acid; Cyclohexaneundecanoic acid;	Lipids and lipid-like molecules	Fatty Acyls	Fatty acids and conjugates
9E-Heptadecenoic acid; (E)-Heptadec-9-enoic acid;	Lipids and lipid-like molecules	Fatty Acyls	Fatty acids and conjugates
4-tert-Octylphenol; 4-t-Octylphenol; 4-(1,1,3,3-Tetramethylbutyl)phenol;	Benzenoids	Benzene and substituted derivatives	Phenylpropanes
Oleoylethanolamide; OEA;	Organic nitrogen compounds	Organonitrogen compounds	Amines
Clarithromycin;	Organic oxygen compounds	Organooxygen compounds	Carbohydrates and carbohydrate conjugates
Theophylline; 1,3-Dimethylxanthine;	Organoheterocyclic compounds	Imidazopyrimidines	Purines and purine derivatives
Theobromine; 3,7-Dimethylxanthine;	Organoheterocyclic compounds	Imidazopyrimidines	Purines and purine derivatives
1,7-Dimethylxanthine; Paraxanthine;	Organoheterocyclic compounds	Imidazopyrimidines	Purines and purine derivatives
Epomediol; 2,6-Dihydroxycineol;	Organoheterocyclic compounds	Oxanes	null
Hetacillin;	Organoheterocyclic compounds	Lactams	Beta lactams
O-Decanoyl-L-carnitine;	Lipids and lipid-like molecules	Fatty Acyls	Fatty acid esters
Oxyphencyclimine;	Organoheterocyclic compounds	Diazines	Pyrimidines and pyrimidine derivatives
n-Butylbenzene;	Benzenoids	Benzene and substituted derivatives	null
Ofloxacin;	Organoheterocyclic compounds	Quinolines and derivatives	Quinoline carboxylic acids
Levofloxacin; Ofloxacin S-(-)-form;	Organoheterocyclic compounds	Quinolines and derivatives	Quinoline carboxylic acids
2,4,6-Triphenyl-1-hexene;	Lignans, neolignans and related compounds	null	null
Lithocholic acid; Lithocholate; 3alpha-Hydroxy-5beta-cholanate; 3alpha-Hydroxy-5beta-cholanic acid;	Organic compounds	Lipids and lipid-like molecules	Steroids and steroid derivatives
Isolithocholate; Isolithocholic acid; beta-Lithocholic acid; beta-Lithocholanic acid; 3-Epilithocholic acid; 3beta-Hydroxy-5beta-cholan-24-oic acid; 3beta-Hydroxy-5beta-cholan-24-oic acid;	Lipids and lipid-like molecules	Steroids and steroid derivatives	Bile acids, alcohols and derivatives
1-Octanal; 1-Caprylaldehyde; 1-Octylaldehyde; 1-Octaldehyde;	Organic oxygen compounds	Organooxygen compounds	Carbonyl compounds
Sulcatol; 6-Methylhept-5-en-2-ol; 6-Methyl-5-hepten-2-ol;	Lipids and lipid-like molecules	Fatty Acyls	Fatty alcohols
3-Octanone;	Organic oxygen compounds	Organooxygen compounds	Carbonyl compounds
Citronellyl acetate; 3,7-Dimethyl-6-octen-1-yl acetate;	Lipids and lipid-like molecules	Fatty Acyls	Fatty alcohol esters
tau-Cadinol; 10beta-Cadin-4-en-10-ol;	Lipids and lipid-like molecules	Prenol lipids	Sesquiterpenoids
Salicyl alcohol; Saligenin; 2-Hydroxybenzyl alcohol; 2-(Hydroxymethyl)phenol;	Benzenoids	Benzene and substituted derivatives	Benzyl alcohols
3-Hydroxybenzyl alcohol; 3-Hydroxybenzenemethanol;	Benzenoids	Benzene and substituted derivatives	Benzyl alcohols
4-Methylcatechol; 3,4-Dihydroxytoluene; 1,2-Dihydroxy-4-methylbenzene; 4-Methyl-1,2-benzenediol;	Benzenoids	Phenols	Benzenediols
Guaiacol;	Benzenoids	Phenols	Methoxyphenols
p-Hydroxybenzyl alcohol; 4-Hydroxybenzyl alcohol; p-Methylolphenol;	Benzenoids	Benzene and substituted derivatives	Benzyl alcohols
alpha-Methylstyrene; 1-Methyl-1-phenylethylene; 2-Phenylpropene;	Benzenoids	Benzene and substituted derivatives	Phenylpropenes
Benzyl chloride;	Benzenoids	Benzene and substituted derivatives	Benzyl halides
1,3-Diphenylpropane;	Phenylpropanoids and polyketides	Linear 1,3-diarylpropanoids	null
(4Z,7Z,10Z,13Z,16Z,19Z)-Docosahexaenoic acid; 4,7,10,13,16,19-Docosahexaenoic acid; Docosahexaenoic acid; Docosahexaenoate; 4Z,7Z,10Z,13Z,16Z,19Z-Docosahexaenoic acid; (4Z,7Z,10Z,13Z,16Z,19Z)-Docosa-4,7,10,13,16,19-hexaenoic acid;	Lipids and lipid-like molecules	Fatty Acyls	Fatty acids and conjugates
alpha-Sinensal;	Lipids and lipid-like molecules	Prenol lipids	Sesquiterpenoids
beta-Sinensal; 2,6-Dimethyl-10-methylene-2,6,11-dodecatrienal;	Organic compounds	Lipids and lipid-like molecules	Prenol lipids
beta-Muricholate; beta-Muricholic acid; 3alpha,6beta,7beta-Trihydroxy-5beta-cholan-24-oic acid; 5beta-Cholanic acid-3alpha,6beta,7beta-triol;	Lipids and lipid-like molecules	Steroids and steroid derivatives	Bile acids, alcohols and derivatives
omega-Muricholate; omega-Muricholic acid;	Lipids and lipid-like molecules	Steroids and steroid derivatives	Bile acids, alcohols and derivatives
Etomidate; 1-(1-Phenylethyl)-imidazole-5-carboxylic acid, ethyl ester;	Organoheterocyclic compounds	Azoles	Imidazoles
Midazolam;	Organoheterocyclic compounds	Benzodiazepines	1,4-benzodiazepines
gamma-Terpineol;	Lipids and lipid-like molecules	Prenol lipids	Monoterpenoids
Tacrine;	Organoheterocyclic compounds	Quinolines and derivatives	Benzoquinolines
Didemethylcitalopram;	Benzenoids	Benzene and substituted derivatives	Phenylbutylamines
Benzoin; 2-Hydroxy-1,2-diphenylethanone; Benzoin tincture;	Phenylpropanoids and polyketides	Stilbenes	Benzoins
Josamycin; Leucomycin A3;	Organic oxygen compounds	Organooxygen compounds	Carbohydrates and carbohydrate conjugates
6-Aminohexanoate; 6-Aminohexanoic acid; Epsilcapramine; 6-Aminocaproic acid;	Lipids and lipid-like molecules	Fatty Acyls	Fatty acids and conjugates
Dehydroepiandrosterone sulfate; 3beta-Hydroxyandrost-5-en-17-one 3-sulfate; DHEA sulfate;	Lipids and lipid-like molecules	Steroids and steroid derivatives	Sulfated steroids
Nandrolone decanoate;	Lipids and lipid-like molecules	Steroids and steroid derivatives	Steroid esters
Alfentanil;	Benzenoids	Benzene and substituted derivatives	Anilides
L-Palmitoylcarnitine;	Lipids and lipid-like molecules	Fatty Acyls	Fatty acid esters
Quinaprilat;	Organic acids and derivatives	Carboxylic acids and derivatives	Amino acids, peptides, and analogues
2-Hexaprenyl-3-methyl-6-methoxy-1,4-benzoquinone;	Lipids and lipid-like molecules	Prenol lipids	Quinone and hydroquinone lipids
N'-Nitrosonornicotine; NNN;	Organoheterocyclic compounds	Pyridines and derivatives	Pyrrolidinylpyridines
3-Dehydrosphinganine; 3-Dehydro-D-sphinganine;	Organic oxygen compounds	Organooxygen compounds	Carbonyl compounds
Capsi-amide; N-(13-Methyltetradecyl)acetamide; CAP-A;	Organic acids and derivatives	Carboxylic acids and derivatives	Carboxylic acid derivatives
N,N-Dimethylsphing-4-enine;	Organic nitrogen compounds	Organonitrogen compounds	Amines
But-3-en-2-one; But-1-en-3-one; Methyl vinyl ketone; Butenone;	Organooxygen compounds	Carbonyl compounds	Alpha,beta-unsaturated carbonyl compounds
all-trans-10'-Apo-beta-carotenal;	Lipids and lipid-like molecules	Prenol lipids	Sesterterpenoids
6-Pentadecylsalicylic acid; Anacardic acid;	Benzenoids	Benzene and substituted derivatives	Benzoic acids and derivatives
(5Z,8Z,11Z,14Z,17Z)-Icosapentaenoic acid; (5Z,8Z,11Z,14Z,17Z)-Eicosapentaenoic acid; Eicosapentaenoic acid; 5,8,11,14,17-Icosapentaenoic acid; (5Z,8Z,11Z,14Z,17Z)-Eicosapentaenoate; (5Z,8Z,11Z,14Z,17Z)-Icosapentaenoate; 5Z,8Z,11Z,14Z,17Z-Eicosapentaenoic acid; (5Z,8Z,11Z,14Z,17Z)-Icosa-5,8,11,14,17-pentaenoic acid;	Lipids and lipid-like molecules	Fatty Acyls	Fatty acids and conjugates
Icosenoic acid; Eicosenoic acid; 11-Icosenoic acid; 11-Eicosenoic acid; (11Z)-Icosenoic acid; (11Z)-Eicosenoic acid; (Z)-Icosa-11-enoic acid;	Lipids and lipid-like molecules	Fatty Acyls	Fatty acids and conjugates
Stanozolol; Androstanazole;	Lipids and lipid-like molecules	Steroids and steroid derivatives	Estrane steroids
Purpureacin-1;	Lipids and lipid-like molecules	Fatty Acyls	Fatty alcohols
