# Supplementary material for: Metabolomic and Transcriptomic Analyses Reveal the Molecular Mechanism Underlying the Massive Accumulation of Secondary Metabolites in Fenugreek (Trigonella foenum-graecum L.) Seeds
Source: Genes (Basel). 2024 Mar 7;15(3):343. doi: 10.3390/genes15030343 (PMC10969933; doi:10.3390/genes15030343)
Supplement: Supplementary file 1 [file genes-15-00343-s001.zip › Table S2.xlsx]

## Sheet: Table S2
Table S2. The classification of metabolites in metabolome analysis
super class
Lipids and lipid-like molecules	315
Organoheterocyclic compounds	234
Benzenoids	231
Organic acids and derivatives	203
Phenylpropanoids and polyketides	158
Organic oxygen compounds	143
Nucleosides, nucleotides, and analogues	57
Alkaloids and derivatives	29
Organic nitrogen compounds	24
Lignans, neolignans and related compounds	7
Organic compounds	5
Homogeneous non-metal compounds	3
Hydrocarbon derivatives	2
Organosulfur compounds	2
Mixed metal/non-metal compounds	1
Organophosphorus compounds	1
others	4959
class
Alkaloids and derivatives	29
Aporphines	1
Aspidospermatan-type alkaloids	1
Benzophenanthridine alkaloids	2
Camptothecins	5
Corynanthean-type alkaloids	1
Ergoline and derivatives	2
Harmala alkaloids	1
Morphinans	3
null	5
Protoberberine alkaloids and derivatives	1
Tropane alkaloids	3
Vinca alkaloids	2
Yohimbine alkaloids	2
Benzenoids	231
Anthracenes	5
Benzene and substituted derivatives	151
Fluorenes	2
Indanes	1
Indenes and isoindenes	2
Naphthalenes	7
Phenanthrenes and derivatives	6
Phenol esters	6
Phenol ethers	8
Phenols	40
Pyrenes	2
Tetralins	1
Homogeneous non-metal compounds	3
Non-metal oxoanionic compounds	3
Hydrocarbon derivatives	2
null	1
Tropones	1
Lignans, neolignans and related compounds	7
Dibenzylbutane lignans	1
Flavonolignans	1
Furanoid lignans	1
Lignan lactones	3
null	1
Lipids and lipid-like molecules	315
Endocannabinoids	1
Fatty Acyls	146
Glycerolipids	2
Glycerophospholipids	4
Prenol lipids	71
Steroids and steroid derivatives	91
Mixed metal/non-metal compounds	1
Miscellaneous mixed metal/non-metals	1
Nucleosides, nucleotides, and analogues	57
(5'-&gt;5')-dinucleotides	1
5'-deoxyribonucleosides	6
Benzimidazole ribonucleosides and ribonucleotides	1
Flavin nucleotides	4
Imidazole ribonucleosides and ribonucleotides	4
Molybdopterin dinucleotides	1
Nucleoside and nucleotide analogues	2
Purine nucleosides	8
Purine nucleotides	10
Pyridine nucleotides	1
Pyrimidine nucleosides	7
Pyrimidine nucleotides	11
Ribonucleoside 3'-phosphates	1
Organic acids and derivatives	203
Carboximidic acids and derivatives	3
Carboxylic acids and derivatives	162
Hydroxy acids and derivatives	9
Keto acids and derivatives	17
Organic carbonic acids and derivatives	1
Organic phosphonic acids and derivatives	2
Organic phosphoric acids and derivatives	2
Organic sulfuric acids and derivatives	1
Organic thiophosphoric acids and derivatives	3
Peptidomimetics	3
Organic compounds	5
Lipids and lipid-like molecules	3
Organic acids and derivatives	1
Phenylpropanoids and polyketides	1
Organic nitrogen compounds	22
Organonitrogen compounds	22
Organic oxygen compounds	143
Organic oxoanionic compounds	1
Organooxygen compounds	142
Organoheterocyclic compounds	234
Azaspirodecane derivatives	1
Azoles	10
Azolidines	1
Azolines	1
Benzazepines	1
Benzimidazoles	4
Benzocycloheptapyridines	1
Benzodiazepines	4
Benzodioxoles	2
Benzofurans	2
Benzopyrans	4
Benzothiazepines	2
Benzothiazines	10
Benzothiazoles	1
Benzoxazines	2
Benzoxepines	2
Diazanaphthalenes	5
Diazinanes	4
Diazines	19
Dihydrofurans	3
Dioxanes	2
Dithiolanes	1
Furans	5
Furofurans	1
Heteroaromatic compounds	1
Imidazodiazepines	1
Imidazopyridines	1
Imidazopyrimidines	20
Indoles and derivatives	26
Isocoumarans	2
Isoindoles and derivatives	2
Isoquinolines and derivatives	5
Lactams	10
Lactones	4
Naphthopyrans	1
Naphthyridines	1
Oxanes	2
Oxazinanes	4
Oxolanes	1
Piperazinoazepines	1
Piperidines	6
Pteridines and derivatives	6
Pyrans	4
Pyridines and derivatives	12
Pyridopyrimidines	1
Pyrroles	4
Pyrrolidines	1
Pyrrolines	1
Pyrrolopyrimidines	1
Quinolines and derivatives	19
Tetrapyrroles and derivatives	4
Thiadiazines	1
Thienoimidazolidines	1
Thienothiazines	1
Triazines	2
Organophosphorus compounds	1
Organothiophosphorus compounds	1
Organosulfur compounds	2
Organic trisulfides	1
Thiols	1
Phenylpropanoids and polyketides	158
2-arylbenzofuran flavonoids	1
3,4-dihydrocoumarins	1
Anthracyclines	3
Aurone flavonoids	1
Cinnamaldehydes	3
Cinnamic acids and derivatives	13
Cinnamyl alcohols	2
Coumarins and derivatives	19
Depsides and depsidones	2
Diarylheptanoids	1
Flavonoids	58
Isoflavonoids	16
Linear 1,3-diarylpropanoids	8
Neoflavonoids	2
Phenylpropanoic acids	7
Saxitoxins, gonyautoxins, and derivatives	2
Stilbenes	15
Tannins	1
Tetracyclines	3
subclass
Alkaloids and derivatives	29
Aporphines	1
null	1
Aspidospermatan-type alkaloids	1
null	1
Benzophenanthridine alkaloids	2
Dihydrobenzophenanthridine alkaloids	1
Quaternary benzophenanthridine alkaloids	1
Camptothecins	5
null	5
Corynanthean-type alkaloids	1
null	1
Ergoline and derivatives	2
Lysergic acids and derivatives	2
Harmala alkaloids	1
null	1
Morphinans	3
null	3
null	5
null	5
Protoberberine alkaloids and derivatives	1
null	1
Tropane alkaloids	3
null	3
Vinca alkaloids	2
null	2
Yohimbine alkaloids	2
null	2
Benzenoids	231
Anthracenes	5
Anthraquinones	5
Benzene and substituted derivatives	151
Acetophenones	1
Anilides	4
Aniline and substituted anilines	2
Anilines	1
Benzaldehydes	2
Benzenesulfonamides	5
Benzoic acids and derivatives	28
Benzophenones	1
Benzoyl derivatives	2
Benzyl alcohols	5
Benzyl cyanides	1
Benzyl halides	1
Benzyloxycarbonyls	1
Biphenyls and derivatives	7
Cumenes	2
Diphenylethers	1
Diphenylmethanes	12
Halobenzenes	3
Methoxybenzenes	4
Nitrobenzenes	1
N-phenylureas	1
null	16
Phenethylamines	1
Phenol esters	1
Phenol ethers	1
Phenols and derivatives	7
Phenoxy compounds	1
Phenoxyacetic acid derivatives	2
Phenyl methylcarbamates	1
Phenyl sulfoxides	1
Phenylacetaldehydes	3
Phenylacetamides	1
Phenylacetic acids	1
Phenylbutylamines	5
Phenylmethylamines	2
Phenylpropanes	7
Phenylpropenes	2
Phenylpyruvic acid derivatives	5
Styrenes	1
Toluenes	3
Trifluoromethylbenzenes	1
Xylenes	4
Fluorenes	2
null	2
Indanes	1
null	1
Indenes and isoindenes	2
null	2
Naphthalenes	7
Naphthols and derivatives	1
Nitronaphthalenes	2
null	4
Phenanthrenes and derivatives	6
null	6
Phenol esters	6
null	6
Phenol ethers	8
Aminophenyl ethers	1
Anisoles	2
null	5
Phenols	40
1-hydroxy-2-unsubstituted benzenoids	6
1-hydroxy-4-unsubstituted benzenoids	4
Benzenediols	11
Cresols	4
Methoxyphenols	11
Nitrophenols	1
Tyrosols and derivatives	3
Pyrenes	2
Benzopyrenes	1
null	1
Tetralins	1
null	1
Homogeneous non-metal compounds	3
Non-metal oxoanionic compounds	3
Non-metal phosphates	1
Non-metal pyrophosphates	1
Non-metal sulfates	1
Hydrocarbon derivatives	2
null	1
null	1
Tropones	1
Tropolones	1
Lignans, neolignans and related compounds	7
Dibenzylbutane lignans	1
Dibenzylbutanediol lignans	1
Flavonolignans	1
null	1
Furanoid lignans	1
Tetrahydrofuran lignans	1
Lignan lactones	3
Podophyllotoxins	3
null	1
null	1
Lipids and lipid-like molecules	315
Endocannabinoids	1
null	1
Fatty Acyls	146
Eicosanoids	25
Fatty acid esters	15
Fatty acids and conjugates	71
Fatty acyl glycosides	2
Fatty acyl thioesters	3
Fatty alcohol esters	1
Fatty alcohols	9
Fatty aldehydes	4
Fatty amides	3
Lineolic acids and derivatives	13
Glycerolipids	2
Diradylglycerols	1
Triradylcglycerols	1
Glycerophospholipids	4
Glycerophosphates	2
Glycerophosphoethanolamines	1
Glycerophosphoinositols	1
Prenol lipids	71
Diterpenoids	5
Isoprenoid phosphates	1
Monoterpenoids	37
Polyprenols	2
Quinone and hydroquinone lipids	5
Retinoids	3
Sesquiterpenoids	10
Sesterterpenoids	1
Terpene glycosides	2
Terpene lactones	1
Tetraterpenoids	3
Triterpenoids	1
Steroids and steroid derivatives	91
Androstane steroids	15
Bile acids, alcohols and derivatives	8
Cholestane steroids	10
Ergostane steroids	4
Estrane steroids	10
Hydroxysteroids	16
Oxosteroids	1
Pregnane steroids	6
Steroid esters	3
Steroid lactones	6
Steroidal glycosides	3
Stigmastanes and derivatives	3
Sulfated steroids	2
Vitamin D and derivatives	4
Mixed metal/non-metal compounds	1
Miscellaneous mixed metal/non-metals	1
Miscellaneous metallic oxoanionic compounds	1
Nucleosides, nucleotides, and analogues	57
(5'-&gt;5')-dinucleotides	1
null	1
5'-deoxyribonucleosides	6
5'-deoxy-5'-thionucleosides	3
null	3
Benzimidazole ribonucleosides and ribonucleotides	1
null	1
Flavin nucleotides	4
null	4
Imidazole ribonucleosides and ribonucleotides	4
1-ribosyl-imidazolecarboxamides	3
null	1
Molybdopterin dinucleotides	1
null	1
Nucleoside and nucleotide analogues	2
Cyclopentyl nucleosides	1
null	1
Purine nucleosides	8
null	5
Purine 2',3'-dideoxyribonucleosides	1
Purine 2'-deoxyribonucleosides	2
Purine nucleotides	10
Cyclic purine nucleotides	2
Purine deoxyribonucleotides	2
Purine nucleotide sugars	2
Purine ribonucleotides	4
Pyridine nucleotides	1
Nicotinamide nucleotides	1
Pyrimidine nucleosides	7
null	3
Pyrimidine 2',3'-dideoxyribonucleosides	1
Pyrimidine 2'-deoxyribonucleosides	3
Pyrimidine nucleotides	11
Cyclic pyrimidine nucleotides	1
Pyrimidine deoxyribonucleotides	3
Pyrimidine nucleotide sugars	6
Pyrimidine ribonucleotides	1
Ribonucleoside 3'-phosphates	1
null	1
Organic acids and derivatives	203
Carboximidic acids and derivatives	3
Carboximidic acids	1
null	2
Carboxylic acids and derivatives	162
Acrylic acids and derivatives	1
Alpha-halocarboxylic acids and derivatives	1
Amino acids, peptides, and analogues	141
Carboxylic acid derivatives	8
Carboxylic acids	2
Dicarboxylic acids and derivatives	4
Tetracarboxylic acids and derivatives	1
Tricarboxylic acids and derivatives	4
Hydroxy acids and derivatives	9
Alpha hydroxy acids and derivatives	1
Beta hydroxy acids and derivatives	2
Medium-chain hydroxy acids and derivatives	4
Short-chain hydroxy acids and derivatives	2
Keto acids and derivatives	17
Beta-keto acids and derivatives	2
Gamma-keto acids and derivatives	3
Medium-chain keto acids and derivatives	5
Short-chain keto acids and derivatives	7
Organic carbonic acids and derivatives	1
null	1
Organic phosphonic acids and derivatives	2
Bisphosphonates	2
Organic phosphoric acids and derivatives	2
Organic phosphoramides	1
Phosphate esters	1
Organic sulfuric acids and derivatives	1
Arylsulfates	1
Organic thiophosphoric acids and derivatives	3
null	1
Thiophosphoric acid esters	2
Peptidomimetics	3
Hybrid peptides	3
Organic compounds	5
Lipids and lipid-like molecules	3
Fatty Acyls	1
Prenol lipids	1
Steroids and steroid derivatives	1
Organic acids and derivatives	1
Organic sulfonic acids and derivatives	1
Phenylpropanoids and polyketides	1
Isoflavonoids	1
Organic nitrogen compounds	22
Organonitrogen compounds	24
Amines	17
Cyclohexylamines	1
Guanidines	2
N-arylamides	1
Nitrogen mustard compounds	1
Organic nitroso compounds	1
Sulfonylureas	1
Organic oxygen compounds	143
Organic oxoanionic compounds	1
Organic nitrates	1
Organooxygen compounds	142
Alcohols and polyols	16
Carbohydrates and carbohydrate conjugates	78
Carbonyl compounds	43
Ethers	5
Organoheterocyclic compounds	234
Azaspirodecane derivatives	1
null	1
Azoles	10
Imidazoles	9
Pyrazoles	1
Azolidines	1
Oxazolidines	1
Azolines	1
Imidazolines	1
Benzazepines	1
Dibenzazepines	1
Benzimidazoles	4
2-benzimidazolylcarbamic acid esters	1
null	2
Sulfinylbenzimidazoles	1
Benzocycloheptapyridines	1
null	1
Benzodiazepines	4
1,4-benzodiazepines	3
null	1
Benzodioxoles	2
null	2
Benzofurans	2
Benzofuranones	1
null	1
Benzopyrans	4
1-benzopyrans	3
null	1
Benzothiazepines	2
Dibenzothiazepines	1
null	1
Benzothiazines	10
Phenothiazines	10
Benzothiazoles	1
null	1
Benzoxazines	2
Benzoxazinones	1
Phenoxazines	1
Benzoxepines	2
Dibenzoxepines	2
Diazanaphthalenes	5
Benzodiazines	4
Naphthyridines	1
Diazinanes	4
Piperazines	4
Diazines	19
Pyrazines	1
Pyrimidines and pyrimidine derivatives	18
Dihydrofurans	3
Furanones	3
Dioxanes	2
1,2-dioxanes	1
1,4-dioxanes	1
Dithiolanes	1
Lipoamides	1
Furans	5
Furoic acid and derivatives	3
Nitrofurans	2
Furofurans	1
Isosorbides	1
Heteroaromatic compounds	1
null	1
Imidazodiazepines	1
null	1
Imidazopyridines	1
null	1
Imidazopyrimidines	20
Purines and purine derivatives	20
Indoles and derivatives	26
Carbazoles	1
Hydroxyindoles	3
Indoles	6
Indolines	1
Indolyl carboxylic acids and derivatives	6
Pyridoindoles	1
Pyrroloindoles	1
Tryptamines and derivatives	7
Isocoumarans	2
Isobenzofuranones	2
Isoindoles and derivatives	2
Isoindolines	2
Isoquinolines and derivatives	5
Benzylisoquinolines	5
Lactams	10
Beta lactams	9
Caprolactams	1
Lactones	4
Delta valerolactones	1
Gamma butyrolactones	1
null	2
Naphthopyrans	1
null	1
Naphthyridines	1
Quinazolines	1
Oxanes	2
null	2
Oxazinanes	4
Morpholines	4
Oxolanes	1
null	1
Piperazinoazepines	1
null	1
Piperidines	6
null	3
Phenylpiperidines	1
Piperidinecarboxylic acids and derivatives	1
Piperidinones	1
Pteridines and derivatives	6
Alloxazines and isoalloxazines	2
Pterins and derivatives	4
Pyrans	4
null	1
Pyranones and derivatives	3
Pyridines and derivatives	12
Hydropyridines	3
Hydroxypyridines	1
Pyridine carboxaldehydes	2
Pyridinecarboxylic acids and derivatives	4
Pyridoxines	1
Pyrrolidinylpyridines	1
Pyridopyrimidines	1
null	1
Pyrroles	4
Pyrrole carboxylic acids and derivatives	1
Substituted pyrroles	3
Pyrrolidines	1
null	1
Pyrrolines	1
null	1
Pyrrolopyrimidines	1
Pyrrolo[2,3-d]pyrimidines	1
Quinolines and derivatives	19
Aminoquinolines and derivatives	1
Benzoquinolines	4
Indoloquinolines	1
null	1
Quinoline carboxylic acids	9
Quinolones and derivatives	3
Tetrapyrroles and derivatives	4
Bilirubins	2
Metallotetrapyrroles	1
Porphyrins	1
Thiadiazines	1
Benzothiadiazines	1
Thienoimidazolidines	1
null	1
Thienothiazines	1
null	1
Triazines	2
Aminotriazines	2
Organonitrogen compounds	2
Amines	2
Alkanolamines	1
Primary amines	1
Organooxygen compounds	20
Alcohols and polyols	5
Cyclic alcohols and derivatives	4
Polyols	1
Carbohydrates and carbohydrate conjugates	6
Aminosaccharides	1
Glycosyl compounds	4
Sugar acids and derivatives	1
Carbonyl compounds	9
Aldehydes	4
Alpha,beta-unsaturated carbonyl compounds	1
Ketones	4
Organophosphorus compounds	1
Organothiophosphorus compounds	1
Organic dithiophosphoric acids and derivatives	1
Organosulfur compounds	2
Organic trisulfides	1
null	1
Thiols	1
Alkylthiols	1
Phenylpropanoids and polyketides	158
2-arylbenzofuran flavonoids	1
null	1
3,4-dihydrocoumarins	1
null	1
Anthracyclines	3
null	3
Aurone flavonoids	1
null	1
Cinnamaldehydes	3
null	3
Cinnamic acids and derivatives	13
Cinnamic acid esters	1
Hydroxycinnamic acids and derivatives	12
Cinnamyl alcohols	2
null	2
Coumarins and derivatives	19
Coumarin glycosides	1
Furanocoumarins	9
Hydroxycoumarins	5
null	3
Pyranocoumarins	1
Depsides and depsidones	2
null	2
Diarylheptanoids	1
Linear diarylheptanoids	1
Flavonoids	58
Biflavonoids and polyflavonoids	2
Flavans	7
Flavones	20
Flavonoid glycosides	12
Hydroxyflavonoids	1
O-methylated flavonoids	15
Pyranoflavonoids	1
Isoflavonoids	16
Isoflav-2-enes	7
Isoflavans	4
O-methylated isoflavonoids	5
Linear 1,3-diarylpropanoids	8
Chalcones and dihydrochalcones	7
null	1
Neoflavonoids	2
Neoflavones	1
Prenylated neoflavonoids	1
Phenylpropanoic acids	7
null	7
Saxitoxins, gonyautoxins, and derivatives	2
null	2
Stilbenes	15
Benzoins	1
null	13
Stilbene glycosides	1
Tannins	1
Hydrolyzable tannins	1
Tetracyclines	3
null	3
