# Supplementary material for: Metabolomic and Transcriptomic Analyses Reveal the Molecular Mechanism Underlying the Massive Accumulation of Secondary Metabolites in Fenugreek (Trigonella foenum-graecum L.) Seeds
Source: Genes (Basel). 2024 Mar 7;15(3):343. doi: 10.3390/genes15030343 (PMC10969933; doi:10.3390/genes15030343)
Supplement: Supplementary file 1 [file genes-15-00343-s001.zip › Table S3.xlsx]

## Sheet: Table S3
Table S3. KEGG enrichment of metabolites in metabolome analysis
KEGG_A_class	KEGG_B_class	Pathway	metabolite number	All (2449)	Pvalue	Qvalue	Pathway ID
Metabolism	Biosynthesis of other secondary metabolites	Flavone and flavonol biosynthesis	51	65	1.60947e-11	1.67385e-09	ko00944
Metabolism	Biosynthesis of other secondary metabolites	Aflatoxin biosynthesis	43	53	9.21156e-11	4.79001e-09	ko00254
Metabolism	Biosynthesis of other secondary metabolites	Isoflavonoid biosynthesis	24	28	2.22194e-07	7.70274e-06	ko00943
Metabolism	Metabolism of terpenoids and polyketides	Polyketide sugar unit biosynthesis	15	18	9.90869e-05	0.00257626	ko00523
Metabolism	Lipid metabolism	Fatty acid degradation	9	9	0.000157226	0.0032703	ko00071
Metabolism	Biosynthesis of other secondary metabolites	Flavonoid biosynthesis	29	46	0.000425497	0.0055706	ko00941
Metabolism	Energy metabolism	Oxidative phosphorylation	10	11	0.000428508	0.0055706	ko00190
Metabolism	Global and overview maps	Fatty acid metabolism	10	11	0.000428508	0.0055706	ko01212
Metabolism	Metabolism of cofactors and vitamins	Riboflavin metabolism	17	24	0.00103487	0.0115034	ko00740
Metabolism	Lipid metabolism	Fatty acid elongation	7	7	0.00110609	0.0115034	ko00062
Metabolism	Lipid metabolism	Biosynthesis of unsaturated fatty acids	11	16	0.0119793	0.113259	ko01040
Metabolism	Carbohydrate metabolism	Amino sugar and nucleotide sugar metabolism	22	41	0.0278782	0.237034	ko00520
Metabolism	Biosynthesis of other secondary metabolites	Anthocyanin biosynthesis	15	26	0.0311486	0.237034	ko00942
Metabolism	Lipid metabolism	Glycerolipid metabolism	5	6	0.0319084	0.237034	ko00561
Metabolism	Amino acid metabolism	Tyrosine metabolism	24	48	0.0567405	0.393401	ko00350
Metabolism	Metabolism of terpenoids and polyketides	Terpenoid backbone biosynthesis	14	26	0.0708252	0.438221	ko00900
Metabolism	Metabolism of other amino acids	Selenocompound metabolism	4	5	0.0716323	0.438221	ko00450
Metabolism	Metabolism of cofactors and vitamins	Ubiquinone and other terpenoid-quinone biosynthesis	22	45	0.0851255	0.491376	ko00130
Metabolism	Carbohydrate metabolism	Galactose metabolism	11	20	0.0897706	0.491376	ko00052
Metabolism	Lipid metabolism	Cutin, suberine and wax biosynthesis	13	25	0.106059	0.551506	ko00073
Metabolism	Biosynthesis of other secondary metabolites	Stilbenoid, diarylheptanoid and gingerol biosynthesis	9	17	0.151025	0.732776	ko00945
Metabolism	Global and overview maps	Biosynthesis of secondary metabolites	534	1376	0.15501	0.732776	ko01110
Metabolism	Lipid metabolism	Steroid biosynthesis	8	15	0.16579	0.749659	ko00100
Metabolism	Metabolism of terpenoids and polyketides	Diterpenoid biosynthesis	16	34	0.175355	0.757189	ko00904
Metabolism	Amino acid metabolism	Valine, leucine and isoleucine degradation	13	27	0.182017	0.757189	ko00280
Metabolism	Metabolism of other amino acids	Glutathione metabolism	9	18	0.204862	0.819448	ko00480
Metabolism	Carbohydrate metabolism	Starch and sucrose metabolism	8	16	0.226369	0.8408	ko00500
Metabolism	Carbohydrate metabolism	Butanoate metabolism	8	16	0.226369	0.8408	ko00650
Metabolism	Nucleotide metabolism	Purine metabolism	19	44	0.280781	0.999981	ko00230
Metabolism	Amino acid metabolism	Valine, leucine and isoleucine biosynthesis	8	17	0.293342	0.999981	ko00290
Metabolism	Carbohydrate metabolism	Citrate cycle (TCA cycle)	6	13	0.363926	0.999981	ko00020
Metabolism	Carbohydrate metabolism	Pyruvate metabolism	6	13	0.363926	0.999981	ko00620
Metabolism	Metabolism of cofactors and vitamins	Pantothenate and CoA biosynthesis	6	13	0.363926	0.999981	ko00770
Metabolism	Glycan biosynthesis and metabolism	N-Glycan biosynthesis	1	1	0.37893	0.999981	ko00510
Metabolism	Glycan biosynthesis and metabolism	Mannose type O-glycan biosynthesis	1	1	0.37893	0.999981	ko00515
Metabolism	Lipid metabolism	Fatty acid biosynthesis	3	6	0.412013	0.999981	ko00061
Metabolism	Metabolism of cofactors and vitamins	Folate biosynthesis	10	24	0.425653	0.999981	ko00790
Metabolism	Global and overview maps	Metabolic pathways	523	1376	0.463642	0.999981	ko01100
Metabolism	Biosynthesis of other secondary metabolites	Betalain biosynthesis	4	9	0.464222	0.999981	ko00965
Metabolism	Amino acid metabolism	Alanine, aspartate and glutamate metabolism	7	17	0.480255	0.999981	ko00250
Metabolism	Amino acid metabolism	Arginine and proline metabolism	18	46	0.486746	0.999981	ko00330
Environmental Information Processing	Signal transduction	Plant hormone signal transduction	10	25	0.488939	0.999981	ko04075
Metabolism	Lipid metabolism	Linoleic acid metabolism	9	23	0.530026	0.999981	ko00591
Metabolism	Metabolism of other amino acids	Phosphonate and phosphinate metabolism	6	15	0.530225	0.999981	ko00440
Metabolism	Amino acid metabolism	Histidine metabolism	12	31	0.530664	0.999981	ko00340
Metabolism	Biosynthesis of other secondary metabolites	Caffeine metabolism	3	7	0.533614	0.999981	ko00232
Metabolism	Lipid metabolism	Sphingolipid metabolism	3	7	0.533614	0.999981	ko00600
Metabolism	Amino acid metabolism	Arginine biosynthesis	4	10	0.56382	0.999981	ko00220
Metabolism	Biosynthesis of other secondary metabolites	Phenylpropanoid biosynthesis	21	56	0.575331	0.999981	ko00940
Metabolism	Metabolism of cofactors and vitamins	Lipoic acid metabolism	1	2	0.614368	0.999981	ko00785
Metabolism	Metabolism of cofactors and vitamins	One carbon pool by folate	2	5	0.625888	0.999981	ko00670
Metabolism	Carbohydrate metabolism	Pentose and glucuronate interconversions	3	8	0.63937	0.999981	ko00040
Metabolism	Metabolism of other amino acids	Taurine and hypotaurine metabolism	3	8	0.63937	0.999981	ko00430
Metabolism	Nucleotide metabolism	Pyrimidine metabolism	10	29	0.712835	0.999981	ko00240
Metabolism	Biosynthesis of other secondary metabolites	Biosynthesis of various plant secondary metabolites	20	57	0.716392	0.999981	ko00999
Metabolism	Biosynthesis of other secondary metabolites	Penicillin and cephalosporin biosynthesis	4	12	0.727665	0.999981	ko00311
Metabolism	Energy metabolism	Carbon fixation in photosynthetic organisms	4	12	0.727665	0.999981	ko00710
Metabolism	Carbohydrate metabolism	Ascorbate and aldarate metabolism	5	15	0.731065	0.999981	ko00053
Metabolism	Metabolism of cofactors and vitamins	Biotin metabolism	5	15	0.731065	0.999981	ko00780
Genetic Information Processing	Folding, sorting and degradation	Sulfur relay system	2	6	0.732825	0.999981	ko04122
Metabolism	Biosynthesis of other secondary metabolites	Glucosinolate biosynthesis	14	41	0.743113	0.999981	ko00966
Metabolism	Amino acid metabolism	Glycine, serine and threonine metabolism	3	10	0.796855	0.999981	ko00260
Metabolism	Metabolism of terpenoids and polyketides	Brassinosteroid biosynthesis	3	10	0.796855	0.999981	ko00905
Metabolism	Biosynthesis of other secondary metabolites	Indole alkaloid biosynthesis	14	43	0.811396	0.999981	ko00901
Metabolism	Metabolism of cofactors and vitamins	Porphyrin metabolism	27	80	0.813767	0.999981	ko00860
Metabolism	Amino acid metabolism	Phenylalanine, tyrosine and tryptophan biosynthesis	7	23	0.830176	0.999981	ko00400
Metabolism	Carbohydrate metabolism	Glycolysis / Gluconeogenesis	3	11	0.851101	0.999981	ko00010
Metabolism	Energy metabolism	Photosynthesis	1	4	0.851437	0.999981	ko00195
Environmental Information Processing	Membrane transport	ABC transporters	27	82	0.855424	0.999981	ko02010
Metabolism	Global and overview maps	Carbon metabolism	10	33	0.861881	0.999981	ko01200
Metabolism	Carbohydrate metabolism	Fructose and mannose metabolism	2	8	0.870222	0.999981	ko00051
Metabolism	Metabolism of other amino acids	beta-Alanine metabolism	5	19	0.903034	0.999981	ko00410
Metabolism	Lipid metabolism	Glycerophospholipid metabolism	5	19	0.903034	0.999981	ko00564
Metabolism	Biosynthesis of other secondary metabolites	Tropane, piperidine and pyridine alkaloid biosynthesis	12	41	0.90694	0.999981	ko00960
Genetic Information Processing	Translation	Aminoacyl-tRNA biosynthesis	9	32	0.910662	0.999981	ko00970
Metabolism	Biosynthesis of other secondary metabolites	Monobactam biosynthesis	6	23	0.920923	0.999981	ko00261
Metabolism	Metabolism of terpenoids and polyketides	Zeatin biosynthesis	4	17	0.934787	0.999981	ko00908
Metabolism	Carbohydrate metabolism	C5-Branched dibasic acid metabolism	2	10	0.939735	0.999981	ko00660
Metabolism	Metabolism of other amino acids	D-Amino acid metabolism	11	40	0.939877	0.999981	ko00470
Metabolism	Lipid metabolism	Ether lipid metabolism	1	6	0.942824	0.999981	ko00565
Metabolism	Metabolism of cofactors and vitamins	Thiamine metabolism	1	6	0.942824	0.999981	ko00730
Metabolism	Metabolism of cofactors and vitamins	Vitamin B6 metabolism	3	14	0.945337	0.999981	ko00750
Metabolism	Energy metabolism	Sulfur metabolism	3	14	0.945337	0.999981	ko00920
Metabolism	Carbohydrate metabolism	Glyoxylate and dicarboxylate metabolism	5	21	0.94535	0.999981	ko00630
Metabolism	Metabolism of cofactors and vitamins	Nicotinate and nicotinamide metabolism	8	31	0.946706	0.999981	ko00760
Metabolism	Amino acid metabolism	Lysine degradation	12	44	0.95044	0.999981	ko00310
Metabolism	Global and overview maps	Biosynthesis of amino acids	23	80	0.968403	0.999981	ko01230
Metabolism	Biosynthesis of other secondary metabolites	Biosynthesis of various alkaloids	9	37	0.973512	0.999981	ko00996
Metabolism	Biosynthesis of other secondary metabolites	Isoquinoline alkaloid biosynthesis	22	78	0.973935	0.999981	ko00950
Metabolism	Metabolism of other amino acids	Cyanoamino acid metabolism	8	34	0.975731	0.999981	ko00460
Metabolism	Carbohydrate metabolism	Pentose phosphate pathway	1	8	0.978017	0.999981	ko00030
Metabolism	Carbohydrate metabolism	Propanoate metabolism	1	8	0.978017	0.999981	ko00640
Metabolism	Amino acid metabolism	Phenylalanine metabolism	7	31	0.978249	0.999981	ko00360
Metabolism	Global and overview maps	2-Oxocarboxylic acid metabolism	20	73	0.979136	0.999981	ko01210
Metabolism	Metabolism of terpenoids and polyketides	Carotenoid biosynthesis	15	60	0.988595	0.999981	ko00906
Metabolism	Amino acid metabolism	Lysine biosynthesis	5	26	0.988624	0.999981	ko00300
Metabolism	Metabolism of terpenoids and polyketides	Sesquiterpenoid and triterpenoid biosynthesis	1	10	0.991557	0.999981	ko00909
Metabolism	Biosynthesis of other secondary metabolites	Neomycin, kanamycin and gentamicin biosynthesis	23	93	0.997839	0.999981	ko00524
Metabolism	Amino acid metabolism	Cysteine and methionine metabolism	7	42	0.999321	0.999981	ko00270
Metabolism	Lipid metabolism	Arachidonic acid metabolism	5	36	0.999669	0.999981	ko00590
Metabolism	Lipid metabolism	alpha-Linolenic acid metabolism	27	114	0.999669	0.999981	ko00592
Metabolism	Amino acid metabolism	Tryptophan metabolism	9	53	0.999777	0.999981	ko00380
Metabolism	Metabolism of terpenoids and polyketides	Limonene and pinene degradation	4	33	0.999799	0.999981	ko00903
Metabolism	Metabolism of terpenoids and polyketides	Monoterpenoid biosynthesis	7	52	0.999981	0.999981	ko00902
