# Supplementary material for: Metabolomic and Transcriptomic Analyses Reveal the Molecular Mechanism Underlying the Massive Accumulation of Secondary Metabolites in Fenugreek (Trigonella foenum-graecum L.) Seeds
Source: Genes (Basel). 2024 Mar 7;15(3):343. doi: 10.3390/genes15030343 (PMC10969933; doi:10.3390/genes15030343)
Supplement: Supplementary file 1 [file genes-15-00343-s001.zip › Table S4.xlsx]

## Sheet: Table S4
Table S4. GO enrichment of DEGs in transcriptome analysis
GO Term ID	GO Term	Level 1	Level 2	Term Candidate Gene Num	Total Candidate Gene Num	Term Gene Num	Total Gene Num	Rich Ratio	P value	Q value
GO:0046982	protein heterodimerization activity	molecular_function	binding	168	21430	226	39553	0.743363	3.03755e-10	1.26848e-06
GO:0000786	nucleosome	cellular_component	organelle part	139	14962	182	27319	0.763736	1.10514e-09	2.30753e-06
GO:0000139	Golgi membrane	cellular_component	organelle part	154	14962	209	27319	0.736842	1.19852e-08	1.30841e-05
GO:0006869	lipid transport	biological_process	localization	103	11870	132	21832	0.780303	1.25327e-08	1.30841e-05
GO:0008289	lipid binding	molecular_function	binding	196	21430	279	39553	0.702509	2.6505e-08	2.2137e-05
GO:0005096	GTPase activator activity	molecular_function	molecular function regulator	74	21430	94	39553	0.787234	6.36152e-07	0.000442762
GO:0005634	nucleus	cellular_component	cell	2893	14962	5003	27319	0.578253	7.9304e-07	0.000473105
GO:0005886	plasma membrane	cellular_component	cell	571	14962	932	27319	0.612661	2.6424e-05	0.0134094
GO:0043565	sequence-specific DNA binding	molecular_function	binding	367	21430	588	39553	0.62415	2.88996e-05	0.0134094
GO:0006952	defense response	biological_process	response to stimulus	104	11870	148	21832	0.702703	5.24973e-05	0.0199299
GO:0046872	metal ion binding	molecular_function	binding	1483	21430	2562	39553	0.578845	5.24431e-05	0.0199299
GO:0005576	extracellular region	cellular_component	extracellular region	240	14962	371	27319	0.6469	5.95543e-05	0.0207249
GO:0045735	nutrient reservoir activity	molecular_function	nutrient reservoir activity	68	21430	92	39553	0.73913	7.70262e-05	0.0247432
GO:0006270	DNA replication initiation	biological_process	cellular process	19	11870	20	21832	0.95	9.00915e-05	0.026873
GO:0016757	transferase activity, transferring glycosyl groups	molecular_function	catalytic activity	266	21430	421	39553	0.631829	0.000105969	0.0295017
GO:0009506	plasmodesma	cellular_component	symplast	175	14962	266	27319	0.657895	0.000156563	0.040863
GO:0009415	response to water	biological_process	response to stimulus	14	11870	14	21832	1	0.000196553	0.0482828
GO:0005524	ATP binding	molecular_function	binding	3538	21430	6294	39553	0.562123	0.000217733	0.0505141
GO:0009626	plant-type hypersensitive response	biological_process	cellular process	16	11870	17	21832	0.941176	0.000482073	0.105954
GO:0005737	cytoplasm	cellular_component	cell	758	14962	1280	27319	0.592187	0.000560522	0.117037
GO:0005768	endosome	cellular_component	cell	110	14962	163	27319	0.674847	0.000614238	0.117166
GO:0030014	CCR4-NOT complex	cellular_component	cell	26	14962	31	27319	0.83871	0.000645312	0.117166
GO:0051017	actin filament bundle assembly	biological_process	cellular component organization or biogenesis	21	11870	24	21832	0.875	0.000625124	0.117166
GO:0004709	MAP kinase kinase kinase activity	molecular_function	catalytic activity	27	21430	33	39553	0.818182	0.000873541	0.151996
GO:0015171	amino acid transmembrane transporter activity	molecular_function	transporter activity	31	21430	39	39553	0.794872	0.000926625	0.154783
GO:0005802	trans-Golgi network	cellular_component	organelle part	156	14962	241	27319	0.647303	0.00102623	0.164828
GO:0003700	DNA-binding transcription factor activity	molecular_function	transcription regulator activity	584	21430	990	39553	0.589899	0.00113378	0.175357
GO:0008725	DNA-3-methyladenine glycosylase activity	molecular_function	catalytic activity	17	21430	19	39553	0.894737	0.0012196	0.181895
GO:0009630	gravitropism	biological_process	response to stimulus	14	11870	15	21832	0.933333	0.00145299	0.195732
GO:0016210	naringenin-chalcone synthase activity	molecular_function	catalytic activity	14	21430	15	39553	0.933333	0.00139053	0.195732
GO:0032886	regulation of microtubule-based process	biological_process	biological regulation	14	11870	15	21832	0.933333	0.00145299	0.195732
GO:0051301	cell division	biological_process	cellular process	89	11870	132	21832	0.674242	0.00150234	0.196056
GO:0003994	aconitate hydratase activity	molecular_function	catalytic activity	21	21430	25	39553	0.84	0.00179167	0.220059
GO:0009058	biosynthetic process	biological_process	metabolic process	108	11870	164	21832	0.658537	0.00178886	0.220059
GO:0004386	helicase activity	molecular_function	catalytic activity	363	21430	605	39553	0.6	0.00208632	0.241929
GO:0004867	serine-type endopeptidase inhibitor activity	molecular_function	molecular function regulator	16	21430	18	39553	0.888889	0.00203	0.241929
GO:0016602	CCAAT-binding factor complex	cellular_component	organelle part	21	14962	25	27319	0.84	0.00214353	0.241929
GO:0000149	SNARE binding	molecular_function	binding	21	21430	26	39553	0.807692	0.0045482	0.25958
GO:0000278	mitotic cell cycle	biological_process	cellular process	15	11870	17	21832	0.882353	0.00351053	0.25958
GO:0003743	translation initiation factor activity	molecular_function	binding	214	21430	348	39553	0.614943	0.00336501	0.25958
GO:0004556	alpha-amylase activity	molecular_function	catalytic activity	15	21430	17	39553	0.882353	0.00335988	0.25958
GO:0004657	proline dehydrogenase activity	molecular_function	catalytic activity	9	21430	9	39553	1	0.00402022	0.25958
GO:0004707	MAP kinase activity	molecular_function	catalytic activity	47	21430	66	39553	0.712121	0.00347274	0.25958
GO:0004857	enzyme inhibitor activity	molecular_function	molecular function regulator	65	21430	95	39553	0.684211	0.00326452	0.25958
GO:0004866	endopeptidase inhibitor activity	molecular_function	molecular function regulator	23	21430	29	39553	0.793103	0.00457241	0.25958
GO:0005452	inorganic anion exchanger activity	molecular_function	transporter activity	12	21430	13	39553	0.923077	0.0041535	0.25958
GO:0005829	cytosol	cellular_component	cell	480	14962	808	27319	0.594059	0.00389281	0.25958
GO:0006090	pyruvate metabolic process	biological_process	cellular process	9	11870	9	21832	1	0.00414585	0.25958
GO:0006099	tricarboxylic acid cycle	biological_process	cellular process	44	11870	61	21832	0.721311	0.00338343	0.25958
GO:0006108	malate metabolic process	biological_process	cellular process	19	11870	23	21832	0.826087	0.00459985	0.25958
GO:0006139	nucleobase-containing compound metabolic process	biological_process	cellular process	22	11870	27	21832	0.814815	0.00315609	0.25958
GO:0006562	proline catabolic process	biological_process	cellular process	9	11870	9	21832	1	0.00414585	0.25958
GO:0006955	immune response	biological_process	response to stimulus	9	11870	9	21832	1	0.00414585	0.25958
GO:0008553	proton-exporting ATPase activity, phosphorylative mechanism	molecular_function	transporter activity	31	21430	41	39553	0.756098	0.0039146	0.25958
GO:0009505	plant-type cell wall	cellular_component	cell	59	14962	84	27319	0.702381	0.00266764	0.25958
GO:0010181	FMN binding	molecular_function	binding	61	21430	89	39553	0.685393	0.00404402	0.25958
GO:0010228	vegetative to reproductive phase transition of meristem	biological_process	multicellular organismal process	31	11870	41	21832	0.756098	0.00418741	0.25958
GO:0019941	modification-dependent protein catabolic process	biological_process	cellular process	9	11870	9	21832	1	0.00414585	0.25958
GO:0031176	endo-1,4-beta-xylanase activity	molecular_function	catalytic activity	23	21430	29	39553	0.793103	0.00457241	0.25958
GO:0031386	protein tag	molecular_function	protein tag	9	21430	9	39553	1	0.00402022	0.25958
GO:0033926	glycopeptide alpha-N-acetylgalactosaminidase activity	molecular_function	catalytic activity	19	21430	23	39553	0.826087	0.00437547	0.25958
GO:0042555	MCM complex	cellular_component	protein-containing complex	9	14962	9	27319	1	0.00442844	0.25958
GO:0042761	very long-chain fatty acid biosynthetic process	biological_process	cellular process	9	11870	9	21832	1	0.00414585	0.25958
GO:0045493	xylan catabolic process	biological_process	cellular process	28	11870	36	21832	0.777778	0.00317799	0.25958
GO:0046873	metal ion transmembrane transporter activity	molecular_function	transporter activity	36	21430	49	39553	0.734694	0.00441416	0.25958
GO:0048367	shoot system development	biological_process	multicellular organismal process	13	11870	14	21832	0.928571	0.00250851	0.25958
GO:0071249	cellular response to nitrate	biological_process	cellular process	31	11870	41	21832	0.756098	0.00418741	0.25958
GO:0102485	dATP phosphohydrolase activity	molecular_function	catalytic activity	9	21430	9	39553	1	0.00402022	0.25958
GO:0102486	dCTP phosphohydrolase activity	molecular_function	catalytic activity	9	21430	9	39553	1	0.00402022	0.25958
GO:0102487	dUTP phosphohydrolase activity	molecular_function	catalytic activity	9	21430	9	39553	1	0.00402022	0.25958
GO:0102488	dTTP phosphohydrolase activity	molecular_function	catalytic activity	9	21430	9	39553	1	0.00402022	0.25958
GO:0102489	GTP phosphohydrolase activity	molecular_function	catalytic activity	9	21430	9	39553	1	0.00402022	0.25958
GO:0102490	8-oxo-dGTP phosphohydrolase activity	molecular_function	catalytic activity	9	21430	9	39553	1	0.00402022	0.25958
GO:0102491	dGTP phosphohydrolase activity	molecular_function	catalytic activity	9	21430	9	39553	1	0.00402022	0.25958
GO:0030170	pyridoxal phosphate binding	molecular_function	binding	124	21430	195	39553	0.635897	0.00480853	0.267739
GO:0006508	proteolysis	biological_process	metabolic process	34	11870	46	21832	0.73913	0.00513143	0.278324
GO:0008375	acetylglucosaminyltransferase activity	molecular_function	catalytic activity	60	21430	88	39553	0.681818	0.00519858	0.278324
GO:0047262	polygalacturonate 4-alpha-galacturonosyltransferase activity	molecular_function	catalytic activity	32	21430	43	39553	0.744186	0.00516651	0.278324
GO:0000159	protein phosphatase type 2A complex	cellular_component	cell	23	14962	29	27319	0.793103	0.0054627	0.279505
GO:0000325	plant-type vacuole	cellular_component	cell	21	14962	26	27319	0.807692	0.00538186	0.279505
GO:0003682	chromatin binding	molecular_function	binding	87	21430	133	39553	0.654135	0.0055553	0.279505
GO:0003729	mRNA binding	molecular_function	binding	87	21430	133	39553	0.654135	0.0055553	0.279505
GO:0045489	pectin biosynthetic process	biological_process	cellular process	32	11870	43	21832	0.744186	0.0055253	0.279505
GO:0005789	endoplasmic reticulum membrane	cellular_component	organelle part	203	14962	329	27319	0.617021	0.00622566	0.305863
GO:0006334	nucleosome assembly	biological_process	cellular component organization or biogenesis	72	11870	108	21832	0.666667	0.00620633	0.305863
GO:0120029	proton export across plasma membrane	biological_process	localization	26	11870	34	21832	0.764706	0.00665758	0.32328
GO:0008017	microtubule binding	molecular_function	binding	253	21430	420	39553	0.602381	0.00685059	0.328828
GO:0006782	protoporphyrinogen IX biosynthetic process	biological_process	cellular process	11	11870	12	21832	0.916667	0.00737464	0.333242
GO:0008194	UDP-glycosyltransferase activity	molecular_function	catalytic activity	8	21430	8	39553	1	0.00742133	0.333242
GO:0031593	polyubiquitin modification-dependent protein binding	molecular_function	binding	8	21430	8	39553	1	0.00742133	0.333242
GO:0043727	5-amino-4-imidazole carboxylate lyase activity	molecular_function	catalytic activity	11	21430	12	39553	0.916667	0.00712702	0.333242
GO:0051560	mitochondrial calcium ion homeostasis	biological_process	biological regulation	11	11870	12	21832	0.916667	0.00737464	0.333242
GO:0052691	UDP-arabinopyranose mutase activity	molecular_function	catalytic activity	8	21430	8	39553	1	0.00742133	0.333242
GO:0006555	methionine metabolic process	biological_process	cellular process	8	11870	8	21832	1	0.00762764	0.335295
GO:0035066	positive regulation of histone acetylation	biological_process	biological regulation	8	11870	8	21832	1	0.00762764	0.335295
GO:0003723	RNA binding	molecular_function	binding	1051	21430	1846	39553	0.569339	0.00794897	0.34578
GO:0009611	response to wounding	biological_process	response to stimulus	36	11870	50	21832	0.72	0.00812909	0.34997
GO:0010119	regulation of stomatal movement	biological_process	biological regulation	29	11870	39	21832	0.74359	0.00831166	0.350601
GO:0042973	glucan endo-1,3-beta-D-glucosidase activity	molecular_function	catalytic activity	55	21430	81	39553	0.679012	0.00828754	0.350601
GO:0007205	protein kinase C-activating G protein-coupled receptor signaling pathway	biological_process	biological regulation	39	11870	55	21832	0.709091	0.00901005	0.37626
GO:0070417	cellular response to cold	biological_process	cellular process	25	11870	33	21832	0.757576	0.0095306	0.394057
GO:0003333	amino acid transmembrane transport	biological_process	localization	23	11870	30	21832	0.766667	0.0100813	0.400946
GO:0003955	NAD(P)H dehydrogenase (quinone) activity	molecular_function	catalytic activity	15	21430	18	39553	0.833333	0.0100093	0.400946
GO:0004739	pyruvate dehydrogenase (acetyl-transferring) activity	molecular_function	catalytic activity	15	21430	18	39553	0.833333	0.0100093	0.400946
GO:0006730	one-carbon metabolic process	biological_process	cellular process	23	11870	30	21832	0.766667	0.0100813	0.400946
GO:0009742	brassinosteroid mediated signaling pathway	biological_process	biological regulation	15	11870	18	21832	0.833333	0.010424	0.410667
GO:0000266	mitochondrial fission	biological_process	cellular component organization or biogenesis	19	11870	24	21832	0.791667	0.0108203	0.414546
GO:0007264	small GTPase mediated signal transduction	biological_process	biological regulation	19	11870	24	21832	0.791667	0.0108203	0.414546
GO:0008152	metabolic process	biological_process	metabolic process	103	11870	162	21832	0.635802	0.0107792	0.414546
GO:0046777	protein autophosphorylation	biological_process	cellular process	35	11870	49	21832	0.714286	0.0109721	0.416541
GO:0003958	NADPH-hemoprotein reductase activity	molecular_function	catalytic activity	10	21430	11	39553	0.909091	0.0121587	0.443952
GO:0004163	diphosphomevalonate decarboxylase activity	molecular_function	catalytic activity	7	21430	7	39553	1	0.0136995	0.443952
GO:0004351	glutamate decarboxylase activity	molecular_function	catalytic activity	7	21430	7	39553	1	0.0136995	0.443952
GO:0004930	G protein-coupled receptor activity	molecular_function	molecular transducer activity	7	21430	7	39553	1	0.0136995	0.443952
GO:0005618	cell wall	cellular_component	cell	133	14962	213	27319	0.624413	0.0138515	0.443952
GO:0006536	glutamate metabolic process	biological_process	cellular process	7	11870	7	21832	1	0.014033	0.443952
GO:0006783	heme biosynthetic process	biological_process	cellular process	7	11870	7	21832	1	0.014033	0.443952
GO:0007140	male meiotic nuclear division	biological_process	cellular component organization or biogenesis	10	11870	11	21832	0.909091	0.0125399	0.443952
GO:0007143	female meiotic nuclear division	biological_process	cellular component organization or biogenesis	10	11870	11	21832	0.909091	0.0125399	0.443952
GO:0016236	macroautophagy	biological_process	cellular process	10	11870	11	21832	0.909091	0.0125399	0.443952
GO:0019031	viral envelope	cellular_component	virion part	10	14962	11	27319	0.909091	0.0133962	0.443952
GO:0019867	outer membrane	cellular_component	membrane	10	14962	11	27319	0.909091	0.0133962	0.443952
GO:0023014	signal transduction by protein phosphorylation	biological_process	biological regulation	7	11870	7	21832	1	0.014033	0.443952
GO:0031098	stress-activated protein kinase signaling cascade	biological_process	biological regulation	7	11870	7	21832	1	0.014033	0.443952
GO:0033188	sphingomyelin synthase activity	molecular_function	catalytic activity	7	21430	7	39553	1	0.0136995	0.443952
GO:0045140	inositol phosphoceramide synthase activity	molecular_function	catalytic activity	7	21430	7	39553	1	0.0136995	0.443952
GO:0045480	galactose oxidase activity	molecular_function	catalytic activity	10	21430	11	39553	0.909091	0.0121587	0.443952
GO:0046513	ceramide biosynthetic process	biological_process	cellular process	7	11870	7	21832	1	0.014033	0.443952
GO:0047493	ceramide cholinephosphotransferase activity	molecular_function	catalytic activity	7	21430	7	39553	1	0.0136995	0.443952
GO:0048194	Golgi vesicle budding	biological_process	cellular component organization or biogenesis	7	11870	7	21832	1	0.014033	0.443952
GO:0080043	quercetin 3-O-glucosyltransferase activity	molecular_function	catalytic activity	7	21430	7	39553	1	0.0136995	0.443952
GO:0080044	quercetin 7-O-glucosyltransferase activity	molecular_function	catalytic activity	7	21430	7	39553	1	0.0136995	0.443952
GO:0004583	dolichyl-phosphate-glucose-glycolipid alpha-glucosyltransferase activity	molecular_function	catalytic activity	12	21430	14	39553	0.857143	0.0146235	0.455729
GO:0106073	dolichyl pyrophosphate Glc2Man9GlcNAc2 alpha-1,2-glucosyltransferase activity	molecular_function	catalytic activity	12	21430	14	39553	0.857143	0.0146235	0.455729
GO:0004146	dihydrofolate reductase activity	molecular_function	catalytic activity	14	21430	17	39553	0.823529	0.0156353	0.45981
GO:0004478	methionine adenosyltransferase activity	molecular_function	catalytic activity	14	21430	17	39553	0.823529	0.0156353	0.45981
GO:0004693	cyclin-dependent protein serine/threonine kinase activity	molecular_function	catalytic activity	27	21430	37	39553	0.72973	0.015161	0.45981
GO:0005262	calcium channel activity	molecular_function	transporter activity	14	21430	17	39553	0.823529	0.0156353	0.45981
GO:0006891	intra-Golgi vesicle-mediated transport	biological_process	localization	20	11870	26	21832	0.769231	0.0153562	0.45981
GO:0009690	cytokinin metabolic process	biological_process	biological regulation	12	11870	14	21832	0.857143	0.0151322	0.45981
GO:0042023	DNA endoreduplication	biological_process	cellular process	12	11870	14	21832	0.857143	0.0151322	0.45981
GO:0102241	soyasaponin III rhamnosyltransferase activity	molecular_function	catalytic activity	14	21430	17	39553	0.823529	0.0156353	0.45981
GO:0030915	Smc5-Smc6 complex	cellular_component	organelle part	16	14962	20	27319	0.8	0.0179093	0.523002
GO:0000145	exocyst	cellular_component	cell	45	14962	66	27319	0.681818	0.0182777	0.523617
GO:0004553	hydrolase activity, hydrolyzing O-glycosyl compounds	molecular_function	catalytic activity	273	21430	462	39553	0.590909	0.0183352	0.523617
GO:0019888	protein phosphatase regulator activity	molecular_function	molecular function regulator	23	21430	31	39553	0.741935	0.0181435	0.523617
GO:0031625	ubiquitin protein ligase binding	molecular_function	binding	33	21430	47	39553	0.702128	0.0184319	0.523617
GO:0048046	apoplast	cellular_component	extracellular region	97	14962	153	27319	0.633987	0.0186755	0.526953
GO:0003690	double-stranded DNA binding	molecular_function	binding	103	21430	165	39553	0.624242	0.0196074	0.54854
GO:0052692	raffinose alpha-galactosidase activity	molecular_function	catalytic activity	21	21430	28	39553	0.75	0.0197033	0.54854
GO:0004450	isocitrate dehydrogenase (NADP+) activity	molecular_function	catalytic activity	9	21430	10	39553	0.9	0.0206024	0.557743
GO:0006004	fucose metabolic process	biological_process	metabolic process	75	11870	117	21832	0.641026	0.0207066	0.557743
GO:0006102	isocitrate metabolic process	biological_process	cellular process	9	11870	10	21832	0.9	0.0211787	0.557743
GO:0016126	sterol biosynthetic process	biological_process	metabolic process	21	11870	28	21832	0.75	0.0206415	0.557743
GO:0017137	Rab GTPase binding	molecular_function	binding	19	21430	25	39553	0.76	0.0212359	0.557743
GO:0019915	lipid storage	biological_process	biological regulation	9	11870	10	21832	0.9	0.0211787	0.557743
GO:0030148	sphingolipid biosynthetic process	biological_process	cellular process	9	11870	10	21832	0.9	0.0211787	0.557743
GO:0060321	acceptance of pollen	biological_process	multi-organism process	9	11870	10	21832	0.9	0.0211787	0.557743
GO:0071786	endoplasmic reticulum tubular network organization	biological_process	cellular component organization or biogenesis	9	11870	10	21832	0.9	0.0211787	0.557743
GO:0000724	double-strand break repair via homologous recombination	biological_process	cellular process	42	11870	62	21832	0.677419	0.0222741	0.558593
GO:0000775	chromosome, centromeric region	cellular_component	organelle part	9	14962	10	27319	0.9	0.0224621	0.558593
GO:0001732	formation of cytoplasmic translation initiation complex	biological_process	cellular component organization or biogenesis	26	11870	36	21832	0.722222	0.0219812	0.558593
GO:0004470	malic enzyme activity	molecular_function	catalytic activity	6	21430	6	39553	1	0.0252882	0.558593
GO:0004638	phosphoribosylaminoimidazole carboxylase activity	molecular_function	catalytic activity	11	21430	13	39553	0.846154	0.0234814	0.558593
GO:0004668	protein-arginine deiminase activity	molecular_function	catalytic activity	6	21430	6	39553	1	0.0252882	0.558593
GO:0005991	trehalose metabolic process	biological_process	cellular process	6	11870	6	21832	1	0.0258162	0.558593
GO:0006486	protein glycosylation	biological_process	cellular process	113	11870	183	21832	0.617486	0.0258014	0.558593
GO:0006556	S-adenosylmethionine biosynthetic process	biological_process	cellular process	13	11870	16	21832	0.8125	0.0250303	0.558593
GO:0006904	vesicle docking involved in exocytosis	biological_process	cellular process	34	11870	49	21832	0.693878	0.0231807	0.558593
GO:0007142	male meiosis II	biological_process	cellular component organization or biogenesis	11	11870	13	21832	0.846154	0.0242198	0.558593
GO:0009269	response to desiccation	biological_process	response to stimulus	15	11870	19	21832	0.789474	0.0246273	0.558593
GO:0009446	putrescine biosynthetic process	biological_process	cellular process	6	11870	6	21832	1	0.0258162	0.558593
GO:0009620	response to fungus	biological_process	multi-organism process	6	11870	6	21832	1	0.0258162	0.558593
GO:0009888	tissue development	biological_process	developmental process	6	11870	6	21832	1	0.0258162	0.558593
GO:0010345	suberin biosynthetic process	biological_process	cellular process	6	11870	6	21832	1	0.0258162	0.558593
GO:0015991	ATP hydrolysis coupled proton transport	biological_process	localization	24	11870	33	21832	0.727273	0.0242165	0.558593
GO:0016282	eukaryotic 43S preinitiation complex	cellular_component	cell	26	14962	36	27319	0.722222	0.0246073	0.558593
GO:0016621	cinnamoyl-CoA reductase activity	molecular_function	catalytic activity	17	21430	22	39553	0.772727	0.0226359	0.558593
GO:0019139	cytokinin dehydrogenase activity	molecular_function	catalytic activity	11	21430	13	39553	0.846154	0.0234814	0.558593
GO:0030970	retrograde protein transport, ER to cytosol	biological_process	cellular process	6	11870	6	21832	1	0.0258162	0.558593
GO:0032432	actin filament bundle	cellular_component	organelle part	9	14962	10	27319	0.9	0.0224621	0.558593
GO:0033290	eukaryotic 48S preinitiation complex	cellular_component	cell	26	14962	36	27319	0.722222	0.0246073	0.558593
GO:0033947	mannosylglycoprotein endo-beta-mannosidase activity	molecular_function	catalytic activity	6	21430	6	39553	1	0.0252882	0.558593
GO:0043130	ubiquitin binding	molecular_function	binding	22	21430	30	39553	0.733333	0.0254034	0.558593
GO:0043161	proteasome-mediated ubiquitin-dependent protein catabolic process	biological_process	cellular process	37	11870	54	21832	0.685185	0.0242048	0.558593
GO:0047172	shikimate O-hydroxycinnamoyltransferase activity	molecular_function	catalytic activity	17	21430	22	39553	0.772727	0.0226359	0.558593
GO:0047632	agmatine deiminase activity	molecular_function	catalytic activity	6	21430	6	39553	1	0.0252882	0.558593
GO:0052902	spermidine:oxygen oxidoreductase (3-aminopropanal-forming) activity	molecular_function	catalytic activity	6	21430	6	39553	1	0.0252882	0.558593
GO:0052903	N1-acetylspermine:oxygen oxidoreductase (3-acetamidopropanal-forming) activity	molecular_function	catalytic activity	6	21430	6	39553	1	0.0252882	0.558593
GO:0052904	N1-acetylspermidine:oxygen oxidoreductase (3-acetamidopropanal-forming) activity	molecular_function	catalytic activity	6	21430	6	39553	1	0.0252882	0.558593
GO:0071669	plant-type cell wall organization or biogenesis	biological_process	cellular process	11	11870	13	21832	0.846154	0.0242198	0.558593
GO:0090522	vesicle tethering involved in exocytosis	biological_process	cellular component organization or biogenesis	6	11870	6	21832	1	0.0258162	0.558593
GO:0097367	carbohydrate derivative binding	molecular_function	binding	6	21430	6	39553	1	0.0252882	0.558593
GO:0010015	root morphogenesis	biological_process	multicellular organismal process	22	11870	30	21832	0.733333	0.0266098	0.571399
GO:0043231	intracellular membrane-bounded organelle	cellular_component	cell	15	14962	19	27319	0.789474	0.0266817	0.571399
GO:0035658	Mon1-Ccz1 complex	cellular_component	organelle part	6	14962	6	27319	1	0.0269744	0.57472
GO:0004839	ubiquitin activating enzyme activity	molecular_function	catalytic activity	184	21430	308	39553	0.597403	0.0277987	0.588309
GO:0008173	RNA methyltransferase activity	molecular_function	catalytic activity	20	21430	27	39553	0.740741	0.0278939	0.588309
GO:0048364	root development	biological_process	multicellular organismal process	41	11870	61	21832	0.672131	0.0284028	0.59603
GO:0006353	DNA-templated transcription, termination	biological_process	cellular process	20	11870	27	21832	0.740741	0.0291322	0.60828
GO:0004143	diacylglycerol kinase activity	molecular_function	catalytic activity	39	21430	58	39553	0.672414	0.0298961	0.615099
GO:0006488	dolichol-linked oligosaccharide biosynthetic process	biological_process	cellular process	25	11870	35	21832	0.714286	0.0299007	0.615099
GO:0008168	methyltransferase activity	molecular_function	catalytic activity	425	21430	737	39553	0.576662	0.0298527	0.615099
GO:0006302	double-strand break repair	biological_process	cellular process	18	11870	24	21832	0.75	0.0317237	0.649403
GO:0006887	exocytosis	biological_process	cellular process	42	11870	63	21832	0.666667	0.0321058	0.654018
GO:0102983	xylogalacturonan beta-1,3-xylosyltransferase activity	molecular_function	catalytic activity	34	21430	50	39553	0.68	0.0330828	0.670649
GO:0005887	integral component of plasma membrane	cellular_component	cell	72	14962	113	27319	0.637168	0.0335633	0.677104
GO:0003680	AT DNA binding	molecular_function	binding	69	21430	109	39553	0.633028	0.0338176	0.678953
GO:0009627	systemic acquired resistance	biological_process	multi-organism process	16	11870	21	21832	0.761905	0.0342698	0.681479
GO:0071215	cellular response to abscisic acid stimulus	biological_process	cellular process	16	11870	21	21832	0.761905	0.0342698	0.681479
GO:0103025	alpha-amylase activity (releasing maltohexaose)	molecular_function	catalytic activity	8	21430	9	39553	0.888889	0.0346302	0.685383
GO:0006479	protein methylation	biological_process	cellular process	8	11870	9	21832	0.888889	0.0354819	0.685984
GO:0032876	negative regulation of DNA endoreduplication	biological_process	biological regulation	8	11870	9	21832	0.888889	0.0354819	0.685984
GO:0034459	ATP-dependent 3'-5' RNA helicase activity	molecular_function	catalytic activity	14	21430	18	39553	0.777778	0.0353264	0.685984
GO:0034765	regulation of ion transmembrane transport	biological_process	biological regulation	8	11870	9	21832	0.888889	0.0354819	0.685984
GO:1901135	carbohydrate derivative metabolic process	biological_process	metabolic process	8	11870	9	21832	0.888889	0.0354819	0.685984
GO:0030245	cellulose catabolic process	biological_process	cellular process	37	11870	55	21832	0.672727	0.0356787	0.686609
GO:0006338	chromatin remodeling	biological_process	cellular component organization or biogenesis	40	11870	60	21832	0.666667	0.0359835	0.689299
GO:0000224	peptide-N4-(N-acetyl-beta-glucosaminyl)asparagine amidase activity	molecular_function	catalytic activity	12	21430	15	39553	0.8	0.0370164	0.698813
GO:0004396	hexokinase activity	molecular_function	catalytic activity	10	21430	12	39553	0.833333	0.0373169	0.698813
GO:0009924	octadecanal decarbonylase activity	molecular_function	catalytic activity	10	21430	12	39553	0.833333	0.0373169	0.698813
GO:0016810	hydrolase activity, acting on carbon-nitrogen (but not peptide) bonds	molecular_function	catalytic activity	10	21430	12	39553	0.833333	0.0373169	0.698813
GO:1990465	aldehyde oxygenase (deformylating) activity	molecular_function	catalytic activity	10	21430	12	39553	0.833333	0.0373169	0.698813
GO:0016746	transferase activity, transferring acyl groups	molecular_function	catalytic activity	323	21430	557	39553	0.579892	0.0377674	0.704093
GO:0045332	phospholipid translocation	biological_process	cellular component organization or biogenesis	12	11870	15	21832	0.8	0.0381832	0.708679
GO:0006913	nucleocytoplasmic transport	biological_process	localization	10	11870	12	21832	0.833333	0.0383663	0.708928
GO:0005774	vacuolar membrane	cellular_component	organelle part	116	14962	189	27319	0.613757	0.0388043	0.713862
GO:0004714	transmembrane receptor protein tyrosine kinase activity	molecular_function	catalytic activity	19	21430	26	39553	0.730769	0.0390942	0.716041
GO:0000741	karyogamy	biological_process	cellular component organization or biogenesis	5	11870	5	21832	1	0.0474918	0.722951
GO:0002094	polyprenyltransferase activity	molecular_function	catalytic activity	5	21430	5	39553	1	0.0466789	0.722951
GO:0003825	alpha,alpha-trehalose-phosphate synthase (UDP-forming) activity	molecular_function	catalytic activity	27	21430	39	39553	0.692308	0.0406285	0.722951
GO:0003839	gamma-glutamylcyclotransferase activity	molecular_function	catalytic activity	5	21430	5	39553	1	0.0466789	0.722951
GO:0003896	DNA primase activity	molecular_function	catalytic activity	5	21430	5	39553	1	0.0466789	0.722951
GO:0004252	serine-type endopeptidase activity	molecular_function	catalytic activity	187	21430	316	39553	0.591772	0.0411695	0.722951
GO:0004427	inorganic diphosphatase activity	molecular_function	catalytic activity	25	21430	36	39553	0.694444	0.0457446	0.722951
GO:0004430	1-phosphatidylinositol 4-kinase activity	molecular_function	catalytic activity	15	21430	20	39553	0.75	0.0476081	0.722951
GO:0004489	methylenetetrahydrofolate reductase (NAD(P)H) activity	molecular_function	catalytic activity	5	21430	5	39553	1	0.0466789	0.722951
GO:0004535	poly(A)-specific ribonuclease activity	molecular_function	catalytic activity	28	21430	41	39553	0.682927	0.0472839	0.722951
GO:0005615	extracellular space	cellular_component	extracellular region	24	14962	34	27319	0.705882	0.0445072	0.722951
GO:0005852	eukaryotic translation initiation factor 3 complex	cellular_component	cell	26	14962	37	27319	0.702703	0.0400787	0.722951
GO:0005992	trehalose biosynthetic process	biological_process	cellular process	41	11870	62	21832	0.66129	0.0403682	0.722951
GO:0006097	glyoxylate cycle	biological_process	cellular process	5	11870	5	21832	1	0.0474918	0.722951
GO:0006629	lipid metabolic process	biological_process	metabolic process	134	11870	222	21832	0.603604	0.0410424	0.722951
GO:0006734	NADH metabolic process	biological_process	cellular process	5	11870	5	21832	1	0.0474918	0.722951
GO:0006739	NADP metabolic process	biological_process	cellular process	5	11870	5	21832	1	0.0474918	0.722951
GO:0006874	cellular calcium ion homeostasis	biological_process	biological regulation	5	11870	5	21832	1	0.0474918	0.722951
GO:0008253	5'-nucleotidase activity	molecular_function	catalytic activity	22	21430	31	39553	0.709677	0.0431498	0.722951
GO:0008266	poly(U) RNA binding	molecular_function	binding	5	21430	5	39553	1	0.0466789	0.722951
GO:0009086	methionine biosynthetic process	biological_process	cellular process	17	11870	23	21832	0.73913	0.0448922	0.722951
GO:0009668	plastid membrane organization	biological_process	cellular component organization or biogenesis	5	11870	5	21832	1	0.0474918	0.722951
GO:0009814	defense response, incompatible interaction	biological_process	multi-organism process	5	11870	5	21832	1	0.0474918	0.722951
GO:0009863	salicylic acid mediated signaling pathway	biological_process	biological regulation	5	11870	5	21832	1	0.0474918	0.722951
GO:0009904	chloroplast accumulation movement	biological_process	cellular component organization or biogenesis	5	11870	5	21832	1	0.0474918	0.722951
GO:0009908	flower development	biological_process	multicellular organismal process	78	11870	125	21832	0.624	0.0422569	0.722951
GO:0010088	phloem development	biological_process	developmental process	19	11870	26	21832	0.730769	0.0407042	0.722951
GO:0010364	regulation of ethylene biosynthetic process	biological_process	biological regulation	5	11870	5	21832	1	0.0474918	0.722951
GO:0010485	H4 histone acetyltransferase activity	molecular_function	catalytic activity	5	21430	5	39553	1	0.0466789	0.722951
GO:0015995	chlorophyll biosynthetic process	biological_process	cellular process	19	11870	26	21832	0.730769	0.0407042	0.722951
GO:0016094	polyprenol biosynthetic process	biological_process	cellular process	5	11870	5	21832	1	0.0474918	0.722951
GO:0016846	carbon-sulfur lyase activity	molecular_function	catalytic activity	5	21430	5	39553	1	0.0466789	0.722951
GO:0016992	lipoate synthase activity	molecular_function	catalytic activity	5	21430	5	39553	1	0.0466789	0.722951
GO:0017183	peptidyl-diphthamide biosynthetic process from peptidyl-histidine	biological_process	biological regulation	5	11870	5	21832	1	0.0474918	0.722951
GO:0030126	COPI vesicle coat	cellular_component	organelle part	21	14962	29	27319	0.724138	0.0403764	0.722951
GO:0033883	pyridoxal phosphatase activity	molecular_function	catalytic activity	15	21430	20	39553	0.75	0.0476081	0.722951
GO:0033897	ribonuclease T2 activity	molecular_function	catalytic activity	17	21430	23	39553	0.73913	0.0432473	0.722951
GO:0035493	SNARE complex assembly	biological_process	cellular component organization or biogenesis	5	11870	5	21832	1	0.0474918	0.722951
GO:0042162	telomeric DNA binding	molecular_function	binding	5	21430	5	39553	1	0.0466789	0.722951
GO:0042744	hydrogen peroxide catabolic process	biological_process	cellular process	75	11870	120	21832	0.625	0.04377	0.722951
GO:0045547	dehydrodolichyl diphosphate synthase activity	molecular_function	catalytic activity	5	21430	5	39553	1	0.0466789	0.722951
GO:0051028	mRNA transport	biological_process	localization	5	11870	5	21832	1	0.0474918	0.722951
GO:0051225	spindle assembly	biological_process	cellular component organization or biogenesis	17	11870	23	21832	0.73913	0.0448922	0.722951
GO:0052856	NADHX epimerase activity	molecular_function	catalytic activity	5	21430	5	39553	1	0.0466789	0.722951
GO:0052857	NADPHX epimerase activity	molecular_function	catalytic activity	5	21430	5	39553	1	0.0466789	0.722951
GO:0097027	ubiquitin-protein transferase activator activity	molecular_function	molecular function regulator	17	21430	23	39553	0.73913	0.0432473	0.722951
GO:1904668	positive regulation of ubiquitin protein ligase activity	biological_process	biological regulation	17	11870	23	21832	0.73913	0.0448922	0.722951
GO:0008569	ATP-dependent microtubule motor activity, minus-end-directed	molecular_function	catalytic activity	34	21430	51	39553	0.666667	0.0482605	0.730202
GO:0018024	histone-lysine N-methyltransferase activity	molecular_function	catalytic activity	158	21430	266	39553	0.593985	0.0488659	0.734675
GO:0030121	AP-1 adaptor complex	cellular_component	organelle part	5	14962	5	27319	1	0.0492598	0.734675
GO:0030663	COPI-coated vesicle membrane	cellular_component	organelle part	5	14962	5	27319	1	0.0492598	0.734675
GO:0070772	PAS complex	cellular_component	organelle part	5	14962	5	27319	1	0.0492598	0.734675
GO:0034605	cellular response to heat	biological_process	cellular process	28	11870	41	21832	0.682927	0.0496457	0.737795
GO:0004712	protein serine/threonine/tyrosine kinase activity	molecular_function	catalytic activity	47	21430	73	39553	0.643836	0.0502467	0.744079
GO:0016747	transferase activity, transferring acyl groups other than amino-acyl groups	molecular_function	catalytic activity	98	21430	161	39553	0.608696	0.0512589	0.756385
GO:0016639	oxidoreductase activity, acting on the CH-NH2 group of donors, NAD or NADP as acceptor	molecular_function	catalytic activity	13	21430	17	39553	0.764706	0.0519853	0.761721
GO:0016758	transferase activity, transferring hexosyl groups	molecular_function	catalytic activity	164	21430	277	39553	0.592058	0.0518062	0.761721
GO:0000285	1-phosphatidylinositol-3-phosphate 5-kinase activity	molecular_function	catalytic activity	7	21430	8	39553	0.875	0.0576465	0.769273
GO:0003979	UDP-glucose 6-dehydrogenase activity	molecular_function	catalytic activity	7	21430	8	39553	0.875	0.0576465	0.769273
GO:0004026	alcohol O-acetyltransferase activity	molecular_function	catalytic activity	7	21430	8	39553	0.875	0.0576465	0.769273
GO:0004475	mannose-1-phosphate guanylyltransferase activity	molecular_function	catalytic activity	7	21430	8	39553	0.875	0.0576465	0.769273
GO:0004655	porphobilinogen synthase activity	molecular_function	catalytic activity	7	21430	8	39553	0.875	0.0576465	0.769273
GO:0004683	calmodulin-dependent protein kinase activity	molecular_function	catalytic activity	21	21430	30	39553	0.7	0.0581649	0.769273
GO:0005982	starch metabolic process	biological_process	cellular process	13	11870	17	21832	0.764706	0.0536271	0.769273
GO:0006221	pyrimidine nucleotide biosynthetic process	biological_process	cellular process	9	11870	11	21832	0.818182	0.0600534	0.769273
GO:0006378	mRNA polyadenylation	biological_process	cellular process	13	11870	17	21832	0.764706	0.0536271	0.769273
GO:0006839	mitochondrial transport	biological_process	localization	11	11870	14	21832	0.785714	0.057541	0.769273
GO:0007010	cytoskeleton organization	biological_process	cellular component organization or biogenesis	9	11870	11	21832	0.818182	0.0600534	0.769273
GO:0007059	chromosome segregation	biological_process	cellular process	7	11870	8	21832	0.875	0.0588703	0.769273
GO:0008612	peptidyl-lysine modification to peptidyl-hypusine	biological_process	cellular process	7	11870	8	21832	0.875	0.0588703	0.769273
GO:0009435	NAD biosynthetic process	biological_process	cellular process	11	11870	14	21832	0.785714	0.057541	0.769273
GO:0009567	double fertilization forming a zygote and endosperm	biological_process	multi-organism process	11	11870	14	21832	0.785714	0.057541	0.769273
GO:0009788	negative regulation of abscisic acid-activated signaling pathway	biological_process	biological regulation	9	11870	11	21832	0.818182	0.0600534	0.769273
GO:0009826	unidimensional cell growth	biological_process	cellular component organization or biogenesis	11	11870	14	21832	0.785714	0.057541	0.769273
GO:0009933	meristem structural organization	biological_process	developmental process	7	11870	8	21832	0.875	0.0588703	0.769273
GO:0010193	response to ozone	biological_process	response to stimulus	9	11870	11	21832	0.818182	0.0600534	0.769273
GO:0010468	regulation of gene expression	biological_process	biological regulation	62	11870	99	21832	0.626263	0.0596127	0.769273
GO:0010997	anaphase-promoting complex binding	molecular_function	binding	18	21430	25	39553	0.72	0.0542036	0.769273
GO:0015031	protein transport	biological_process	localization	156	11870	263	21832	0.593156	0.059251	0.769273
GO:0016307	phosphatidylinositol phosphate kinase activity	molecular_function	catalytic activity	9	21430	11	39553	0.818182	0.0585994	0.769273
GO:0016422	mRNA (2'-O-methyladenosine-N6-)-methyltransferase activity	molecular_function	catalytic activity	9	21430	11	39553	0.818182	0.0585994	0.769273
GO:0016570	histone modification	biological_process	cellular component organization or biogenesis	13	11870	17	21832	0.764706	0.0536271	0.769273
GO:0016573	histone acetylation	biological_process	cellular component organization or biogenesis	13	11870	17	21832	0.764706	0.0536271	0.769273
GO:0016762	xyloglucan:xyloglucosyl transferase activity	molecular_function	catalytic activity	39	21430	60	39553	0.65	0.0591404	0.769273
GO:0022857	transmembrane transporter activity	molecular_function	transporter activity	467	21430	820	39553	0.569512	0.057581	0.769273
GO:0030036	actin cytoskeleton organization	biological_process	cellular component organization or biogenesis	11	11870	14	21832	0.785714	0.057541	0.769273
GO:0034389	lipid droplet organization	biological_process	cellular component organization or biogenesis	7	11870	8	21832	0.875	0.0588703	0.769273
GO:0042546	cell wall biogenesis	biological_process	cellular component organization or biogenesis	45	11870	70	21832	0.642857	0.0598844	0.769273
GO:0043484	regulation of RNA splicing	biological_process	biological regulation	7	11870	8	21832	0.875	0.0588703	0.769273
GO:0045132	meiotic chromosome segregation	biological_process	cellular component organization or biogenesis	7	11870	8	21832	0.875	0.0588703	0.769273
GO:0045543	gibberellin 2-beta-dioxygenase activity	molecular_function	catalytic activity	11	21430	14	39553	0.785714	0.0559602	0.769273
GO:0046577	long-chain-alcohol oxidase activity	molecular_function	catalytic activity	7	21430	8	39553	0.875	0.0576465	0.769273
GO:0046961	proton-transporting ATPase activity, rotational mechanism	molecular_function	transporter activity	9	21430	11	39553	0.818182	0.0585994	0.769273
GO:0050821	protein stabilization	biological_process	biological regulation	7	11870	8	21832	0.875	0.0588703	0.769273
GO:0051287	NAD binding	molecular_function	binding	85	21430	139	39553	0.611511	0.0579829	0.769273
GO:0051321	meiotic cell cycle	biological_process	cellular process	11	11870	14	21832	0.785714	0.057541	0.769273
GO:0051781	positive regulation of cell division	biological_process	biological regulation	9	11870	11	21832	0.818182	0.0600534	0.769273
GO:0061575	cyclin-dependent protein serine/threonine kinase activator activity	molecular_function	molecular function regulator	7	21430	8	39553	0.875	0.0576465	0.769273
GO:0007034	vacuolar transport	biological_process	localization	21	11870	30	21832	0.7	0.0605513	0.773279
GO:0000813	ESCRT I complex	cellular_component	organelle part	7	14962	8	27319	0.875	0.0615501	0.774197
GO:0008374	O-acyltransferase activity	molecular_function	catalytic activity	27	21430	40	39553	0.675	0.0613623	0.774197
GO:0033263	CORVET complex	cellular_component	organelle part	18	14962	25	27319	0.72	0.0609213	0.774197
GO:0089701	U2AF	cellular_component	organelle part	11	14962	14	27319	0.785714	0.0610501	0.774197
GO:0106029	tRNA pseudouridine synthase activity	molecular_function	catalytic activity	30	21430	45	39553	0.666667	0.0615258	0.774197
GO:0010588	cotyledon vascular tissue pattern formation	biological_process	multicellular organismal process	16	11870	22	21832	0.727273	0.0627994	0.77819
GO:0030599	pectinesterase activity	molecular_function	catalytic activity	75	21430	122	39553	0.614754	0.0625746	0.77819
GO:0046854	phosphatidylinositol phosphorylation	biological_process	cellular process	16	11870	22	21832	0.727273	0.0627994	0.77819
GO:0048829	root cap development	biological_process	multicellular organismal process	16	11870	22	21832	0.727273	0.0627994	0.77819
GO:0051539	4 iron, 4 sulfur cluster binding	molecular_function	binding	75	21430	122	39553	0.614754	0.0625746	0.77819
GO:0005762	mitochondrial large ribosomal subunit	cellular_component	organelle part	9	14962	11	27319	0.818182	0.063259	0.779261
GO:0030658	transport vesicle membrane	cellular_component	organelle part	9	14962	11	27319	0.818182	0.063259	0.779261
GO:0020037	heme binding	molecular_function	binding	310	21430	539	39553	0.575139	0.0639692	0.785692
GO:0005739	mitochondrion	cellular_component	cell	417	14962	724	27319	0.575967	0.0650286	0.796362
GO:0004805	trehalose-phosphatase activity	molecular_function	catalytic activity	19	21430	27	39553	0.703704	0.0656949	0.802169
GO:0010411	xyloglucan metabolic process	biological_process	cellular process	43	11870	67	21832	0.641791	0.0670064	0.815799
GO:0007018	microtubule-based movement	biological_process	cellular process	195	11870	333	21832	0.585586	0.0676615	0.821379
GO:0006414	translational elongation	biological_process	cellular process	19	11870	27	21832	0.703704	0.0681878	0.822734
GO:0019789	SUMO transferase activity	molecular_function	catalytic activity	22	21430	32	39553	0.6875	0.0683641	0.822734
GO:1902600	proton transmembrane transport	biological_process	localization	19	11870	27	21832	0.703704	0.0681878	0.822734
GO:0000055	ribosomal large subunit export from nucleus	biological_process	cellular component organization or biogenesis	8	11870	10	21832	0.8	0.0926947	0.8247
GO:0000070	mitotic sister chromatid segregation	biological_process	cellular component organization or biogenesis	8	11870	10	21832	0.8	0.0926947	0.8247
GO:0000077	DNA damage checkpoint	biological_process	biological regulation	4	11870	4	21832	1	0.0873632	0.8247
GO:0000790	nuclear chromatin	cellular_component	organelle part	8	14962	10	27319	0.8	0.0969654	0.8247
GO:0000919	cell plate assembly	biological_process	cellular component organization or biogenesis	4	11870	4	21832	1	0.0873632	0.8247
GO:0001004	RNA polymerase III transcription regulator recruiting activity	molecular_function	transcription regulator activity	6	21430	7	39553	0.857143	0.0948202	0.8247
GO:0001678	cellular glucose homeostasis	biological_process	biological regulation	8	11870	10	21832	0.8	0.0926947	0.8247
GO:0002213	defense response to insect	biological_process	multi-organism process	4	11870	4	21832	1	0.0873632	0.8247
GO:0003688	DNA replication origin binding	molecular_function	binding	4	21430	4	39553	1	0.0861619	0.8247
GO:0003697	single-stranded DNA binding	molecular_function	binding	46	21430	73	39553	0.630137	0.0802638	0.8247
GO:0003730	mRNA 3'-UTR binding	molecular_function	binding	4	21430	4	39553	1	0.0861619	0.8247
GO:0003777	microtubule motor activity	molecular_function	catalytic activity	193	21430	331	39553	0.583082	0.0721032	0.8247
GO:0003838	sterol 24-C-methyltransferase activity	molecular_function	catalytic activity	6	21430	7	39553	0.857143	0.0948202	0.8247
GO:0003962	cystathionine gamma-synthase activity	molecular_function	catalytic activity	4	21430	4	39553	1	0.0861619	0.8247
GO:0004004	ATP-dependent RNA helicase activity	molecular_function	catalytic activity	6	21430	7	39553	0.857143	0.0948202	0.8247
GO:0004013	adenosylhomocysteinase activity	molecular_function	catalytic activity	4	21430	4	39553	1	0.0861619	0.8247
GO:0004047	aminomethyltransferase activity	molecular_function	catalytic activity	6	21430	7	39553	0.857143	0.0948202	0.8247
GO:0004127	cytidylate kinase activity	molecular_function	catalytic activity	4	21430	4	39553	1	0.0861619	0.8247
GO:0004161	dimethylallyltranstransferase activity	molecular_function	catalytic activity	4	21430	4	39553	1	0.0861619	0.8247
GO:0004324	ferredoxin-NADP+ reductase activity	molecular_function	catalytic activity	4	21430	4	39553	1	0.0861619	0.8247
GO:0004325	ferrochelatase activity	molecular_function	catalytic activity	4	21430	4	39553	1	0.0861619	0.8247
GO:0004340	glucokinase activity	molecular_function	catalytic activity	4	21430	4	39553	1	0.0861619	0.8247
GO:0004357	glutamate-cysteine ligase activity	molecular_function	catalytic activity	4	21430	4	39553	1	0.0861619	0.8247
GO:0004372	glycine hydroxymethyltransferase activity	molecular_function	catalytic activity	20	21430	29	39553	0.689655	0.0775675	0.8247
GO:0004575	sucrose alpha-glucosidase activity	molecular_function	catalytic activity	4	21430	4	39553	1	0.0861619	0.8247
GO:0004607	phosphatidylcholine-sterol O-acyltransferase activity	molecular_function	catalytic activity	4	21430	4	39553	1	0.0861619	0.8247
GO:0004730	pseudouridylate synthase activity	molecular_function	catalytic activity	4	21430	4	39553	1	0.0861619	0.8247
GO:0004733	pyridoxamine-phosphate oxidase activity	molecular_function	catalytic activity	4	21430	4	39553	1	0.0861619	0.8247
GO:0004797	thymidine kinase activity	molecular_function	catalytic activity	4	21430	4	39553	1	0.0861619	0.8247
GO:0004817	cysteine-tRNA ligase activity	molecular_function	catalytic activity	4	21430	4	39553	1	0.0861619	0.8247
GO:0005198	structural molecule activity	molecular_function	structural molecule activity	37	21430	58	39553	0.637931	0.0896335	0.8247
GO:0005504	fatty acid binding	molecular_function	binding	17	21430	24	39553	0.708333	0.0742855	0.8247
GO:0005536	glucose binding	molecular_function	binding	8	21430	10	39553	0.8	0.0907412	0.8247
GO:0005794	Golgi apparatus	cellular_component	cell	219	14962	375	27319	0.584	0.084959	0.8247
GO:0005849	mRNA cleavage factor complex	cellular_component	organelle part	8	14962	10	27319	0.8	0.0969654	0.8247
GO:0005871	kinesin complex	cellular_component	organelle part	35	14962	54	27319	0.648148	0.0879708	0.8247
GO:0005975	carbohydrate metabolic process	biological_process	metabolic process	462	11870	814	21832	0.567568	0.0871374	0.8247
GO:0006468	protein phosphorylation	biological_process	cellular process	82	11870	136	21832	0.602941	0.0955338	0.8247
GO:0006564	L-serine biosynthetic process	biological_process	cellular process	6	11870	7	21832	0.857143	0.0965157	0.8247
GO:0006627	protein processing involved in protein targeting to mitochondrion	biological_process	cellular component organization or biogenesis	6	11870	7	21832	0.857143	0.0965157	0.8247
GO:0006750	glutathione biosynthetic process	biological_process	cellular process	4	11870	4	21832	1	0.0873632	0.8247
GO:0006886	intracellular protein transport	biological_process	localization	251	11870	435	21832	0.577011	0.0866219	0.8247
GO:0006897	endocytosis	biological_process	localization	18	11870	26	21832	0.692308	0.09127	0.8247
GO:0006979	response to oxidative stress	biological_process	response to stimulus	139	11870	235	21832	0.591489	0.0784708	0.8247
GO:0007033	vacuole organization	biological_process	cellular component organization or biogenesis	21	11870	31	21832	0.677419	0.0930906	0.8247
GO:0007062	sister chromatid cohesion	biological_process	cellular component organization or biogenesis	35	11870	54	21832	0.648148	0.0789356	0.8247
GO:0007076	mitotic chromosome condensation	biological_process	cellular component organization or biogenesis	6	11870	7	21832	0.857143	0.0965157	0.8247
GO:0007219	Notch signaling pathway	biological_process	biological regulation	4	11870	4	21832	1	0.0873632	0.8247
GO:0007267	cell-cell signaling	biological_process	cellular process	4	11870	4	21832	1	0.0873632	0.8247
GO:0008117	sphinganine-1-phosphate aldolase activity	molecular_function	catalytic activity	4	21430	4	39553	1	0.0861619	0.8247
GO:0008143	poly(A) binding	molecular_function	binding	4	21430	4	39553	1	0.0861619	0.8247
GO:0008274	gamma-tubulin ring complex	cellular_component	organelle part	8	14962	10	27319	0.8	0.0969654	0.8247
GO:0008475	procollagen-lysine 5-dioxygenase activity	molecular_function	catalytic activity	4	21430	4	39553	1	0.0861619	0.8247
GO:0008515	sucrose transmembrane transporter activity	molecular_function	transporter activity	15	21430	21	39553	0.714286	0.0840958	0.8247
GO:0008615	pyridoxine biosynthetic process	biological_process	cellular process	4	11870	4	21832	1	0.0873632	0.8247
GO:0008654	phospholipid biosynthetic process	biological_process	cellular process	15	11870	21	21832	0.714286	0.0867589	0.8247
GO:0008810	cellulase activity	molecular_function	catalytic activity	37	21430	58	39553	0.637931	0.0896335	0.8247
GO:0008967	phosphoglycolate phosphatase activity	molecular_function	catalytic activity	4	21430	4	39553	1	0.0861619	0.8247
GO:0009041	uridylate kinase activity	molecular_function	catalytic activity	4	21430	4	39553	1	0.0861619	0.8247
GO:0009651	response to salt stress	biological_process	response to stimulus	88	11870	146	21832	0.60274	0.0874816	0.8247
GO:0009678	hydrogen-translocating pyrophosphatase activity	molecular_function	transporter activity	6	21430	7	39553	0.857143	0.0948202	0.8247
GO:0009700	indole phytoalexin biosynthetic process	biological_process	cellular process	4	11870	4	21832	1	0.0873632	0.8247
GO:0009751	response to salicylic acid	biological_process	response to stimulus	24	11870	36	21832	0.666667	0.0932577	0.8247
GO:0009753	response to jasmonic acid	biological_process	response to stimulus	17	11870	24	21832	0.708333	0.0768727	0.8247
GO:0009932	cell tip growth	biological_process	cellular component organization or biogenesis	4	11870	4	21832	1	0.0873632	0.8247
GO:0009941	chloroplast envelope	cellular_component	organelle part	100	14962	165	27319	0.606061	0.0754609	0.8247
GO:0010039	response to iron ion	biological_process	response to stimulus	4	11870	4	21832	1	0.0873632	0.8247
GO:0010337	regulation of salicylic acid metabolic process	biological_process	biological regulation	4	11870	4	21832	1	0.0873632	0.8247
GO:0010584	pollen exine formation	biological_process	cellular component organization or biogenesis	6	11870	7	21832	0.857143	0.0965157	0.8247
GO:0012507	ER to Golgi transport vesicle membrane	cellular_component	organelle part	4	14962	4	27319	1	0.089954	0.8247
GO:0015112	nitrate transmembrane transporter activity	molecular_function	transporter activity	8	21430	10	39553	0.8	0.0907412	0.8247
GO:0015444	magnesium-importing ATPase activity	molecular_function	transporter activity	10	21430	13	39553	0.769231	0.0834353	0.8247
GO:0016192	vesicle-mediated transport	biological_process	localization	172	11870	295	21832	0.583051	0.0952841	0.8247
GO:0016593	Cdc73/Paf1 complex	cellular_component	organelle part	12	14962	16	27319	0.75	0.0823867	0.8247
GO:0016710	trans-cinnamate 4-monooxygenase activity	molecular_function	catalytic activity	4	21430	4	39553	1	0.0861619	0.8247
GO:0016730	oxidoreductase activity, acting on iron-sulfur proteins as donors	molecular_function	catalytic activity	6	21430	7	39553	0.857143	0.0948202	0.8247
GO:0016925	protein sumoylation	biological_process	cellular process	6	11870	7	21832	0.857143	0.0965157	0.8247
GO:0017112	Rab guanyl-nucleotide exchange factor activity	molecular_function	molecular function regulator	4	21430	4	39553	1	0.0861619	0.8247
GO:0019013	viral nucleocapsid	cellular_component	virion part	114	14962	191	27319	0.596859	0.096896	0.8247
GO:0019158	mannokinase activity	molecular_function	catalytic activity	4	21430	4	39553	1	0.0861619	0.8247
GO:0019264	glycine biosynthetic process from serine	biological_process	biological regulation	20	11870	29	21832	0.689655	0.0805069	0.8247
GO:0019287	isopentenyl diphosphate biosynthetic process, mevalonate pathway	biological_process	cellular process	8	11870	10	21832	0.8	0.0926947	0.8247
GO:0019510	S-adenosylhomocysteine catabolic process	biological_process	cellular process	4	11870	4	21832	1	0.0873632	0.8247
GO:0019761	glucosinolate biosynthetic process	biological_process	cellular process	4	11870	4	21832	1	0.0873632	0.8247
GO:0019900	kinase binding	molecular_function	binding	6	21430	7	39553	0.857143	0.0948202	0.8247
GO:0030154	cell differentiation	biological_process	cellular process	78	11870	128	21832	0.609375	0.0791693	0.8247
GO:0030163	protein catabolic process	biological_process	metabolic process	36	11870	56	21832	0.642857	0.0865253	0.8247
GO:0030749	loganate O-methyltransferase activity	molecular_function	catalytic activity	4	21430	4	39553	1	0.0861619	0.8247
GO:0031053	primary miRNA processing	biological_process	biological regulation	8	11870	10	21832	0.8	0.0926947	0.8247
GO:0031071	cysteine desulfurase activity	molecular_function	catalytic activity	4	21430	4	39553	1	0.0861619	0.8247
GO:0031124	mRNA 3'-end processing	biological_process	cellular process	6	11870	7	21832	0.857143	0.0965157	0.8247
GO:0031519	PcG protein complex	cellular_component	organelle part	14	14962	19	27319	0.736842	0.0747457	0.8247
GO:0031668	cellular response to extracellular stimulus	biological_process	cellular process	8	11870	10	21832	0.8	0.0926947	0.8247
GO:0032465	regulation of cytokinesis	biological_process	biological regulation	4	11870	4	21832	1	0.0873632	0.8247
GO:0032509	endosome transport via multivesicular body sorting pathway	biological_process	localization	6	11870	7	21832	0.857143	0.0965157	0.8247
GO:0033566	gamma-tubulin complex localization	biological_process	localization	8	11870	10	21832	0.8	0.0926947	0.8247
GO:0034098	VCP-NPL4-UFD1 AAA ATPase complex	cellular_component	organelle part	4	14962	4	27319	1	0.089954	0.8247
GO:0034477	U6 snRNA 3'-end processing	biological_process	cellular process	4	11870	4	21832	1	0.0873632	0.8247
GO:0035064	methylated histone binding	molecular_function	binding	4	21430	4	39553	1	0.0861619	0.8247
GO:0035252	UDP-xylosyltransferase activity	molecular_function	catalytic activity	4	21430	4	39553	1	0.0861619	0.8247
GO:0035556	intracellular signal transduction	biological_process	biological regulation	85	11870	141	21832	0.602837	0.091406	0.8247
GO:0035999	tetrahydrofolate interconversion	biological_process	cellular process	26	11870	39	21832	0.666667	0.0823567	0.8247
GO:0036257	multivesicular body organization	biological_process	cellular component organization or biogenesis	4	11870	4	21832	1	0.0873632	0.8247
GO:0036396	RNA N6-methyladenosine methyltransferase complex	cellular_component	cell	4	14962	4	27319	1	0.089954	0.8247
GO:0043551	regulation of phosphatidylinositol 3-kinase activity	biological_process	biological regulation	4	11870	4	21832	1	0.0873632	0.8247
GO:0043682	copper-transporting ATPase activity	molecular_function	transporter activity	6	21430	7	39553	0.857143	0.0948202	0.8247
GO:0043916	DNA-7-methylguanine glycosylase activity	molecular_function	catalytic activity	4	21430	4	39553	1	0.0861619	0.8247
GO:0045022	early endosome to late endosome transport	biological_process	localization	4	11870	4	21832	1	0.0873632	0.8247
GO:0045040	protein import into mitochondrial outer membrane	biological_process	cellular component organization or biogenesis	4	11870	4	21832	1	0.0873632	0.8247
GO:0045487	gibberellin catabolic process	biological_process	biological regulation	4	11870	4	21832	1	0.0873632	0.8247
GO:0046034	ATP metabolic process	biological_process	cellular process	4	11870	4	21832	1	0.0873632	0.8247
GO:0047689	aspartate racemase activity	molecular_function	catalytic activity	4	21430	4	39553	1	0.0861619	0.8247
GO:0048280	vesicle fusion with Golgi apparatus	biological_process	cellular component organization or biogenesis	4	11870	4	21832	1	0.0873632	0.8247
GO:0048640	negative regulation of developmental growth	biological_process	biological regulation	4	11870	4	21832	1	0.0873632	0.8247
GO:0048826	cotyledon morphogenesis	biological_process	multicellular organismal process	6	11870	7	21832	0.857143	0.0965157	0.8247
GO:0050513	glycoprotein 2-beta-D-xylosyltransferase activity	molecular_function	catalytic activity	4	21430	4	39553	1	0.0861619	0.8247
GO:0050732	negative regulation of peptidyl-tyrosine phosphorylation	biological_process	biological regulation	4	11870	4	21832	1	0.0873632	0.8247
GO:0051014	actin filament severing	biological_process	cellular process	4	11870	4	21832	1	0.0873632	0.8247
GO:0051020	GTPase binding	molecular_function	binding	6	21430	7	39553	0.857143	0.0948202	0.8247
GO:0051087	chaperone binding	molecular_function	binding	27	21430	41	39553	0.658537	0.0885136	0.8247
GO:0051228	mitotic spindle disassembly	biological_process	cellular component organization or biogenesis	4	11870	4	21832	1	0.0873632	0.8247
GO:0051377	mannose-ethanolamine phosphotransferase activity	molecular_function	catalytic activity	8	21430	10	39553	0.8	0.0907412	0.8247
GO:0051601	exocyst localization	biological_process	localization	6	11870	7	21832	0.857143	0.0965157	0.8247
GO:0051693	actin filament capping	biological_process	cellular component organization or biogenesis	4	11870	4	21832	1	0.0873632	0.8247
GO:0051726	regulation of cell cycle	biological_process	biological regulation	14	11870	19	21832	0.736842	0.0699595	0.8247
GO:0052544	defense response by callose deposition in cell wall	biological_process	cellular component organization or biogenesis	4	11870	4	21832	1	0.0873632	0.8247
GO:0052634	C-19 gibberellin 2-beta-dioxygenase activity	molecular_function	catalytic activity	4	21430	4	39553	1	0.0861619	0.8247
GO:0052793	pectin acetylesterase activity	molecular_function	catalytic activity	6	21430	7	39553	0.857143	0.0948202	0.8247
GO:0052821	DNA-7-methyladenine glycosylase activity	molecular_function	catalytic activity	4	21430	4	39553	1	0.0861619	0.8247
GO:0052822	DNA-3-methylguanine glycosylase activity	molecular_function	catalytic activity	4	21430	4	39553	1	0.0861619	0.8247
GO:0070040	rRNA (adenine-C2-)-methyltransferase activity	molecular_function	catalytic activity	4	21430	4	39553	1	0.0861619	0.8247
GO:0071004	U2-type prespliceosome	cellular_component	organelle part	10	14962	13	27319	0.769231	0.0901128	0.8247
GO:0071230	cellular response to amino acid stimulus	biological_process	cellular process	4	11870	4	21832	1	0.0873632	0.8247
GO:0071540	eukaryotic translation initiation factor 3 complex, eIF3e	cellular_component	cell	4	14962	4	27319	1	0.089954	0.8247
GO:0071782	endoplasmic reticulum tubular network	cellular_component	organelle part	4	14962	4	27319	1	0.089954	0.8247
GO:0090630	activation of GTPase activity	biological_process	biological regulation	6	11870	7	21832	0.857143	0.0965157	0.8247
GO:0097352	autophagosome maturation	biological_process	cellular component organization or biogenesis	4	11870	4	21832	1	0.0873632	0.8247
GO:0102406	omega-hydroxypalmitate O-sinapoyl transferase activity	molecular_function	catalytic activity	8	21430	10	39553	0.8	0.0907412	0.8247
GO:0102550	2-methyl-6-geranylgeranyl-1,4-benzoquinol methyltransferase activity	molecular_function	catalytic activity	4	21430	4	39553	1	0.0861619	0.8247
GO:1900055	regulation of leaf senescence	biological_process	biological regulation	10	11870	13	21832	0.769231	0.0855213	0.8247
GO:1900426	positive regulation of defense response to bacterium	biological_process	biological regulation	4	11870	4	21832	1	0.0873632	0.8247
GO:1900459	positive regulation of brassinosteroid mediated signaling pathway	biological_process	biological regulation	4	11870	4	21832	1	0.0873632	0.8247
GO:1990838	poly(U)-specific exoribonuclease activity, producing 3' uridine cyclic phosphate ends	molecular_function	catalytic activity	4	21430	4	39553	1	0.0861619	0.8247
GO:2000012	regulation of auxin polar transport	biological_process	biological regulation	10	11870	13	21832	0.769231	0.0855213	0.8247
GO:0051213	dioxygenase activity	molecular_function	catalytic activity	101	21430	170	39553	0.594118	0.0973744	0.826495
GO:0004560	alpha-L-fucosidase activity	molecular_function	catalytic activity	28	21430	43	39553	0.651163	0.0982783	0.827654
GO:0006397	mRNA processing	biological_process	cellular process	155	11870	265	21832	0.584906	0.0977512	0.827654
GO:0016491	oxidoreductase activity	molecular_function	catalytic activity	569	21430	1012	39553	0.562253	0.0983037	0.827654
GO:0045017	glycerolipid biosynthetic process	biological_process	cellular process	13	11870	18	21832	0.722222	0.0980096	0.827654
GO:0009737	response to abscisic acid	biological_process	response to stimulus	71	11870	117	21832	0.606838	0.0995443	0.836412
GO:0000123	histone acetyltransferase complex	cellular_component	organelle part	6	14962	7	27319	0.857143	0.100197	0.836848
GO:0032991	protein-containing complex	cellular_component	protein-containing complex	6	14962	7	27319	0.857143	0.100197	0.836848
GO:0070461	SAGA-type complex	cellular_component	organelle part	6	14962	7	27319	0.857143	0.100197	0.836848
GO:0005741	mitochondrial outer membrane	cellular_component	organelle part	21	14962	31	27319	0.677419	0.100731	0.83795
GO:0019829	cation-transporting ATPase activity	molecular_function	transporter activity	16	21430	23	39553	0.695652	0.100543	0.83795
GO:0015020	glucuronosyltransferase activity	molecular_function	catalytic activity	19	21430	28	39553	0.678571	0.102269	0.847368
GO:0045893	positive regulation of transcription, DNA-templated	biological_process	biological regulation	38	11870	60	21832	0.633333	0.102133	0.847368
GO:0009607	response to biotic stimulus	biological_process	response to stimulus	28	11870	43	21832	0.651163	0.102554	0.84805
GO:0006265	DNA topological change	biological_process	cellular component organization or biogenesis	35	11870	55	21832	0.636364	0.105794	0.868299
GO:0006796	phosphate-containing compound metabolic process	biological_process	cellular process	19	11870	28	21832	0.678571	0.105827	0.868299
GO:0009228	thiamine biosynthetic process	biological_process	cellular process	22	11870	33	21832	0.666667	0.105834	0.868299
GO:0009739	response to gibberellin	biological_process	response to stimulus	19	11870	28	21832	0.678571	0.105827	0.868299
GO:0016567	protein ubiquitination	biological_process	cellular process	57	11870	93	21832	0.612903	0.107359	0.87908
GO:0005643	nuclear pore	cellular_component	organelle part	34	14962	53	27319	0.641509	0.107661	0.879833
GO:0045486	naringenin 3-dioxygenase activity	molecular_function	catalytic activity	11	21430	15	39553	0.733333	0.108056	0.881331
GO:0000056	ribosomal small subunit export from nucleus	biological_process	cellular component organization or biogenesis	3	11870	3	21832	1	0.160702	0.890851
GO:0000166	nucleotide binding	molecular_function	binding	49	21430	81	39553	0.604938	0.151459	0.890851
GO:0000256	allantoin catabolic process	biological_process	cellular process	3	11870	3	21832	1	0.160702	0.890851
GO:0000445	THO complex part of transcription export complex	cellular_component	organelle part	3	14962	3	27319	1	0.164261	0.890851
GO:0000972	transcription-dependent tethering of RNA polymerase II gene DNA at nuclear periphery	biological_process	cellular component organization or biogenesis	3	11870	3	21832	1	0.160702	0.890851
GO:0000981	DNA-binding transcription factor activity, RNA polymerase II-specific	molecular_function	transcription regulator activity	26	21430	41	39553	0.634146	0.151302	0.890851
GO:0001653	peptide receptor activity	molecular_function	molecular transducer activity	3	21430	3	39553	1	0.159038	0.890851
GO:0001671	ATPase activator activity	molecular_function	molecular function regulator	10	21430	14	39553	0.714286	0.152123	0.890851
GO:0001927	exocyst assembly	biological_process	cellular component organization or biogenesis	3	11870	3	21832	1	0.160702	0.890851
GO:0003844	1,4-alpha-glucan branching enzyme activity	molecular_function	catalytic activity	10	21430	14	39553	0.714286	0.152123	0.890851
GO:0003849	3-deoxy-7-phosphoheptulonate synthase activity	molecular_function	catalytic activity	3	21430	3	39553	1	0.159038	0.890851
GO:0003871	5-methyltetrahydropteroyltriglutamate-homocysteine S-methyltransferase activity	molecular_function	catalytic activity	7	21430	9	39553	0.777778	0.138204	0.890851
GO:0003951	NAD+ kinase activity	molecular_function	catalytic activity	53	21430	87	39553	0.609195	0.12371	0.890851
GO:0003952	NAD+ synthase (glutamine-hydrolyzing) activity	molecular_function	catalytic activity	5	21430	6	39553	0.833333	0.153633	0.890851
GO:0003972	RNA ligase (ATP) activity	molecular_function	catalytic activity	3	21430	3	39553	1	0.159038	0.890851
GO:0003998	acylphosphatase activity	molecular_function	catalytic activity	3	21430	3	39553	1	0.159038	0.890851
GO:0003999	adenine phosphoribosyltransferase activity	molecular_function	catalytic activity	5	21430	6	39553	0.833333	0.153633	0.890851
GO:0004022	alcohol dehydrogenase (NAD) activity	molecular_function	catalytic activity	18	21430	27	39553	0.666667	0.133209	0.890851
GO:0004157	dihydropyrimidinase activity	molecular_function	catalytic activity	5	21430	6	39553	0.833333	0.153633	0.890851
GO:0004168	dolichol kinase activity	molecular_function	catalytic activity	13	21430	19	39553	0.684211	0.154846	0.890851
GO:0004337	geranyltranstransferase activity	molecular_function	catalytic activity	3	21430	3	39553	1	0.159038	0.890851
GO:0004359	glutaminase activity	molecular_function	catalytic activity	5	21430	6	39553	0.833333	0.153633	0.890851
GO:0004360	glutamine-fructose-6-phosphate transaminase (isomerizing) activity	molecular_function	catalytic activity	3	21430	3	39553	1	0.159038	0.890851
GO:0004400	histidinol-phosphate transaminase activity	molecular_function	catalytic activity	3	21430	3	39553	1	0.159038	0.890851
GO:0004413	homoserine kinase activity	molecular_function	catalytic activity	3	21430	3	39553	1	0.159038	0.890851
GO:0004421	hydroxymethylglutaryl-CoA synthase activity	molecular_function	catalytic activity	5	21430	6	39553	0.833333	0.153633	0.890851
GO:0004435	phosphatidylinositol phospholipase C activity	molecular_function	catalytic activity	17	21430	25	39553	0.68	0.11696	0.890851
GO:0004563	beta-N-acetylhexosaminidase activity	molecular_function	catalytic activity	3	21430	3	39553	1	0.159038	0.890851
GO:0004572	mannosyl-oligosaccharide 1,3-1,6-alpha-mannosidase activity	molecular_function	catalytic activity	3	21430	3	39553	1	0.159038	0.890851
GO:0004616	phosphogluconate dehydrogenase (decarboxylating) activity	molecular_function	catalytic activity	3	21430	3	39553	1	0.159038	0.890851
GO:0004660	protein farnesyltransferase activity	molecular_function	catalytic activity	3	21430	3	39553	1	0.159038	0.890851
GO:0004713	protein tyrosine kinase activity	molecular_function	catalytic activity	27	21430	43	39553	0.627907	0.163446	0.890851
GO:0004722	protein serine/threonine phosphatase activity	molecular_function	catalytic activity	127	21430	217	39553	0.585253	0.11105	0.890851
GO:0004725	protein tyrosine phosphatase activity	molecular_function	catalytic activity	42	21430	69	39553	0.608696	0.159824	0.890851
GO:0004729	oxygen-dependent protoporphyrinogen oxidase activity	molecular_function	catalytic activity	3	21430	3	39553	1	0.159038	0.890851
GO:0004742	dihydrolipoyllysine-residue acetyltransferase activity	molecular_function	catalytic activity	3	21430	3	39553	1	0.159038	0.890851
GO:0004758	serine C-palmitoyltransferase activity	molecular_function	catalytic activity	7	21430	9	39553	0.777778	0.138204	0.890851
GO:0004792	thiosulfate sulfurtransferase activity	molecular_function	catalytic activity	15	21430	22	39553	0.681818	0.134261	0.890851
GO:0004806	triglyceride lipase activity	molecular_function	catalytic activity	94	21430	159	39553	0.591195	0.120238	0.890851
GO:0005089	Rho guanyl-nucleotide exchange factor activity	molecular_function	molecular function regulator	15	21430	22	39553	0.681818	0.134261	0.890851
GO:0005090	Sar guanyl-nucleotide exchange factor activity	molecular_function	molecular function regulator	3	21430	3	39553	1	0.159038	0.890851
GO:0005094	Rho GDP-dissociation inhibitor activity	molecular_function	molecular function regulator	3	21430	3	39553	1	0.159038	0.890851
GO:0005227	calcium activated cation channel activity	molecular_function	transporter activity	14	21430	20	39553	0.7	0.114963	0.890851
GO:0005242	inward rectifier potassium channel activity	molecular_function	transporter activity	3	21430	3	39553	1	0.159038	0.890851
GO:0005324	long-chain fatty acid transporter activity	molecular_function	transporter activity	3	21430	3	39553	1	0.159038	0.890851
GO:0005525	GTP binding	molecular_function	binding	370	21430	658	39553	0.56231	0.152638	0.890851
GO:0005657	replication fork	cellular_component	organelle part	3	14962	3	27319	1	0.164261	0.890851
GO:0005664	nuclear origin of replication recognition complex	cellular_component	organelle part	3	14962	3	27319	1	0.164261	0.890851
GO:0005677	chromatin silencing complex	cellular_component	organelle part	3	14962	3	27319	1	0.164261	0.890851
GO:0005740	mitochondrial envelope	cellular_component	organelle part	3	14962	3	27319	1	0.164261	0.890851
GO:0005759	mitochondrial matrix	cellular_component	organelle part	41	14962	65	27319	0.630769	0.110179	0.890851
GO:0005845	mRNA cap binding complex	cellular_component	cell	5	14962	6	27319	0.833333	0.160687	0.890851
GO:0005847	mRNA cleavage and polyadenylation specificity factor complex	cellular_component	organelle part	3	14962	3	27319	1	0.164261	0.890851
GO:0005884	actin filament	cellular_component	organelle part	5	14962	6	27319	0.833333	0.160687	0.890851
GO:0005929	cilium	cellular_component	cell	5	14962	6	27319	0.833333	0.160687	0.890851
GO:0006048	UDP-N-acetylglucosamine biosynthetic process	biological_process	cellular process	7	11870	9	21832	0.777778	0.14073	0.890851
GO:0006086	acetyl-CoA biosynthetic process from pyruvate	biological_process	cellular process	9	11870	12	21832	0.75	0.125115	0.890851
GO:0006101	citrate metabolic process	biological_process	cellular process	3	11870	3	21832	1	0.160702	0.890851
GO:0006121	mitochondrial electron transport, succinate to ubiquinone	biological_process	cellular process	3	11870	3	21832	1	0.160702	0.890851
GO:0006168	adenine salvage	biological_process	cellular process	5	11870	6	21832	0.833333	0.15587	0.890851
GO:0006177	GMP biosynthetic process	biological_process	cellular process	3	11870	3	21832	1	0.160702	0.890851
GO:0006189	'de novo' IMP biosynthetic process	biological_process	cellular process	17	11870	25	21832	0.68	0.120669	0.890851
GO:0006303	double-strand break repair via nonhomologous end joining	biological_process	cellular process	5	11870	6	21832	0.833333	0.15587	0.890851
GO:0006349	regulation of gene expression by genetic imprinting	biological_process	biological regulation	3	11870	3	21832	1	0.160702	0.890851
GO:0006401	RNA catabolic process	biological_process	cellular process	14	11870	20	21832	0.7	0.118243	0.890851
GO:0006535	cysteine biosynthetic process from serine	biological_process	cellular process	15	11870	22	21832	0.681818	0.138101	0.890851
GO:0006566	threonine metabolic process	biological_process	cellular process	3	11870	3	21832	1	0.160702	0.890851
GO:0006607	NLS-bearing protein import into nucleus	biological_process	localization	7	11870	9	21832	0.777778	0.14073	0.890851
GO:0006611	protein export from nucleus	biological_process	localization	3	11870	3	21832	1	0.160702	0.890851
GO:0006650	glycerophospholipid metabolic process	biological_process	cellular process	3	11870	3	21832	1	0.160702	0.890851
GO:0006655	phosphatidylglycerol biosynthetic process	biological_process	cellular process	5	11870	6	21832	0.833333	0.15587	0.890851
GO:0006661	phosphatidylinositol biosynthetic process	biological_process	cellular process	5	11870	6	21832	0.833333	0.15587	0.890851
GO:0006694	steroid biosynthetic process	biological_process	metabolic process	15	11870	22	21832	0.681818	0.138101	0.890851
GO:0006855	drug transmembrane transport	biological_process	localization	9	11870	12	21832	0.75	0.125115	0.890851
GO:0006906	vesicle fusion	biological_process	cellular component organization or biogenesis	10	11870	14	21832	0.714286	0.155472	0.890851
GO:0007049	cell cycle	biological_process	cellular process	18	11870	27	21832	0.666667	0.137435	0.890851
GO:0007052	mitotic spindle organization	biological_process	cellular component organization or biogenesis	3	11870	3	21832	1	0.160702	0.890851
GO:0007093	mitotic cell cycle checkpoint	biological_process	biological regulation	3	11870	3	21832	1	0.160702	0.890851
GO:0007131	reciprocal meiotic recombination	biological_process	cellular component organization or biogenesis	17	11870	25	21832	0.68	0.120669	0.890851
GO:0007266	Rho protein signal transduction	biological_process	biological regulation	13	11870	19	21832	0.684211	0.158785	0.890851
GO:0008022	protein C-terminus binding	molecular_function	binding	5	21430	6	39553	0.833333	0.153633	0.890851
GO:0008047	enzyme activator activity	molecular_function	molecular function regulator	7	21430	9	39553	0.777778	0.138204	0.890851
GO:0008108	UDP-glucose:hexose-1-phosphate uridylyltransferase activity	molecular_function	catalytic activity	5	21430	6	39553	0.833333	0.153633	0.890851
GO:0008175	tRNA methyltransferase activity	molecular_function	catalytic activity	3	21430	3	39553	1	0.159038	0.890851
GO:0008271	secondary active sulfate transmembrane transporter activity	molecular_function	transporter activity	23	21430	36	39553	0.638889	0.15811	0.890851
GO:0008360	regulation of cell shape	biological_process	biological regulation	3	11870	3	21832	1	0.160702	0.890851
GO:0008381	mechanosensitive ion channel activity	molecular_function	transporter activity	7	21430	9	39553	0.777778	0.138204	0.890851
GO:0008386	cholesterol monooxygenase (side-chain-cleaving) activity	molecular_function	catalytic activity	5	21430	6	39553	0.833333	0.153633	0.890851
GO:0008469	histone-arginine N-methyltransferase activity	molecular_function	catalytic activity	3	21430	3	39553	1	0.159038	0.890851
GO:0008574	ATP-dependent microtubule motor activity, plus-end-directed	molecular_function	catalytic activity	80	21430	136	39553	0.588235	0.158067	0.890851
GO:0008705	methionine synthase activity	molecular_function	catalytic activity	3	21430	3	39553	1	0.159038	0.890851
GO:0008830	dTDP-4-dehydrorhamnose 3,5-epimerase activity	molecular_function	catalytic activity	3	21430	3	39553	1	0.159038	0.890851
GO:0008883	glutamyl-tRNA reductase activity	molecular_function	catalytic activity	3	21430	3	39553	1	0.159038	0.890851
GO:0008909	isochorismate synthase activity	molecular_function	catalytic activity	15	21430	22	39553	0.681818	0.134261	0.890851
GO:0009090	homoserine biosynthetic process	biological_process	cellular process	3	11870	3	21832	1	0.160702	0.890851
GO:0009102	biotin biosynthetic process	biological_process	cellular process	11	11870	15	21832	0.733333	0.110775	0.890851
GO:0009156	ribonucleoside monophosphate biosynthetic process	biological_process	cellular process	3	11870	3	21832	1	0.160702	0.890851
GO:0009247	glycolipid biosynthetic process	biological_process	cellular process	5	11870	6	21832	0.833333	0.15587	0.890851
GO:0009328	phenylalanine-tRNA ligase complex	cellular_component	cell	5	14962	6	27319	0.833333	0.160687	0.890851
GO:0009414	response to water deprivation	biological_process	response to stimulus	36	11870	58	21832	0.62069	0.147483	0.890851
GO:0009504	cell plate	cellular_component	cell	3	14962	3	27319	1	0.164261	0.890851
GO:0009553	embryo sac development	biological_process	multicellular organismal process	7	11870	9	21832	0.777778	0.14073	0.890851
GO:0009561	megagametogenesis	biological_process	multicellular organismal process	9	11870	12	21832	0.75	0.125115	0.890851
GO:0009574	preprophase band	cellular_component	organelle part	3	14962	3	27319	1	0.164261	0.890851
GO:0009643	photosynthetic acclimation	biological_process	response to stimulus	3	11870	3	21832	1	0.160702	0.890851
GO:0009723	response to ethylene	biological_process	response to stimulus	18	11870	27	21832	0.666667	0.137435	0.890851
GO:0009789	positive regulation of abscisic acid-activated signaling pathway	biological_process	biological regulation	5	11870	6	21832	0.833333	0.15587	0.890851
GO:0009809	lignin biosynthetic process	biological_process	cellular process	7	11870	9	21832	0.777778	0.14073	0.890851
GO:0009813	flavonoid biosynthetic process	biological_process	metabolic process	19	11870	29	21832	0.655172	0.153934	0.890851
GO:0009845	seed germination	biological_process	multicellular organismal process	7	11870	9	21832	0.777778	0.14073	0.890851
GO:0009965	leaf morphogenesis	biological_process	multicellular organismal process	12	11870	17	21832	0.705882	0.135277	0.890851
GO:0010142	farnesyl diphosphate biosynthetic process, mevalonate pathway	biological_process	cellular process	3	11870	3	21832	1	0.160702	0.890851
GO:0010157	response to chlorate	biological_process	response to stimulus	3	11870	3	21832	1	0.160702	0.890851
GO:0010214	seed coat development	biological_process	multicellular organismal process	7	11870	9	21832	0.777778	0.14073	0.890851
GO:0010256	endomembrane system organization	biological_process	cellular component organization or biogenesis	5	11870	6	21832	0.833333	0.15587	0.890851
GO:0010264	myo-inositol hexakisphosphate biosynthetic process	biological_process	cellular process	3	11870	3	21832	1	0.160702	0.890851
GO:0010267	production of ta-siRNAs involved in RNA interference	biological_process	biological regulation	18	11870	27	21832	0.666667	0.137435	0.890851
GO:0010494	cytoplasmic stress granule	cellular_component	cell	3	14962	3	27319	1	0.164261	0.890851
GO:0015116	sulfate transmembrane transporter activity	molecular_function	transporter activity	9	21430	12	39553	0.75	0.122447	0.890851
GO:0015120	phosphoglycerate transmembrane transporter activity	molecular_function	transporter activity	3	21430	3	39553	1	0.159038	0.890851
GO:0015267	channel activity	molecular_function	transporter activity	38	21430	62	39553	0.612903	0.159412	0.890851
GO:0015301	anion:anion antiporter activity	molecular_function	transporter activity	9	21430	12	39553	0.75	0.122447	0.890851
GO:0015417	polyamine-transporting ATPase activity	molecular_function	transporter activity	3	21430	3	39553	1	0.159038	0.890851
GO:0015434	cadmium-transporting ATPase activity	molecular_function	transporter activity	30	21430	48	39553	0.625	0.155598	0.890851
GO:0015439	heme-transporting ATPase activity	molecular_function	transporter activity	3	21430	3	39553	1	0.159038	0.890851
GO:0015693	magnesium ion transport	biological_process	localization	10	11870	14	21832	0.714286	0.155472	0.890851
GO:0015780	nucleotide-sugar transmembrane transport	biological_process	localization	3	11870	3	21832	1	0.160702	0.890851
GO:0016018	cyclosporin A binding	molecular_function	binding	3	21430	3	39553	1	0.159038	0.890851
GO:0016123	xanthophyll biosynthetic process	biological_process	cellular process	3	11870	3	21832	1	0.160702	0.890851
GO:0016207	4-coumarate-CoA ligase activity	molecular_function	catalytic activity	12	21430	17	39553	0.705882	0.131938	0.890851
GO:0016246	RNA interference	biological_process	biological regulation	3	11870	3	21832	1	0.160702	0.890851
GO:0016314	phosphatidylinositol-3,4,5-trisphosphate 3-phosphatase activity	molecular_function	catalytic activity	5	21430	6	39553	0.833333	0.153633	0.890851
GO:0016428	tRNA (cytosine-5-)-methyltransferase activity	molecular_function	catalytic activity	3	21430	3	39553	1	0.159038	0.890851
GO:0016444	somatic cell DNA recombination	biological_process	cellular process	14	11870	20	21832	0.7	0.118243	0.890851
GO:0016627	oxidoreductase activity, acting on the CH-CH group of donors	molecular_function	catalytic activity	15	21430	22	39553	0.681818	0.134261	0.890851
GO:0016717	oxidoreductase activity, acting on paired donors, with oxidation of a pair of donors resulting in the reduction of molecular oxygen to two molecules of water	molecular_function	catalytic activity	9	21430	12	39553	0.75	0.122447	0.890851
GO:0016767	geranylgeranyl-diphosphate geranylgeranyltransferase activity	molecular_function	catalytic activity	5	21430	6	39553	0.833333	0.153633	0.890851
GO:0016830	carbon-carbon lyase activity	molecular_function	catalytic activity	5	21430	6	39553	0.833333	0.153633	0.890851
GO:0016866	intramolecular transferase activity	molecular_function	catalytic activity	24	21430	37	39553	0.648649	0.126715	0.890851
GO:0017119	Golgi transport complex	cellular_component	organelle part	18	14962	27	27319	0.666667	0.146803	0.890851
GO:0018107	peptidyl-threonine phosphorylation	biological_process	cellular process	13	11870	19	21832	0.684211	0.158785	0.890851
GO:0018423	protein C-terminal leucine carboxyl O-methyltransferase activity	molecular_function	catalytic activity	7	21430	9	39553	0.777778	0.138204	0.890851
GO:0019521	D-gluconate metabolic process	biological_process	cellular process	3	11870	3	21832	1	0.160702	0.890851
GO:0019740	nitrogen utilization	biological_process	nitrogen utilization	3	11870	3	21832	1	0.160702	0.890851
GO:0019748	secondary metabolic process	biological_process	metabolic process	3	11870	3	21832	1	0.160702	0.890851
GO:0019781	NEDD8 activating enzyme activity	molecular_function	catalytic activity	3	21430	3	39553	1	0.159038	0.890851
GO:0019948	SUMO activating enzyme activity	molecular_function	catalytic activity	3	21430	3	39553	1	0.159038	0.890851
GO:0030071	regulation of mitotic metaphase/anaphase transition	biological_process	biological regulation	5	11870	6	21832	0.833333	0.15587	0.890851
GO:0030176	integral component of endoplasmic reticulum membrane	cellular_component	organelle part	22	14962	33	27319	0.666667	0.114493	0.890851
GO:0030795	jasmonate O-methyltransferase activity	molecular_function	catalytic activity	3	21430	3	39553	1	0.159038	0.890851
GO:0030835	negative regulation of actin filament depolymerization	biological_process	cellular component organization or biogenesis	3	11870	3	21832	1	0.160702	0.890851
GO:0030896	checkpoint clamp complex	cellular_component	organelle part	3	14962	3	27319	1	0.164261	0.890851
GO:0030897	HOPS complex	cellular_component	protein-containing complex	3	14962	3	27319	1	0.164261	0.890851
GO:0031122	cytoplasmic microtubule organization	biological_process	cellular component organization or biogenesis	3	11870	3	21832	1	0.160702	0.890851
GO:0031222	arabinan catabolic process	biological_process	metabolic process	3	11870	3	21832	1	0.160702	0.890851
GO:0031390	Ctf18 RFC-like complex	cellular_component	organelle part	5	14962	6	27319	0.833333	0.160687	0.890851
GO:0031418	L-ascorbic acid binding	molecular_function	binding	29	21430	46	39553	0.630435	0.144613	0.890851
GO:0031902	late endosome membrane	cellular_component	organelle part	3	14962	3	27319	1	0.164261	0.890851
GO:0031982	vesicle	cellular_component	organelle	10	14962	14	27319	0.714286	0.16277	0.890851
GO:0032147	activation of protein kinase activity	biological_process	biological regulation	21	11870	32	21832	0.65625	0.134952	0.890851
GO:0032452	histone demethylase activity	molecular_function	catalytic activity	3	21430	3	39553	1	0.159038	0.890851
GO:0032502	developmental process	biological_process	developmental process	23	11870	35	21832	0.657143	0.118655	0.890851
GO:0032544	plastid translation	biological_process	cellular component organization or biogenesis	3	11870	3	21832	1	0.160702	0.890851
GO:0032968	positive regulation of transcription elongation from RNA polymerase II promoter	biological_process	biological regulation	18	11870	27	21832	0.666667	0.137435	0.890851
GO:0033384	geranyl diphosphate biosynthetic process	biological_process	cellular process	3	11870	3	21832	1	0.160702	0.890851
GO:0033818	beta-ketoacyl-acyl-carrier-protein synthase III activity	molecular_function	catalytic activity	9	21430	12	39553	0.75	0.122447	0.890851
GO:0034038	deoxyhypusine synthase activity	molecular_function	catalytic activity	5	21430	6	39553	0.833333	0.153633	0.890851
GO:0034314	Arp2/3 complex-mediated actin nucleation	biological_process	cellular component organization or biogenesis	16	11870	24	21832	0.666667	0.157445	0.890851
GO:0034508	centromere complex assembly	biological_process	cellular component organization or biogenesis	5	11870	6	21832	0.833333	0.15587	0.890851
GO:0034647	histone demethylase activity (H3-trimethyl-K4 specific)	molecular_function	catalytic activity	3	21430	3	39553	1	0.159038	0.890851
GO:0034722	gamma-glutamyl-peptidase activity	molecular_function	catalytic activity	5	21430	6	39553	0.833333	0.153633	0.890851
GO:0034969	histone arginine methylation	biological_process	cellular component organization or biogenesis	3	11870	3	21832	1	0.160702	0.890851
GO:0035097	histone methyltransferase complex	cellular_component	organelle part	3	14962	3	27319	1	0.164261	0.890851
GO:0035242	protein-arginine omega-N asymmetric methyltransferase activity	molecular_function	catalytic activity	3	21430	3	39553	1	0.159038	0.890851
GO:0035246	peptidyl-arginine N-methylation	biological_process	cellular process	17	11870	25	21832	0.68	0.120669	0.890851
GO:0035336	long-chain fatty-acyl-CoA metabolic process	biological_process	cellular process	3	11870	3	21832	1	0.160702	0.890851
GO:0035494	SNARE complex disassembly	biological_process	cellular component organization or biogenesis	3	11870	3	21832	1	0.160702	0.890851
GO:0040029	regulation of gene expression, epigenetic	biological_process	biological regulation	3	11870	3	21832	1	0.160702	0.890851
GO:0042255	ribosome assembly	biological_process	cellular component organization or biogenesis	3	11870	3	21832	1	0.160702	0.890851
GO:0042352	GDP-L-fucose salvage	biological_process	cellular process	3	11870	3	21832	1	0.160702	0.890851
GO:0042646	plastid nucleoid	cellular_component	nucleoid	3	14962	3	27319	1	0.164261	0.890851
GO:0042726	flavin-containing compound metabolic process	biological_process	cellular process	3	11870	3	21832	1	0.160702	0.890851
GO:0042753	positive regulation of circadian rhythm	biological_process	biological regulation	7	11870	9	21832	0.777778	0.14073	0.890851
GO:0043047	single-stranded telomeric DNA binding	molecular_function	binding	7	21430	9	39553	0.777778	0.138204	0.890851
GO:0043048	dolichyl monophosphate biosynthetic process	biological_process	cellular process	13	11870	19	21832	0.684211	0.158785	0.890851
GO:0043132	NAD transport	biological_process	localization	3	11870	3	21832	1	0.160702	0.890851
GO:0043140	ATP-dependent 3'-5' DNA helicase activity	molecular_function	catalytic activity	29	21430	46	39553	0.630435	0.144613	0.890851
GO:0043169	cation binding	molecular_function	binding	13	21430	19	39553	0.684211	0.154846	0.890851
GO:0043424	protein histidine kinase binding	molecular_function	binding	5	21430	6	39553	0.833333	0.153633	0.890851
GO:0043564	Ku70:Ku80 complex	cellular_component	organelle part	3	14962	3	27319	1	0.164261	0.890851
GO:0043998	H2A histone acetyltransferase activity	molecular_function	catalytic activity	3	21430	3	39553	1	0.159038	0.890851
GO:0044208	'de novo' AMP biosynthetic process	biological_process	cellular process	5	11870	6	21832	0.833333	0.15587	0.890851
GO:0045037	protein import into chloroplast stroma	biological_process	localization	7	11870	9	21832	0.777778	0.14073	0.890851
GO:0045157	electron transporter, transferring electrons within the noncyclic electron transport pathway of photosynthesis activity	molecular_function	catalytic activity	3	21430	3	39553	1	0.159038	0.890851
GO:0045337	farnesyl diphosphate biosynthetic process	biological_process	cellular process	3	11870	3	21832	1	0.160702	0.890851
GO:0045431	flavonol synthase activity	molecular_function	catalytic activity	3	21430	3	39553	1	0.159038	0.890851
GO:0045544	gibberellin 20-oxidase activity	molecular_function	catalytic activity	3	21430	3	39553	1	0.159038	0.890851
GO:0045792	negative regulation of cell size	biological_process	cellular component organization or biogenesis	3	11870	3	21832	1	0.160702	0.890851
GO:0045857	negative regulation of molecular function, epigenetic	biological_process	biological regulation	3	11870	3	21832	1	0.160702	0.890851
GO:0046040	IMP metabolic process	biological_process	cellular process	3	11870	3	21832	1	0.160702	0.890851
GO:0046283	anthocyanin-containing compound metabolic process	biological_process	metabolic process	3	11870	3	21832	1	0.160702	0.890851
GO:0046496	nicotinamide nucleotide metabolic process	biological_process	cellular process	3	11870	3	21832	1	0.160702	0.890851
GO:0046537	2,3-bisphosphoglycerate-independent phosphoglycerate mutase activity	molecular_function	catalytic activity	7	21430	9	39553	0.777778	0.138204	0.890851
GO:0046658	anchored component of plasma membrane	cellular_component	cell	22	14962	33	27319	0.666667	0.114493	0.890851
GO:0046820	4-amino-4-deoxychorismate synthase activity	molecular_function	catalytic activity	3	21430	3	39553	1	0.159038	0.890851
GO:0046910	pectinesterase inhibitor activity	molecular_function	molecular function regulator	21	21430	32	39553	0.65625	0.130422	0.890851
GO:0046914	transition metal ion binding	molecular_function	binding	3	21430	3	39553	1	0.159038	0.890851
GO:0047453	ATP-dependent NAD(P)H-hydrate dehydratase activity	molecular_function	catalytic activity	3	21430	3	39553	1	0.159038	0.890851
GO:0047538	2-carboxy-D-arabinitol-1-phosphatase activity	molecular_function	catalytic activity	5	21430	6	39553	0.833333	0.153633	0.890851
GO:0047598	7-dehydrocholesterol reductase activity	molecular_function	catalytic activity	3	21430	3	39553	1	0.159038	0.890851
GO:0047884	FAD diphosphatase activity	molecular_function	catalytic activity	3	21430	3	39553	1	0.159038	0.890851
GO:0047952	glycerol-3-phosphate dehydrogenase [NAD(P)+] activity	molecular_function	catalytic activity	3	21430	3	39553	1	0.159038	0.890851
GO:0048240	sperm capacitation	biological_process	multi-organism process	7	11870	9	21832	0.777778	0.14073	0.890851
GO:0048312	intracellular distribution of mitochondria	biological_process	cellular component organization or biogenesis	9	11870	12	21832	0.75	0.125115	0.890851
GO:0048478	replication fork protection	biological_process	biological regulation	3	11870	3	21832	1	0.160702	0.890851
GO:0050201	fucokinase activity	molecular_function	catalytic activity	3	21430	3	39553	1	0.159038	0.890851
GO:0050660	flavin adenine dinucleotide binding	molecular_function	binding	89	21430	152	39553	0.585526	0.158074	0.890851
GO:0050662	coenzyme binding	molecular_function	binding	71	21430	119	39553	0.596639	0.133284	0.890851
GO:0050734	hydroxycinnamoyltransferase activity	molecular_function	catalytic activity	3	21430	3	39553	1	0.159038	0.890851
GO:0050790	regulation of catalytic activity	biological_process	biological regulation	3	11870	3	21832	1	0.160702	0.890851
GO:0051117	ATPase binding	molecular_function	binding	5	21430	6	39553	0.833333	0.153633	0.890851
GO:0051304	chromosome separation	biological_process	cellular process	3	11870	3	21832	1	0.160702	0.890851
GO:0051538	3 iron, 4 sulfur cluster binding	molecular_function	binding	10	21430	14	39553	0.714286	0.152123	0.890851
GO:0051639	actin filament network formation	biological_process	cellular component organization or biogenesis	5	11870	6	21832	0.833333	0.15587	0.890851
GO:0052739	phosphatidylserine 1-acylhydrolase activity	molecular_function	catalytic activity	15	21430	22	39553	0.681818	0.134261	0.890851
GO:0052740	1-acyl-2-lysophosphatidylserine acylhydrolase activity	molecular_function	catalytic activity	15	21430	22	39553	0.681818	0.134261	0.890851
GO:0052852	very-long-chain-(S)-2-hydroxy-acid oxidase activity	molecular_function	catalytic activity	5	21430	6	39553	0.833333	0.153633	0.890851
GO:0052853	long-chain-(S)-2-hydroxy-long-chain-acid oxidase activity	molecular_function	catalytic activity	5	21430	6	39553	0.833333	0.153633	0.890851
GO:0052854	medium-chain-(S)-2-hydroxy-acid oxidase activity	molecular_function	catalytic activity	5	21430	6	39553	0.833333	0.153633	0.890851
GO:0052855	ADP-dependent NAD(P)H-hydrate dehydratase activity	molecular_function	catalytic activity	3	21430	3	39553	1	0.159038	0.890851
GO:0052873	FMN reductase (NADPH) activity	molecular_function	catalytic activity	3	21430	3	39553	1	0.159038	0.890851
GO:0061512	protein localization to cilium	biological_process	localization	5	11870	6	21832	0.833333	0.15587	0.890851
GO:0061927	TOC-TIC supercomplex I	cellular_component	organelle part	3	14962	3	27319	1	0.164261	0.890851
GO:0062034	L-pipecolic acid biosynthetic process	biological_process	cellular process	3	11870	3	21832	1	0.160702	0.890851
GO:0070330	aromatase activity	molecular_function	catalytic activity	7	21430	9	39553	0.777778	0.138204	0.890851
GO:0070628	proteasome binding	molecular_function	binding	3	21430	3	39553	1	0.159038	0.890851
GO:0070734	histone H3-K27 methylation	biological_process	cellular component organization or biogenesis	3	11870	3	21832	1	0.160702	0.890851
GO:0071897	DNA biosynthetic process	biological_process	cellular process	11	11870	15	21832	0.733333	0.110775	0.890851
GO:0071917	triose-phosphate transmembrane transporter activity	molecular_function	transporter activity	3	21430	3	39553	1	0.159038	0.890851
GO:0080001	mucilage extrusion from seed coat	biological_process	multicellular organismal process	3	11870	3	21832	1	0.160702	0.890851
GO:0080008	Cul4-RING E3 ubiquitin ligase complex	cellular_component	cell	12	14962	17	27319	0.705882	0.142603	0.890851
GO:0080041	ADP-ribose pyrophosphohydrolase activity	molecular_function	catalytic activity	3	21430	3	39553	1	0.159038	0.890851
GO:0080042	ADP-glucose pyrophosphohydrolase activity	molecular_function	catalytic activity	3	21430	3	39553	1	0.159038	0.890851
GO:0080092	regulation of pollen tube growth	biological_process	biological regulation	3	11870	3	21832	1	0.160702	0.890851
GO:0080155	regulation of double fertilization forming a zygote and endosperm	biological_process	biological regulation	7	11870	9	21832	0.777778	0.14073	0.890851
GO:0098869	cellular oxidant detoxification	biological_process	cellular process	3	11870	3	21832	1	0.160702	0.890851
GO:0102078	methyl jasmonate methylesterase activity	molecular_function	catalytic activity	3	21430	3	39553	1	0.159038	0.890851
GO:0102148	N-acetyl-beta-D-galactosaminidase activity	molecular_function	catalytic activity	3	21430	3	39553	1	0.159038	0.890851
GO:0102786	stearoyl-[acp] desaturase activity	molecular_function	catalytic activity	3	21430	3	39553	1	0.159038	0.890851
GO:0103115	protoheme IX ABC transporter activity	molecular_function	transporter activity	3	21430	3	39553	1	0.159038	0.890851
GO:1901671	positive regulation of superoxide dismutase activity	biological_process	biological regulation	3	11870	3	21832	1	0.160702	0.890851
GO:1902476	chloride transmembrane transport	biological_process	localization	3	11870	3	21832	1	0.160702	0.890851
GO:1902749	regulation of cell cycle G2/M phase transition	biological_process	biological regulation	3	11870	3	21832	1	0.160702	0.890851
GO:1903335	regulation of vacuolar transport	biological_process	biological regulation	3	11870	3	21832	1	0.160702	0.890851
GO:1990067	intrachromosomal DNA recombination	biological_process	cellular process	3	11870	3	21832	1	0.160702	0.890851
GO:2000008	regulation of protein localization to cell surface	biological_process	biological regulation	7	11870	9	21832	0.777778	0.14073	0.890851
GO:2000011	regulation of adaxial/abaxial pattern formation	biological_process	biological regulation	3	11870	3	21832	1	0.160702	0.890851
GO:2000377	regulation of reactive oxygen species metabolic process	biological_process	biological regulation	3	11870	3	21832	1	0.160702	0.890851
GO:0005516	calmodulin binding	molecular_function	binding	95	21430	163	39553	0.582822	0.164953	0.893441
GO:0003924	GTPase activity	molecular_function	catalytic activity	286	21430	507	39553	0.564103	0.166208	0.899072
GO:0005885	Arp2/3 protein complex	cellular_component	organelle part	16	14962	24	27319	0.666667	0.167101	0.902733
GO:0051536	iron-sulfur cluster binding	molecular_function	binding	47	21430	78	39553	0.602564	0.16752	0.903827
GO:0016161	beta-amylase activity	molecular_function	catalytic activity	17	21430	26	39553	0.653846	0.171284	0.920569
GO:0050897	cobalt ion binding	molecular_function	binding	17	21430	26	39553	0.653846	0.171284	0.920569
GO:0102229	amylopectin maltohydrolase activity	molecular_function	catalytic activity	17	21430	26	39553	0.653846	0.171284	0.920569
GO:0000272	polysaccharide catabolic process	biological_process	metabolic process	17	11870	26	21832	0.653846	0.176199	0.931564
GO:0002953	5'-deoxynucleotidase activity	molecular_function	catalytic activity	8	21430	11	39553	0.727273	0.176453	0.931564
GO:0004558	alpha-1,4-glucosidase activity	molecular_function	catalytic activity	8	21430	11	39553	0.727273	0.176453	0.931564
GO:0004601	peroxidase activity	molecular_function	antioxidant activity	111	21430	192	39553	0.578125	0.173697	0.931564
GO:0005685	U1 snRNP	cellular_component	organelle part	23	14962	36	27319	0.638889	0.175756	0.931564
GO:0007030	Golgi organization	biological_process	cellular component organization or biogenesis	17	11870	26	21832	0.653846	0.176199	0.931564
GO:0008139	nuclear localization sequence binding	molecular_function	binding	8	21430	11	39553	0.727273	0.176453	0.931564
GO:0015930	glutamate synthase activity	molecular_function	catalytic activity	8	21430	11	39553	0.727273	0.176453	0.931564
GO:0016462	pyrophosphatase activity	molecular_function	catalytic activity	8	21430	11	39553	0.727273	0.176453	0.931564
GO:0032450	maltose alpha-glucosidase activity	molecular_function	catalytic activity	8	21430	11	39553	0.727273	0.176453	0.931564
GO:0033843	xyloglucan 6-xylosyltransferase activity	molecular_function	catalytic activity	8	21430	11	39553	0.727273	0.176453	0.931564
GO:0045552	dihydrokaempferol 4-reductase activity	molecular_function	catalytic activity	8	21430	11	39553	0.727273	0.176453	0.931564
GO:0051864	histone demethylase activity (H3-K36 specific)	molecular_function	catalytic activity	8	21430	11	39553	0.727273	0.176453	0.931564
GO:0102210	rhamnogalacturonan endolyase activity	molecular_function	catalytic activity	8	21430	11	39553	0.727273	0.176453	0.931564
GO:0000012	single strand break repair	biological_process	cellular process	2	11870	2	21832	1	0.295595	0.93294
GO:0000014	single-stranded DNA endodeoxyribonuclease activity	molecular_function	catalytic activity	1	21430	1	39553	1	0.541805	0.93294
GO:0000015	phosphopyruvate hydratase complex	cellular_component	cell	6	14962	10	27319	0.6	0.498363	0.93294
GO:0000030	mannosyltransferase activity	molecular_function	catalytic activity	9	21430	13	39553	0.692308	0.210223	0.93294
GO:0000036	acyl carrier activity	molecular_function	binding	3	21430	4	39553	0.75	0.377665	0.93294
GO:0000038	very long-chain fatty acid metabolic process	biological_process	cellular process	1	11870	1	21832	1	0.543697	0.93294
GO:0000049	tRNA binding	molecular_function	binding	49	21430	86	39553	0.569767	0.340961	0.93294
GO:0000079	regulation of cyclin-dependent protein serine/threonine kinase activity	biological_process	biological regulation	10	11870	18	21832	0.555556	0.556425	0.93294
GO:0000082	G1/S transition of mitotic cell cycle	biological_process	cellular process	2	11870	3	21832	0.666667	0.565382	0.93294
GO:0000095	S-adenosyl-L-methionine transmembrane transporter activity	molecular_function	transporter activity	2	21430	3	39553	0.666667	0.562562	0.93294
GO:0000103	sulfate assimilation	biological_process	cellular process	7	11870	11	21832	0.636364	0.38069	0.93294
GO:0000105	histidine biosynthetic process	biological_process	cellular process	8	11870	11	21832	0.727273	0.179738	0.93294
GO:0000107	imidazoleglycerol-phosphate synthase activity	molecular_function	catalytic activity	1	21430	1	39553	1	0.541805	0.93294
GO:0000118	histone deacetylase complex	cellular_component	organelle part	3	14962	4	27319	0.75	0.387183	0.93294
GO:0000121	glycerol-1-phosphatase activity	molecular_function	catalytic activity	2	21430	2	39553	1	0.293546	0.93294
GO:0000151	ubiquitin ligase complex	cellular_component	cell	12	14962	19	27319	0.631579	0.309588	0.93294
GO:0000155	phosphorelay sensor kinase activity	molecular_function	catalytic activity	16	21430	29	39553	0.551724	0.533536	0.93294
GO:0000170	sphingosine hydroxylase activity	molecular_function	catalytic activity	2	21430	3	39553	0.666667	0.562562	0.93294
GO:0000179	rRNA (adenine-N6,N6-)-dimethyltransferase activity	molecular_function	catalytic activity	3	21430	4	39553	0.75	0.377665	0.93294
GO:0000184	nuclear-transcribed mRNA catabolic process, nonsense-mediated decay	biological_process	biological regulation	14	11870	22	21832	0.636364	0.256652	0.93294
GO:0000187	activation of MAPK activity	biological_process	biological regulation	2	11870	2	21832	1	0.295595	0.93294
GO:0000209	protein polyubiquitination	biological_process	cellular process	8	11870	12	21832	0.666667	0.288986	0.93294
GO:0000212	meiotic spindle organization	biological_process	cellular component organization or biogenesis	1	11870	1	21832	1	0.543697	0.93294
GO:0000221	vacuolar proton-transporting V-type ATPase, V1 domain	cellular_component	organelle part	4	14962	5	27319	0.8	0.252731	0.93294
GO:0000225	N-acetylglucosaminylphosphatidylinositol deacetylase activity	molecular_function	catalytic activity	1	21430	1	39553	1	0.541805	0.93294
GO:0000226	microtubule cytoskeleton organization	biological_process	cellular component organization or biogenesis	24	11870	38	21832	0.631579	0.177602	0.93294
GO:0000228	nuclear chromosome	cellular_component	organelle part	2	14962	2	27319	1	0.299941	0.93294
GO:0000243	commitment complex	cellular_component	organelle part	4	14962	5	27319	0.8	0.252731	0.93294
GO:0000244	spliceosomal tri-snRNP complex assembly	biological_process	cellular component organization or biogenesis	4	11870	6	21832	0.666667	0.428806	0.93294
GO:0000254	C-4 methylsterol oxidase activity	molecular_function	catalytic activity	2	21430	2	39553	1	0.293546	0.93294
GO:0000257	nitrilase activity	molecular_function	catalytic activity	2	21430	3	39553	0.666667	0.562562	0.93294
GO:0000290	deadenylation-dependent decapping of nuclear-transcribed mRNA	biological_process	biological regulation	5	11870	8	21832	0.625	0.462261	0.93294
GO:0000301	retrograde transport, vesicle recycling within Golgi	biological_process	localization	2	11870	2	21832	1	0.295595	0.93294
GO:0000306	extrinsic component of vacuolar membrane	cellular_component	organelle part	1	14962	1	27319	1	0.547677	0.93294
GO:0000307	cyclin-dependent protein kinase holoenzyme complex	cellular_component	cell	8	14962	11	27319	0.727273	0.186849	0.93294
GO:0000340	RNA 7-methylguanosine cap binding	molecular_function	binding	2	21430	3	39553	0.666667	0.562562	0.93294
GO:0000349	generation of catalytic spliceosome for first transesterification step	biological_process	cellular component organization or biogenesis	2	11870	2	21832	1	0.295595	0.93294
GO:0000380	alternative mRNA splicing, via spliceosome	biological_process	cellular process	7	11870	12	21832	0.583333	0.509075	0.93294
GO:0000386	second spliceosomal transesterification activity	molecular_function	catalytic activity	3	21430	4	39553	0.75	0.377665	0.93294
GO:0000387	spliceosomal snRNP assembly	biological_process	cellular component organization or biogenesis	9	11870	14	21832	0.642857	0.31991	0.93294
GO:0000390	spliceosomal complex disassembly	biological_process	cellular component organization or biogenesis	1	11870	1	21832	1	0.543697	0.93294
GO:0000395	mRNA 5'-splice site recognition	biological_process	cellular component organization or biogenesis	5	11870	8	21832	0.625	0.462261	0.93294
GO:0000413	protein peptidyl-prolyl isomerization	biological_process	cellular process	6	11870	8	21832	0.75	0.209452	0.93294
GO:0000417	HIR complex	cellular_component	protein-containing complex	1	14962	1	27319	1	0.547677	0.93294
GO:0000418	RNA polymerase IV complex	cellular_component	organelle part	2	14962	3	27319	0.666667	0.571302	0.93294
GO:0000422	autophagy of mitochondrion	biological_process	cellular component organization or biogenesis	4	11870	5	21832	0.8	0.246849	0.93294
GO:0000453	enzyme-directed rRNA 2'-O-methylation	biological_process	cellular component organization or biogenesis	3	11870	4	21832	0.75	0.380719	0.93294
GO:0000460	maturation of 5.8S rRNA	biological_process	cellular component organization or biogenesis	2	11870	3	21832	0.666667	0.565382	0.93294
GO:0000493	box H/ACA snoRNP assembly	biological_process	cellular component organization or biogenesis	8	11870	11	21832	0.727273	0.179738	0.93294
GO:0000703	oxidized pyrimidine nucleobase lesion DNA N-glycosylase activity	molecular_function	catalytic activity	8	21430	14	39553	0.571429	0.521185	0.93294
GO:0000712	resolution of meiotic recombination intermediates	biological_process	cellular component organization or biogenesis	5	11870	8	21832	0.625	0.462261	0.93294
GO:0000730	DNA recombinase assembly	biological_process	cellular component organization or biogenesis	1	11870	1	21832	1	0.543697	0.93294
GO:0000746	conjugation	biological_process	multi-organism process	2	11870	3	21832	0.666667	0.565382	0.93294
GO:0000774	adenyl-nucleotide exchange factor activity	molecular_function	molecular function regulator	4	21430	5	39553	0.8	0.244094	0.93294
GO:0000776	kinetochore	cellular_component	organelle part	8	14962	12	27319	0.666667	0.298672	0.93294
GO:0000778	condensed nuclear chromosome kinetochore	cellular_component	organelle part	2	14962	2	27319	1	0.299941	0.93294
GO:0000780	condensed nuclear chromosome, centromeric region	cellular_component	organelle part	1	14962	1	27319	1	0.547677	0.93294
GO:0000781	chromosome, telomeric region	cellular_component	organelle part	8	14962	12	27319	0.666667	0.298672	0.93294
GO:0000784	nuclear chromosome, telomeric region	cellular_component	organelle part	8	14962	12	27319	0.666667	0.298672	0.93294
GO:0000785	chromatin	cellular_component	organelle part	6	14962	8	27319	0.75	0.216139	0.93294
GO:0000795	synaptonemal complex	cellular_component	organelle part	1	14962	1	27319	1	0.547677	0.93294
GO:0000796	condensin complex	cellular_component	organelle part	3	14962	4	27319	0.75	0.387183	0.93294
GO:0000808	origin recognition complex	cellular_component	organelle part	3	14962	4	27319	0.75	0.387183	0.93294
GO:0000812	Swr1 complex	cellular_component	organelle part	1	14962	1	27319	1	0.547677	0.93294
GO:0000814	ESCRT II complex	cellular_component	organelle part	2	14962	3	27319	0.666667	0.571302	0.93294
GO:0000823	inositol-1,4,5-trisphosphate 6-kinase activity	molecular_function	catalytic activity	1	21430	1	39553	1	0.541805	0.93294
GO:0000902	cell morphogenesis	biological_process	cellular component organization or biogenesis	10	11870	17	21832	0.588235	0.453254	0.93294
GO:0000922	spindle pole	cellular_component	organelle part	6	14962	10	27319	0.6	0.498363	0.93294
GO:0000923	equatorial microtubule organizing center	cellular_component	organelle part	1	14962	1	27319	1	0.547677	0.93294
GO:0000930	gamma-tubulin complex	cellular_component	organelle part	2	14962	2	27319	1	0.299941	0.93294
GO:0000957	mitochondrial RNA catabolic process	biological_process	cellular process	1	11870	1	21832	1	0.543697	0.93294
GO:0000965	mitochondrial RNA 3'-end processing	biological_process	cellular process	2	11870	2	21832	1	0.295595	0.93294
GO:0000974	Prp19 complex	cellular_component	protein-containing complex	4	14962	6	27319	0.666667	0.436819	0.93294
GO:0000979	RNA polymerase II core promoter sequence-specific DNA binding	molecular_function	binding	1	21430	1	39553	1	0.541805	0.93294
GO:0000987	proximal promoter sequence-specific DNA binding	molecular_function	binding	22	21430	38	39553	0.578947	0.385114	0.93294
GO:0000993	RNA polymerase II complex binding	molecular_function	binding	4	21430	6	39553	0.666667	0.425016	0.93294
GO:0001055	RNA polymerase II activity	molecular_function	catalytic activity	1	21430	1	39553	1	0.541805	0.93294
GO:0001085	RNA polymerase II transcription factor binding	molecular_function	binding	1	21430	1	39553	1	0.541805	0.93294
GO:0001139	RNA polymerase II complex recruiting activity	molecular_function	binding	1	21430	1	39553	1	0.541805	0.93294
GO:0001162	RNA polymerase II intronic transcription regulatory region sequence-specific DNA binding	molecular_function	binding	1	21430	1	39553	1	0.541805	0.93294
GO:0001174	transcriptional start site selection at RNA polymerase II promoter	biological_process	cellular process	1	11870	1	21832	1	0.543697	0.93294
GO:0001401	mitochondrial sorting and assembly machinery complex	cellular_component	organelle part	1	14962	1	27319	1	0.547677	0.93294
GO:0001510	RNA methylation	biological_process	cellular process	7	11870	10	21832	0.7	0.252811	0.93294
GO:0001522	pseudouridine synthesis	biological_process	cellular process	56	11870	96	21832	0.583333	0.24927	0.93294
GO:0001530	lipopolysaccharide binding	molecular_function	binding	1	21430	1	39553	1	0.541805	0.93294
GO:0001676	long-chain fatty acid metabolic process	biological_process	cellular process	2	11870	2	21832	1	0.295595	0.93294
GO:0001682	tRNA 5'-leader removal	biological_process	cellular process	8	11870	13	21832	0.615385	0.408643	0.93294
GO:0001709	cell fate determination	biological_process	cellular process	2	11870	2	21832	1	0.295595	0.93294
GO:0001735	prenylcysteine oxidase activity	molecular_function	catalytic activity	4	21430	5	39553	0.8	0.244094	0.93294
GO:0001882	nucleoside binding	molecular_function	binding	2	21430	2	39553	1	0.293546	0.93294
GO:0001887	selenium compound metabolic process	biological_process	cellular process	3	11870	5	21832	0.6	0.581524	0.93294
GO:0001888	glucuronyl-galactosyl-proteoglycan 4-alpha-N-acetylglucosaminyltransferase activity	molecular_function	catalytic activity	1	21430	1	39553	1	0.541805	0.93294
GO:0001934	positive regulation of protein phosphorylation	biological_process	biological regulation	1	11870	1	21832	1	0.543697	0.93294
GO:0002020	protease binding	molecular_function	binding	1	21430	1	39553	1	0.541805	0.93294
GO:0002083	4-hydroxybenzoate decaprenyltransferase activity	molecular_function	catalytic activity	1	21430	1	39553	1	0.541805	0.93294
GO:0002128	tRNA nucleoside ribose methylation	biological_process	cellular process	2	11870	2	21832	1	0.295595	0.93294
GO:0002161	aminoacyl-tRNA editing activity	molecular_function	catalytic activity	23	21430	38	39553	0.605263	0.26799	0.93294
GO:0002183	cytoplasmic translational initiation	biological_process	cellular process	1	11870	1	21832	1	0.543697	0.93294
GO:0002191	cap-dependent translational initiation	biological_process	cellular process	1	11870	1	21832	1	0.543697	0.93294
GO:0002215	defense response to nematode	biological_process	multi-organism process	1	11870	1	21832	1	0.543697	0.93294
GO:0002230	positive regulation of defense response to virus by host	biological_process	biological regulation	1	11870	1	21832	1	0.543697	0.93294
GO:0002239	response to oomycetes	biological_process	multi-organism process	1	11870	1	21832	1	0.543697	0.93294
GO:0003400	regulation of COPII vesicle coating	biological_process	biological regulation	4	11870	6	21832	0.666667	0.428806	0.93294
GO:0003677	DNA binding	molecular_function	binding	1963	21430	3621	39553	0.542115	0.49143	0.93294
GO:0003684	damaged DNA binding	molecular_function	binding	59	21430	105	39553	0.561905	0.377074	0.93294
GO:0003713	transcription coactivator activity	molecular_function	transcription regulator activity	25	21430	45	39553	0.555556	0.487517	0.93294
GO:0003721	telomerase RNA reverse transcriptase activity	molecular_function	catalytic activity	3	21430	5	39553	0.6	0.578023	0.93294
GO:0003724	RNA helicase activity	molecular_function	catalytic activity	4	21430	6	39553	0.666667	0.425016	0.93294
GO:0003725	double-stranded RNA binding	molecular_function	binding	8	21430	14	39553	0.571429	0.521185	0.93294
GO:0003727	single-stranded RNA binding	molecular_function	binding	9	21430	15	39553	0.6	0.426619	0.93294
GO:0003755	peptidyl-prolyl cis-trans isomerase activity	molecular_function	catalytic activity	90	21430	161	39553	0.559006	0.360311	0.93294
GO:0003785	actin monomer binding	molecular_function	binding	1	21430	1	39553	1	0.541805	0.93294
GO:0003828	alpha-N-acetylneuraminate alpha-2,8-sialyltransferase activity	molecular_function	catalytic activity	1	21430	1	39553	1	0.541805	0.93294
GO:0003846	2-acylglycerol O-acyltransferase activity	molecular_function	catalytic activity	16	21430	26	39553	0.615385	0.290761	0.93294
GO:0003848	2-amino-4-hydroxy-6-hydroxymethyldihydropteridine diphosphokinase activity	molecular_function	catalytic activity	2	21430	2	39553	1	0.293546	0.93294
GO:0003852	2-isopropylmalate synthase activity	molecular_function	catalytic activity	8	21430	14	39553	0.571429	0.521185	0.93294
GO:0003854	3-beta-hydroxy-delta5-steroid dehydrogenase activity	molecular_function	catalytic activity	13	21430	20	39553	0.65	0.228916	0.93294
GO:0003855	3-dehydroquinate dehydratase activity	molecular_function	catalytic activity	2	21430	3	39553	0.666667	0.562562	0.93294
GO:0003861	3-isopropylmalate dehydratase activity	molecular_function	catalytic activity	10	21430	15	39553	0.666667	0.240258	0.93294
GO:0003862	3-isopropylmalate dehydrogenase activity	molecular_function	catalytic activity	1	21430	1	39553	1	0.541805	0.93294
GO:0003864	3-methyl-2-oxobutanoate hydroxymethyltransferase activity	molecular_function	catalytic activity	1	21430	1	39553	1	0.541805	0.93294
GO:0003865	3-oxo-5-alpha-steroid 4-dehydrogenase activity	molecular_function	catalytic activity	6	21430	9	39553	0.666667	0.342616	0.93294
GO:0003866	3-phosphoshikimate 1-carboxyvinyltransferase activity	molecular_function	catalytic activity	2	21430	2	39553	1	0.293546	0.93294
GO:0003867	4-aminobutyrate transaminase activity	molecular_function	catalytic activity	2	21430	2	39553	1	0.293546	0.93294
GO:0003868	4-hydroxyphenylpyruvate dioxygenase activity	molecular_function	catalytic activity	7	21430	11	39553	0.636364	0.375818	0.93294
GO:0003872	6-phosphofructokinase activity	molecular_function	catalytic activity	22	21430	38	39553	0.578947	0.385114	0.93294
GO:0003873	6-phosphofructo-2-kinase activity	molecular_function	catalytic activity	10	21430	16	39553	0.625	0.341225	0.93294
GO:0003881	CDP-diacylglycerol-inositol 3-phosphatidyltransferase activity	molecular_function	catalytic activity	4	21430	5	39553	0.8	0.244094	0.93294
GO:0003883	CTP synthase activity	molecular_function	catalytic activity	23	21430	39	39553	0.589744	0.331444	0.93294
GO:0003885	D-arabinono-1,4-lactone oxidase activity	molecular_function	catalytic activity	4	21430	6	39553	0.666667	0.425016	0.93294
GO:0003886	DNA (cytosine-5-)-methyltransferase activity	molecular_function	catalytic activity	19	21430	34	39553	0.558824	0.49116	0.93294
GO:0003905	alkylbase DNA N-glycosylase activity	molecular_function	catalytic activity	1	21430	1	39553	1	0.541805	0.93294
GO:0003910	DNA ligase (ATP) activity	molecular_function	catalytic activity	13	21430	21	39553	0.619048	0.313772	0.93294
GO:0003914	DNA (6-4) photolyase activity	molecular_function	catalytic activity	2	21430	2	39553	1	0.293546	0.93294
GO:0003916	DNA topoisomerase activity	molecular_function	catalytic activity	1	21430	1	39553	1	0.541805	0.93294
GO:0003918	DNA topoisomerase type II (ATP-hydrolyzing) activity	molecular_function	catalytic activity	23	21430	41	39553	0.560976	0.466078	0.93294
GO:0003919	FMN adenylyltransferase activity	molecular_function	catalytic activity	6	21430	9	39553	0.666667	0.342616	0.93294
GO:0003922	GMP synthase (glutamine-hydrolyzing) activity	molecular_function	catalytic activity	3	21430	4	39553	0.75	0.377665	0.93294
GO:0003938	IMP dehydrogenase activity	molecular_function	catalytic activity	1	21430	1	39553	1	0.541805	0.93294
GO:0003942	N-acetyl-gamma-glutamyl-phosphate reductase activity	molecular_function	catalytic activity	1	21430	1	39553	1	0.541805	0.93294
GO:0003948	N4-(beta-N-acetylglucosaminyl)-L-asparaginase activity	molecular_function	catalytic activity	1	21430	1	39553	1	0.541805	0.93294
GO:0003963	RNA-3'-phosphate cyclase activity	molecular_function	catalytic activity	1	21430	1	39553	1	0.541805	0.93294
GO:0003968	RNA-directed 5'-3' RNA polymerase activity	molecular_function	catalytic activity	6	21430	9	39553	0.666667	0.342616	0.93294
GO:0003977	UDP-N-acetylglucosamine diphosphorylase activity	molecular_function	catalytic activity	3	21430	4	39553	0.75	0.377665	0.93294
GO:0003980	UDP-glucose:glycoprotein glucosyltransferase activity	molecular_function	catalytic activity	2	21430	3	39553	0.666667	0.562562	0.93294
GO:0003983	UTP:glucose-1-phosphate uridylyltransferase activity	molecular_function	catalytic activity	6	21430	9	39553	0.666667	0.342616	0.93294
GO:0003987	acetate-CoA ligase activity	molecular_function	catalytic activity	10	21430	17	39553	0.588235	0.446977	0.93294
GO:0003988	acetyl-CoA C-acyltransferase activity	molecular_function	catalytic activity	4	21430	6	39553	0.666667	0.425016	0.93294
GO:0003989	acetyl-CoA carboxylase activity	molecular_function	catalytic activity	11	21430	20	39553	0.55	0.562162	0.93294
GO:0003991	acetylglutamate kinase activity	molecular_function	catalytic activity	2	21430	2	39553	1	0.293546	0.93294
GO:0004003	ATP-dependent DNA helicase activity	molecular_function	catalytic activity	20	21430	33	39553	0.606061	0.287067	0.93294
GO:0004012	phospholipid-translocating ATPase activity	molecular_function	transporter activity	35	21430	64	39553	0.546875	0.518947	0.93294
GO:0004015	adenosylmethionine-8-amino-7-oxononanoate transaminase activity	molecular_function	catalytic activity	6	21430	8	39553	0.75	0.206341	0.93294
GO:0004017	adenylate kinase activity	molecular_function	catalytic activity	8	21430	13	39553	0.615385	0.403252	0.93294
GO:0004018	N6-(1,2-dicarboxyethyl)AMP AMP-lyase (fumarate-forming) activity	molecular_function	catalytic activity	1	21430	1	39553	1	0.541805	0.93294
GO:0004019	adenylosuccinate synthase activity	molecular_function	catalytic activity	4	21430	5	39553	0.8	0.244094	0.93294
GO:0004020	adenylylsulfate kinase activity	molecular_function	catalytic activity	6	21430	9	39553	0.666667	0.342616	0.93294
GO:0004024	alcohol dehydrogenase activity, zinc-dependent	molecular_function	catalytic activity	3	21430	5	39553	0.6	0.578023	0.93294
GO:0004028	3-chloroallyl aldehyde dehydrogenase activity	molecular_function	catalytic activity	2	21430	2	39553	1	0.293546	0.93294
GO:0004035	alkaline phosphatase activity	molecular_function	catalytic activity	1	21430	1	39553	1	0.541805	0.93294
GO:0004038	allantoinase activity	molecular_function	catalytic activity	2	21430	2	39553	1	0.293546	0.93294
GO:0004040	amidase activity	molecular_function	catalytic activity	30	21430	49	39553	0.612245	0.199001	0.93294
GO:0004042	acetyl-CoA:L-glutamate N-acetyltransferase activity	molecular_function	catalytic activity	5	21430	8	39553	0.625	0.457869	0.93294
GO:0004056	argininosuccinate lyase activity	molecular_function	catalytic activity	2	21430	2	39553	1	0.293546	0.93294
GO:0004057	arginyltransferase activity	molecular_function	catalytic activity	1	21430	1	39553	1	0.541805	0.93294
GO:0004066	asparagine synthase (glutamine-hydrolyzing) activity	molecular_function	catalytic activity	4	21430	6	39553	0.666667	0.425016	0.93294
GO:0004067	asparaginase activity	molecular_function	catalytic activity	3	21430	4	39553	0.75	0.377665	0.93294
GO:0004069	L-aspartate:2-oxoglutarate aminotransferase activity	molecular_function	catalytic activity	8	21430	12	39553	0.666667	0.284465	0.93294
GO:0004073	aspartate-semialdehyde dehydrogenase activity	molecular_function	catalytic activity	1	21430	1	39553	1	0.541805	0.93294
GO:0004075	biotin carboxylase activity	molecular_function	catalytic activity	2	21430	3	39553	0.666667	0.562562	0.93294
GO:0004081	bis(5'-nucleosyl)-tetraphosphatase (asymmetrical) activity	molecular_function	catalytic activity	2	21430	3	39553	0.666667	0.562562	0.93294
GO:0004105	choline-phosphate cytidylyltransferase activity	molecular_function	catalytic activity	6	21430	9	39553	0.666667	0.342616	0.93294
GO:0004108	citrate (Si)-synthase activity	molecular_function	catalytic activity	1	21430	1	39553	1	0.541805	0.93294
GO:0004113	2',3'-cyclic-nucleotide 3'-phosphodiesterase activity	molecular_function	catalytic activity	3	21430	4	39553	0.75	0.377665	0.93294
GO:0004123	cystathionine gamma-lyase activity	molecular_function	catalytic activity	1	21430	1	39553	1	0.541805	0.93294
GO:0004124	cysteine synthase activity	molecular_function	catalytic activity	10	21430	15	39553	0.666667	0.240258	0.93294
GO:0004126	cytidine deaminase activity	molecular_function	catalytic activity	2	21430	2	39553	1	0.293546	0.93294
GO:0004128	cytochrome-b5 reductase activity, acting on NAD(P)H	molecular_function	catalytic activity	7	21430	11	39553	0.636364	0.375818	0.93294
GO:0004132	dCMP deaminase activity	molecular_function	catalytic activity	1	21430	1	39553	1	0.541805	0.93294
GO:0004140	dephospho-CoA kinase activity	molecular_function	catalytic activity	3	21430	4	39553	0.75	0.377665	0.93294
GO:0004141	dethiobiotin synthase activity	molecular_function	catalytic activity	4	21430	6	39553	0.666667	0.425016	0.93294
GO:0004142	diacylglycerol cholinephosphotransferase activity	molecular_function	catalytic activity	3	21430	4	39553	0.75	0.377665	0.93294
GO:0004144	diacylglycerol O-acyltransferase activity	molecular_function	catalytic activity	18	21430	28	39553	0.642857	0.188902	0.93294
GO:0004148	dihydrolipoyl dehydrogenase activity	molecular_function	catalytic activity	5	21430	8	39553	0.625	0.457869	0.93294
GO:0004151	dihydroorotase activity	molecular_function	catalytic activity	2	21430	2	39553	1	0.293546	0.93294
GO:0004152	dihydroorotate dehydrogenase activity	molecular_function	catalytic activity	1	21430	1	39553	1	0.541805	0.93294
GO:0004156	dihydropteroate synthase activity	molecular_function	catalytic activity	2	21430	2	39553	1	0.293546	0.93294
GO:0004164	diphthine synthase activity	molecular_function	catalytic activity	1	21430	1	39553	1	0.541805	0.93294
GO:0004165	dodecenoyl-CoA delta-isomerase activity	molecular_function	catalytic activity	2	21430	2	39553	1	0.293546	0.93294
GO:0004170	dUTP diphosphatase activity	molecular_function	catalytic activity	3	21430	4	39553	0.75	0.377665	0.93294
GO:0004175	endopeptidase activity	molecular_function	catalytic activity	7	21430	10	39553	0.7	0.248949	0.93294
GO:0004181	metallocarboxypeptidase activity	molecular_function	catalytic activity	10	21430	15	39553	0.666667	0.240258	0.93294
GO:0004197	cysteine-type endopeptidase activity	molecular_function	catalytic activity	18	21430	31	39553	0.580645	0.401894	0.93294
GO:0004198	calcium-dependent cysteine-type endopeptidase activity	molecular_function	catalytic activity	2	21430	2	39553	1	0.293546	0.93294
GO:0004306	ethanolamine-phosphate cytidylyltransferase activity	molecular_function	catalytic activity	2	21430	3	39553	0.666667	0.562562	0.93294
GO:0004307	ethanolaminephosphotransferase activity	molecular_function	catalytic activity	2	21430	2	39553	1	0.293546	0.93294
GO:0004310	farnesyl-diphosphate farnesyltransferase activity	molecular_function	catalytic activity	6	21430	9	39553	0.666667	0.342616	0.93294
GO:0004314	[acyl-carrier-protein] S-malonyltransferase activity	molecular_function	catalytic activity	1	21430	1	39553	1	0.541805	0.93294
GO:0004315	3-oxoacyl-[acyl-carrier-protein] synthase activity	molecular_function	catalytic activity	12	21430	18	39553	0.666667	0.205217	0.93294
GO:0004329	formate-tetrahydrofolate ligase activity	molecular_function	catalytic activity	2	21430	2	39553	1	0.293546	0.93294
GO:0004331	fructose-2,6-bisphosphate 2-phosphatase activity	molecular_function	catalytic activity	9	21430	13	39553	0.692308	0.210223	0.93294
GO:0004333	fumarate hydratase activity	molecular_function	catalytic activity	1	21430	1	39553	1	0.541805	0.93294
GO:0004335	galactokinase activity	molecular_function	catalytic activity	2	21430	3	39553	0.666667	0.562562	0.93294
GO:0004349	glutamate 5-kinase activity	molecular_function	catalytic activity	6	21430	8	39553	0.75	0.206341	0.93294
GO:0004350	glutamate-5-semialdehyde dehydrogenase activity	molecular_function	catalytic activity	6	21430	8	39553	0.75	0.206341	0.93294
GO:0004356	glutamate-ammonia ligase activity	molecular_function	catalytic activity	11	21430	18	39553	0.611111	0.3646	0.93294
GO:0004358	glutamate N-acetyltransferase activity	molecular_function	catalytic activity	4	21430	5	39553	0.8	0.244094	0.93294
GO:0004365	glyceraldehyde-3-phosphate dehydrogenase (NAD+) (phosphorylating) activity	molecular_function	catalytic activity	4	21430	5	39553	0.8	0.244094	0.93294
GO:0004366	glycerol-3-phosphate O-acyltransferase activity	molecular_function	catalytic activity	14	21430	23	39553	0.608696	0.334145	0.93294
GO:0004373	glycogen (starch) synthase activity	molecular_function	catalytic activity	9	21430	15	39553	0.6	0.426619	0.93294
GO:0004378	GDP-Man:Man1GlcNAc2-PP-Dol alpha-1,3-mannosyltransferase activity	molecular_function	catalytic activity	2	21430	3	39553	0.666667	0.562562	0.93294
GO:0004385	guanylate kinase activity	molecular_function	catalytic activity	2	21430	2	39553	1	0.293546	0.93294
GO:0004399	histidinol dehydrogenase activity	molecular_function	catalytic activity	1	21430	1	39553	1	0.541805	0.93294
GO:0004401	histidinol-phosphatase activity	molecular_function	catalytic activity	1	21430	1	39553	1	0.541805	0.93294
GO:0004407	histone deacetylase activity	molecular_function	catalytic activity	4	21430	6	39553	0.666667	0.425016	0.93294
GO:0004412	homoserine dehydrogenase activity	molecular_function	catalytic activity	3	21430	5	39553	0.6	0.578023	0.93294
GO:0004417	hydroxyethylthiazole kinase activity	molecular_function	catalytic activity	1	21430	1	39553	1	0.541805	0.93294
GO:0004418	hydroxymethylbilane synthase activity	molecular_function	catalytic activity	1	21430	1	39553	1	0.541805	0.93294
GO:0004420	hydroxymethylglutaryl-CoA reductase (NADPH) activity	molecular_function	catalytic activity	6	21430	10	39553	0.6	0.483116	0.93294
GO:0004449	isocitrate dehydrogenase (NAD+) activity	molecular_function	catalytic activity	4	21430	6	39553	0.666667	0.425016	0.93294
GO:0004451	isocitrate lyase activity	molecular_function	catalytic activity	1	21430	1	39553	1	0.541805	0.93294
GO:0004463	leukotriene-A4 hydrolase activity	molecular_function	catalytic activity	1	21430	1	39553	1	0.541805	0.93294
GO:0004465	lipoprotein lipase activity	molecular_function	catalytic activity	8	21430	13	39553	0.615385	0.403252	0.93294
GO:0004471	malate dehydrogenase (decarboxylating) (NAD+) activity	molecular_function	catalytic activity	16	21430	27	39553	0.592593	0.370397	0.93294
GO:0004473	malate dehydrogenase (decarboxylating) (NADP+) activity	molecular_function	catalytic activity	4	21430	6	39553	0.666667	0.425016	0.93294
GO:0004474	malate synthase activity	molecular_function	catalytic activity	2	21430	2	39553	1	0.293546	0.93294
GO:0004479	methionyl-tRNA formyltransferase activity	molecular_function	catalytic activity	4	21430	6	39553	0.666667	0.425016	0.93294
GO:0004485	methylcrotonoyl-CoA carboxylase activity	molecular_function	catalytic activity	5	21430	7	39553	0.714286	0.300664	0.93294
GO:0004499	N,N-dimethylaniline monooxygenase activity	molecular_function	catalytic activity	13	21430	23	39553	0.565217	0.495965	0.93294
GO:0004506	squalene monooxygenase activity	molecular_function	catalytic activity	5	21430	8	39553	0.625	0.457869	0.93294
GO:0004512	inositol-3-phosphate synthase activity	molecular_function	catalytic activity	5	21430	7	39553	0.714286	0.300664	0.93294
GO:0004514	nicotinate-nucleotide diphosphorylase (carboxylating) activity	molecular_function	catalytic activity	3	21430	4	39553	0.75	0.377665	0.93294
GO:0004516	nicotinate phosphoribosyltransferase activity	molecular_function	catalytic activity	2	21430	3	39553	0.666667	0.562562	0.93294
GO:0004518	nuclease activity	molecular_function	catalytic activity	20	21430	33	39553	0.606061	0.287067	0.93294
GO:0004521	endoribonuclease activity	molecular_function	catalytic activity	4	21430	6	39553	0.666667	0.425016	0.93294
GO:0004525	ribonuclease III activity	molecular_function	catalytic activity	29	21430	53	39553	0.54717	0.525215	0.93294
GO:0004526	ribonuclease P activity	molecular_function	catalytic activity	13	21430	22	39553	0.590909	0.404501	0.93294
GO:0004534	5'-3' exoribonuclease activity	molecular_function	catalytic activity	9	21430	15	39553	0.6	0.426619	0.93294
GO:0004536	deoxyribonuclease activity	molecular_function	catalytic activity	2	21430	2	39553	1	0.293546	0.93294
GO:0004540	ribonuclease activity	molecular_function	catalytic activity	10	21430	18	39553	0.555556	0.549948	0.93294
GO:0004555	alpha,alpha-trehalase activity	molecular_function	catalytic activity	1	21430	1	39553	1	0.541805	0.93294
GO:0004559	alpha-mannosidase activity	molecular_function	catalytic activity	15	21430	27	39553	0.555556	0.521941	0.93294
GO:0004564	beta-fructofuranosidase activity	molecular_function	catalytic activity	27	21430	44	39553	0.613636	0.21088	0.93294
GO:0004565	beta-galactosidase activity	molecular_function	catalytic activity	34	21430	56	39553	0.607143	0.198671	0.93294
GO:0004571	mannosyl-oligosaccharide 1,2-alpha-mannosidase activity	molecular_function	catalytic activity	9	21430	15	39553	0.6	0.426619	0.93294
GO:0004573	mannosyl-oligosaccharide glucosidase activity	molecular_function	catalytic activity	10	21430	15	39553	0.666667	0.240258	0.93294
GO:0004578	chitobiosyldiphosphodolichol beta-mannosyltransferase activity	molecular_function	catalytic activity	3	21430	4	39553	0.75	0.377665	0.93294
GO:0004579	dolichyl-diphosphooligosaccharide-protein glycotransferase activity	molecular_function	catalytic activity	3	21430	5	39553	0.6	0.578023	0.93294
GO:0004591	oxoglutarate dehydrogenase (succinyl-transferring) activity	molecular_function	catalytic activity	1	21430	1	39553	1	0.541805	0.93294
GO:0004592	pantoate-beta-alanine ligase activity	molecular_function	catalytic activity	2	21430	3	39553	0.666667	0.562562	0.93294
GO:0004594	pantothenate kinase activity	molecular_function	catalytic activity	2	21430	2	39553	1	0.293546	0.93294
GO:0004596	peptide alpha-N-acetyltransferase activity	molecular_function	catalytic activity	2	21430	2	39553	1	0.293546	0.93294
GO:0004608	phosphatidylethanolamine N-methyltransferase activity	molecular_function	catalytic activity	1	21430	1	39553	1	0.541805	0.93294
GO:0004610	phosphoacetylglucosamine mutase activity	molecular_function	catalytic activity	2	21430	3	39553	0.666667	0.562562	0.93294
GO:0004612	phosphoenolpyruvate carboxykinase (ATP) activity	molecular_function	catalytic activity	6	21430	10	39553	0.6	0.483116	0.93294
GO:0004615	phosphomannomutase activity	molecular_function	catalytic activity	3	21430	5	39553	0.6	0.578023	0.93294
GO:0004619	phosphoglycerate mutase activity	molecular_function	catalytic activity	5	21430	8	39553	0.625	0.457869	0.93294
GO:0004620	phospholipase activity	molecular_function	catalytic activity	4	21430	5	39553	0.8	0.244094	0.93294
GO:0004623	phospholipase A2 activity	molecular_function	catalytic activity	4	21430	5	39553	0.8	0.244094	0.93294
GO:0004632	phosphopantothenate--cysteine ligase activity	molecular_function	catalytic activity	4	21430	6	39553	0.666667	0.425016	0.93294
GO:0004634	phosphopyruvate hydratase activity	molecular_function	catalytic activity	6	21430	10	39553	0.6	0.483116	0.93294
GO:0004635	phosphoribosyl-AMP cyclohydrolase activity	molecular_function	catalytic activity	1	21430	1	39553	1	0.541805	0.93294
GO:0004636	phosphoribosyl-ATP diphosphatase activity	molecular_function	catalytic activity	1	21430	1	39553	1	0.541805	0.93294
GO:0004637	phosphoribosylamine-glycine ligase activity	molecular_function	catalytic activity	2	21430	2	39553	1	0.293546	0.93294
GO:0004639	phosphoribosylaminoimidazolesuccinocarboxamide synthase activity	molecular_function	catalytic activity	2	21430	2	39553	1	0.293546	0.93294
GO:0004640	phosphoribosylanthranilate isomerase activity	molecular_function	catalytic activity	1	21430	1	39553	1	0.541805	0.93294
GO:0004648	O-phospho-L-serine:2-oxoglutarate aminotransferase activity	molecular_function	catalytic activity	1	21430	1	39553	1	0.541805	0.93294
GO:0004649	poly(ADP-ribose) glycohydrolase activity	molecular_function	catalytic activity	1	21430	1	39553	1	0.541805	0.93294
GO:0004650	polygalacturonase activity	molecular_function	catalytic activity	50	21430	86	39553	0.581395	0.265283	0.93294
GO:0004652	polynucleotide adenylyltransferase activity	molecular_function	catalytic activity	58	21430	100	39553	0.58	0.252958	0.93294
GO:0004654	polyribonucleotide nucleotidyltransferase activity	molecular_function	catalytic activity	5	21430	8	39553	0.625	0.457869	0.93294
GO:0004656	procollagen-proline 4-dioxygenase activity	molecular_function	catalytic activity	14	21430	23	39553	0.608696	0.334145	0.93294
GO:0004662	CAAX-protein geranylgeranyltransferase activity	molecular_function	catalytic activity	3	21430	5	39553	0.6	0.578023	0.93294
GO:0004665	prephenate dehydrogenase (NADP+) activity	molecular_function	catalytic activity	5	21430	7	39553	0.714286	0.300664	0.93294
GO:0004672	protein kinase activity	molecular_function	catalytic activity	1025	21430	1859	39553	0.551372	0.204967	0.93294
GO:0004673	protein histidine kinase activity	molecular_function	catalytic activity	8	21430	12	39553	0.666667	0.284465	0.93294
GO:0004675	transmembrane receptor protein serine/threonine kinase activity	molecular_function	catalytic activity	42	21430	71	39553	0.591549	0.235519	0.93294
GO:0004708	MAP kinase kinase activity	molecular_function	catalytic activity	2	21430	2	39553	1	0.293546	0.93294
GO:0004715	non-membrane spanning protein tyrosine kinase activity	molecular_function	catalytic activity	26	21430	46	39553	0.565217	0.433885	0.93294
GO:0004719	protein-L-isoaspartate (D-aspartate) O-methyltransferase activity	molecular_function	catalytic activity	3	21430	5	39553	0.6	0.578023	0.93294
GO:0004735	pyrroline-5-carboxylate reductase activity	molecular_function	catalytic activity	1	21430	1	39553	1	0.541805	0.93294
GO:0004748	ribonucleoside-diphosphate reductase activity, thioredoxin disulfide as acceptor	molecular_function	catalytic activity	3	21430	4	39553	0.75	0.377665	0.93294
GO:0004749	ribose phosphate diphosphokinase activity	molecular_function	catalytic activity	6	21430	9	39553	0.666667	0.342616	0.93294
GO:0004764	shikimate 3-dehydrogenase (NADP+) activity	molecular_function	catalytic activity	2	21430	3	39553	0.666667	0.562562	0.93294
GO:0004775	succinate-CoA ligase (ADP-forming) activity	molecular_function	catalytic activity	2	21430	2	39553	1	0.293546	0.93294
GO:0004777	succinate-semialdehyde dehydrogenase (NAD+) activity	molecular_function	catalytic activity	2	21430	3	39553	0.666667	0.562562	0.93294
GO:0004780	sulfate adenylyltransferase (ADP) activity	molecular_function	catalytic activity	1	21430	1	39553	1	0.541805	0.93294
GO:0004795	threonine synthase activity	molecular_function	catalytic activity	2	21430	3	39553	0.666667	0.562562	0.93294
GO:0004799	thymidylate synthase activity	molecular_function	catalytic activity	2	21430	2	39553	1	0.293546	0.93294
GO:0004802	transketolase activity	molecular_function	catalytic activity	2	21430	3	39553	0.666667	0.562562	0.93294
GO:0004807	triose-phosphate isomerase activity	molecular_function	catalytic activity	5	21430	7	39553	0.714286	0.300664	0.93294
GO:0004814	arginine-tRNA ligase activity	molecular_function	catalytic activity	3	21430	4	39553	0.75	0.377665	0.93294
GO:0004816	asparagine-tRNA ligase activity	molecular_function	catalytic activity	4	21430	6	39553	0.666667	0.425016	0.93294
GO:0004818	glutamate-tRNA ligase activity	molecular_function	catalytic activity	4	21430	5	39553	0.8	0.244094	0.93294
GO:0004819	glutamine-tRNA ligase activity	molecular_function	catalytic activity	5	21430	7	39553	0.714286	0.300664	0.93294
GO:0004822	isoleucine-tRNA ligase activity	molecular_function	catalytic activity	4	21430	5	39553	0.8	0.244094	0.93294
GO:0004823	leucine-tRNA ligase activity	molecular_function	catalytic activity	12	21430	20	39553	0.6	0.385542	0.93294
GO:0004825	methionine-tRNA ligase activity	molecular_function	catalytic activity	9	21430	13	39553	0.692308	0.210223	0.93294
GO:0004829	threonine-tRNA ligase activity	molecular_function	catalytic activity	7	21430	10	39553	0.7	0.248949	0.93294
GO:0004832	valine-tRNA ligase activity	molecular_function	catalytic activity	4	21430	6	39553	0.666667	0.425016	0.93294
GO:0004837	tyrosine decarboxylase activity	molecular_function	catalytic activity	1	21430	1	39553	1	0.541805	0.93294
GO:0004842	ubiquitin-protein transferase activity	molecular_function	catalytic activity	135	21430	236	39553	0.572034	0.192478	0.93294
GO:0004843	thiol-dependent ubiquitin-specific protease activity	molecular_function	catalytic activity	51	21430	94	39553	0.542553	0.536584	0.93294
GO:0004844	uracil DNA N-glycosylase activity	molecular_function	catalytic activity	2	21430	3	39553	0.666667	0.562562	0.93294
GO:0004849	uridine kinase activity	molecular_function	catalytic activity	30	21430	53	39553	0.566038	0.415914	0.93294
GO:0004853	uroporphyrinogen decarboxylase activity	molecular_function	catalytic activity	2	21430	3	39553	0.666667	0.562562	0.93294
GO:0004854	xanthine dehydrogenase activity	molecular_function	catalytic activity	1	21430	1	39553	1	0.541805	0.93294
GO:0004865	protein serine/threonine phosphatase inhibitor activity	molecular_function	molecular function regulator	2	21430	2	39553	1	0.293546	0.93294
GO:0004869	cysteine-type endopeptidase inhibitor activity	molecular_function	molecular function regulator	33	21430	56	39553	0.589286	0.282195	0.93294
GO:0004970	ionotropic glutamate receptor activity	molecular_function	transporter activity	11	21430	19	39553	0.578947	0.465021	0.93294
GO:0005049	nuclear export signal receptor activity	molecular_function	molecular carrier activity	9	21430	13	39553	0.692308	0.210223	0.93294
GO:0005052	peroxisome matrix targeting signal-1 binding	molecular_function	binding	3	21430	5	39553	0.6	0.578023	0.93294
GO:0005080	protein kinase C binding	molecular_function	binding	1	21430	1	39553	1	0.541805	0.93294
GO:0005086	ARF guanyl-nucleotide exchange factor activity	molecular_function	molecular function regulator	16	21430	27	39553	0.592593	0.370397	0.93294
GO:0005092	GDP-dissociation inhibitor activity	molecular_function	molecular function regulator	3	21430	4	39553	0.75	0.377665	0.93294
GO:0005093	Rab GDP-dissociation inhibitor activity	molecular_function	molecular function regulator	1	21430	1	39553	1	0.541805	0.93294
GO:0005199	structural constituent of cell wall	molecular_function	structural molecule activity	37	21430	63	39553	0.587302	0.275582	0.93294
GO:0005200	structural constituent of cytoskeleton	molecular_function	structural molecule activity	23	21430	38	39553	0.605263	0.26799	0.93294
GO:0005215	transporter activity	molecular_function	transporter activity	47	21430	79	39553	0.594937	0.201997	0.93294
GO:0005216	ion channel activity	molecular_function	transporter activity	20	21430	36	39553	0.555556	0.502542	0.93294
GO:0005222	intracellular cAMP-activated cation channel activity	molecular_function	transporter activity	1	21430	1	39553	1	0.541805	0.93294
GO:0005245	voltage-gated calcium channel activity	molecular_function	transporter activity	2	21430	2	39553	1	0.293546	0.93294
GO:0005247	voltage-gated chloride channel activity	molecular_function	transporter activity	17	21430	28	39553	0.607143	0.308818	0.93294
GO:0005315	inorganic phosphate transmembrane transporter activity	molecular_function	transporter activity	15	21430	26	39553	0.576923	0.43775	0.93294
GO:0005337	nucleoside transmembrane transporter activity	molecular_function	transporter activity	9	21430	13	39553	0.692308	0.210223	0.93294
GO:0005338	nucleotide-sugar transmembrane transporter activity	molecular_function	transporter activity	4	21430	5	39553	0.8	0.244094	0.93294
GO:0005351	carbohydrate:proton symporter activity	molecular_function	transporter activity	11	21430	18	39553	0.611111	0.3646	0.93294
GO:0005388	calcium-transporting ATPase activity	molecular_function	transporter activity	37	21430	63	39553	0.587302	0.275582	0.93294
GO:0005432	calcium:sodium antiporter activity	molecular_function	transporter activity	1	21430	1	39553	1	0.541805	0.93294
GO:0005457	GDP-fucose transmembrane transporter activity	molecular_function	transporter activity	3	21430	4	39553	0.75	0.377665	0.93294
GO:0005459	UDP-galactose transmembrane transporter activity	molecular_function	transporter activity	8	21430	12	39553	0.666667	0.284465	0.93294
GO:0005460	UDP-glucose transmembrane transporter activity	molecular_function	transporter activity	7	21430	12	39553	0.583333	0.503714	0.93294
GO:0005471	ATP:ADP antiporter activity	molecular_function	transporter activity	3	21430	5	39553	0.6	0.578023	0.93294
GO:0005483	soluble NSF attachment protein activity	molecular_function	binding	1	21430	1	39553	1	0.541805	0.93294
GO:0005484	SNAP receptor activity	molecular_function	binding	30	21430	52	39553	0.576923	0.357393	0.93294
GO:0005506	iron ion binding	molecular_function	binding	268	21430	481	39553	0.557173	0.26312	0.93294
GO:0005507	copper ion binding	molecular_function	binding	72	21430	123	39553	0.585366	0.189481	0.93294
GO:0005509	calcium ion binding	molecular_function	binding	292	21430	522	39553	0.559387	0.221584	0.93294
GO:0005537	mannose binding	molecular_function	binding	1	21430	1	39553	1	0.541805	0.93294
GO:0005542	folic acid binding	molecular_function	binding	3	21430	5	39553	0.6	0.578023	0.93294
GO:0005544	calcium-dependent phospholipid binding	molecular_function	binding	33	21430	54	39553	0.611111	0.188062	0.93294
GO:0005545	1-phosphatidylinositol binding	molecular_function	binding	8	21430	12	39553	0.666667	0.284465	0.93294
GO:0005635	nuclear envelope	cellular_component	organelle part	8	14962	11	27319	0.727273	0.186849	0.93294
GO:0005658	alpha DNA polymerase:primase complex	cellular_component	organelle part	1	14962	1	27319	1	0.547677	0.93294
GO:0005662	DNA replication factor A complex	cellular_component	organelle part	1	14962	1	27319	1	0.547677	0.93294
GO:0005666	RNA polymerase III complex	cellular_component	organelle part	18	14962	32	27319	0.5625	0.505909	0.93294
GO:0005667	transcription factor complex	cellular_component	cell	16	14962	27	27319	0.592593	0.393927	0.93294
GO:0005668	RNA polymerase transcription factor SL1 complex	cellular_component	organelle part	1	14962	1	27319	1	0.547677	0.93294
GO:0005669	transcription factor TFIID complex	cellular_component	organelle part	30	14962	55	27319	0.545455	0.568555	0.93294
GO:0005673	transcription factor TFIIE complex	cellular_component	organelle part	4	14962	5	27319	0.8	0.252731	0.93294
GO:0005674	transcription factor TFIIF complex	cellular_component	organelle part	2	14962	3	27319	0.666667	0.571302	0.93294
GO:0005684	U2-type spliceosomal complex	cellular_component	organelle part	2	14962	2	27319	1	0.299941	0.93294
GO:0005687	U4 snRNP	cellular_component	organelle part	3	14962	4	27319	0.75	0.387183	0.93294
GO:0005732	small nucleolar ribonucleoprotein complex	cellular_component	protein-containing complex	12	14962	18	27319	0.666667	0.219793	0.93294
GO:0005744	TIM23 mitochondrial import inner membrane translocase complex	cellular_component	organelle part	4	14962	5	27319	0.8	0.252731	0.93294
GO:0005753	mitochondrial proton-transporting ATP synthase complex	cellular_component	organelle part	1	14962	1	27319	1	0.547677	0.93294
GO:0005761	mitochondrial ribosome	cellular_component	organelle part	2	14962	2	27319	1	0.299941	0.93294
GO:0005769	early endosome	cellular_component	cell	19	14962	31	27319	0.612903	0.293104	0.93294
GO:0005771	multivesicular body	cellular_component	cell	7	14962	10	27319	0.7	0.2611	0.93294
GO:0005776	autophagosome	cellular_component	cell	2	14962	3	27319	0.666667	0.571302	0.93294
GO:0005778	peroxisomal membrane	cellular_component	organelle part	16	14962	25	27319	0.64	0.235005	0.93294
GO:0005779	integral component of peroxisomal membrane	cellular_component	organelle part	14	14962	25	27319	0.56	0.53321	0.93294
GO:0005788	endoplasmic reticulum lumen	cellular_component	organelle part	13	14962	23	27319	0.565217	0.518778	0.93294
GO:0005793	endoplasmic reticulum-Golgi intermediate compartment	cellular_component	cell	2	14962	3	27319	0.666667	0.571302	0.93294
GO:0005811	lipid droplet	cellular_component	cell	5	14962	8	27319	0.625	0.471531	0.93294
GO:0005828	kinetochore microtubule	cellular_component	organelle part	1	14962	1	27319	1	0.547677	0.93294
GO:0005838	proteasome regulatory particle	cellular_component	cell	6	14962	10	27319	0.6	0.498363	0.93294
GO:0005856	cytoskeleton	cellular_component	cell	16	14962	25	27319	0.64	0.235005	0.93294
GO:0005868	cytoplasmic dynein complex	cellular_component	organelle part	2	14962	2	27319	1	0.299941	0.93294
GO:0005874	microtubule	cellular_component	organelle part	176	14962	320	27319	0.55	0.489742	0.93294
GO:0005875	microtubule associated complex	cellular_component	organelle part	2	14962	2	27319	1	0.299941	0.93294
GO:0005880	nuclear microtubule	cellular_component	organelle part	1	14962	1	27319	1	0.547677	0.93294
GO:0005901	caveola	cellular_component	cell	4	14962	6	27319	0.666667	0.436819	0.93294
GO:0005938	cell cortex	cellular_component	cell	7	14962	11	27319	0.636364	0.391039	0.93294
GO:0005965	protein farnesyltransferase complex	cellular_component	cell	2	14962	2	27319	1	0.299941	0.93294
GO:0005987	sucrose catabolic process	biological_process	cellular process	1	11870	1	21832	1	0.543697	0.93294
GO:0006000	fructose metabolic process	biological_process	metabolic process	11	11870	20	21832	0.55	0.568953	0.93294
GO:0006002	fructose 6-phosphate metabolic process	biological_process	cellular process	23	11870	37	21832	0.621622	0.216328	0.93294
GO:0006003	fructose 2,6-bisphosphate metabolic process	biological_process	cellular process	9	11870	15	21832	0.6	0.432475	0.93294
GO:0006007	glucose catabolic process	biological_process	metabolic process	2	11870	2	21832	1	0.295595	0.93294
GO:0006013	mannose metabolic process	biological_process	metabolic process	15	11870	27	21832	0.555556	0.529885	0.93294
GO:0006021	inositol biosynthetic process	biological_process	cellular process	6	11870	9	21832	0.666667	0.346896	0.93294
GO:0006047	UDP-N-acetylglucosamine metabolic process	biological_process	cellular process	1	11870	1	21832	1	0.543697	0.93294
GO:0006066	alcohol metabolic process	biological_process	metabolic process	1	11870	1	21832	1	0.543697	0.93294
GO:0006072	glycerol-3-phosphate metabolic process	biological_process	cellular process	6	11870	8	21832	0.75	0.209452	0.93294
GO:0006084	acetyl-CoA metabolic process	biological_process	cellular process	2	11870	2	21832	1	0.295595	0.93294
GO:0006094	gluconeogenesis	biological_process	metabolic process	12	11870	22	21832	0.545455	0.580396	0.93294
GO:0006096	glycolytic process	biological_process	cellular process	61	11870	103	21832	0.592233	0.186356	0.93294
GO:0006106	fumarate metabolic process	biological_process	cellular process	1	11870	1	21832	1	0.543697	0.93294
GO:0006120	mitochondrial electron transport, NADH to ubiquinone	biological_process	cellular process	3	11870	5	21832	0.6	0.581524	0.93294
GO:0006145	purine nucleobase catabolic process	biological_process	cellular process	6	11870	10	21832	0.6	0.488023	0.93294
GO:0006164	purine nucleotide biosynthetic process	biological_process	cellular process	4	11870	5	21832	0.8	0.246849	0.93294
GO:0006207	'de novo' pyrimidine nucleobase biosynthetic process	biological_process	cellular process	11	11870	20	21832	0.55	0.568953	0.93294
GO:0006225	UDP biosynthetic process	biological_process	cellular process	1	11870	1	21832	1	0.543697	0.93294
GO:0006231	dTMP biosynthetic process	biological_process	cellular process	2	11870	2	21832	1	0.295595	0.93294
GO:0006260	DNA replication	biological_process	cellular process	93	11870	161	21832	0.57764	0.21551	0.93294
GO:0006268	DNA unwinding involved in DNA replication	biological_process	cellular component organization or biogenesis	2	11870	2	21832	1	0.295595	0.93294
GO:0006271	DNA strand elongation involved in DNA replication	biological_process	cellular process	1	11870	1	21832	1	0.543697	0.93294
GO:0006273	lagging strand elongation	biological_process	cellular process	2	11870	3	21832	0.666667	0.565382	0.93294
GO:0006275	regulation of DNA replication	biological_process	biological regulation	2	11870	2	21832	1	0.295595	0.93294
GO:0006279	premeiotic DNA replication	biological_process	cellular process	1	11870	1	21832	1	0.543697	0.93294
GO:0006282	regulation of DNA repair	biological_process	biological regulation	3	11870	5	21832	0.6	0.581524	0.93294
GO:0006284	base-excision repair	biological_process	cellular process	41	11870	72	21832	0.569444	0.375468	0.93294
GO:0006285	base-excision repair, AP site formation	biological_process	cellular process	8	11870	14	21832	0.571429	0.526954	0.93294
GO:0006289	nucleotide-excision repair	biological_process	cellular process	56	11870	100	21832	0.56	0.411187	0.93294
GO:0006290	pyrimidine dimer repair	biological_process	cellular process	1	11870	1	21832	1	0.543697	0.93294
GO:0006297	nucleotide-excision repair, DNA gap filling	biological_process	cellular process	2	11870	3	21832	0.666667	0.565382	0.93294
GO:0006301	postreplication repair	biological_process	cellular process	3	11870	4	21832	0.75	0.380719	0.93294
GO:0006308	DNA catabolic process	biological_process	cellular process	5	11870	8	21832	0.625	0.462261	0.93294
GO:0006312	mitotic recombination	biological_process	cellular process	5	11870	7	21832	0.714286	0.304255	0.93294
GO:0006315	homing of group II introns	biological_process	cellular process	7	11870	11	21832	0.636364	0.38069	0.93294
GO:0006323	DNA packaging	biological_process	cellular component organization or biogenesis	1	11870	1	21832	1	0.543697	0.93294
GO:0006325	chromatin organization	biological_process	cellular component organization or biogenesis	22	11870	40	21832	0.55	0.533165	0.93294
GO:0006333	chromatin assembly or disassembly	biological_process	cellular component organization or biogenesis	1	11870	1	21832	1	0.543697	0.93294
GO:0006335	DNA replication-dependent nucleosome assembly	biological_process	cellular component organization or biogenesis	1	11870	1	21832	1	0.543697	0.93294
GO:0006336	DNA replication-independent nucleosome assembly	biological_process	cellular component organization or biogenesis	2	11870	3	21832	0.666667	0.565382	0.93294
GO:0006337	nucleosome disassembly	biological_process	cellular component organization or biogenesis	1	11870	1	21832	1	0.543697	0.93294
GO:0006348	chromatin silencing at telomere	biological_process	cellular component organization or biogenesis	2	11870	2	21832	1	0.295595	0.93294
GO:0006352	DNA-templated transcription, initiation	biological_process	cellular process	49	11870	85	21832	0.576471	0.309962	0.93294
GO:0006355	regulation of transcription, DNA-templated	biological_process	biological regulation	820	11870	1504	21832	0.545213	0.462244	0.93294
GO:0006357	regulation of transcription by RNA polymerase II	biological_process	biological regulation	66	11870	119	21832	0.554622	0.442384	0.93294
GO:0006368	transcription elongation from RNA polymerase II promoter	biological_process	cellular process	12	11870	20	21832	0.6	0.392101	0.93294
GO:0006369	termination of RNA polymerase II transcription	biological_process	cellular process	1	11870	1	21832	1	0.543697	0.93294
GO:0006376	mRNA splice site selection	biological_process	cellular component organization or biogenesis	10	11870	18	21832	0.555556	0.556425	0.93294
GO:0006379	mRNA cleavage	biological_process	cellular process	4	11870	5	21832	0.8	0.246849	0.93294
GO:0006384	transcription initiation from RNA polymerase III promoter	biological_process	cellular process	4	11870	6	21832	0.666667	0.428806	0.93294
GO:0006396	RNA processing	biological_process	cellular process	140	11870	253	21832	0.55336	0.403187	0.93294
GO:0006400	tRNA modification	biological_process	cellular process	12	11870	21	21832	0.571429	0.488254	0.93294
GO:0006402	mRNA catabolic process	biological_process	biological regulation	5	11870	8	21832	0.625	0.462261	0.93294
GO:0006417	regulation of translation	biological_process	biological regulation	11	11870	17	21832	0.647059	0.272386	0.93294
GO:0006420	arginyl-tRNA aminoacylation	biological_process	cellular process	3	11870	4	21832	0.75	0.380719	0.93294
GO:0006421	asparaginyl-tRNA aminoacylation	biological_process	cellular process	4	11870	6	21832	0.666667	0.428806	0.93294
GO:0006423	cysteinyl-tRNA aminoacylation	biological_process	cellular process	2	11870	2	21832	1	0.295595	0.93294
GO:0006424	glutamyl-tRNA aminoacylation	biological_process	cellular process	4	11870	5	21832	0.8	0.246849	0.93294
GO:0006425	glutaminyl-tRNA aminoacylation	biological_process	cellular process	3	11870	5	21832	0.6	0.581524	0.93294
GO:0006428	isoleucyl-tRNA aminoacylation	biological_process	cellular process	4	11870	5	21832	0.8	0.246849	0.93294
GO:0006429	leucyl-tRNA aminoacylation	biological_process	cellular process	12	11870	20	21832	0.6	0.392101	0.93294
GO:0006431	methionyl-tRNA aminoacylation	biological_process	cellular process	8	11870	12	21832	0.666667	0.288986	0.93294
GO:0006435	threonyl-tRNA aminoacylation	biological_process	cellular process	7	11870	10	21832	0.7	0.252811	0.93294
GO:0006437	tyrosyl-tRNA aminoacylation	biological_process	cellular process	1	11870	1	21832	1	0.543697	0.93294
GO:0006438	valyl-tRNA aminoacylation	biological_process	cellular process	4	11870	6	21832	0.666667	0.428806	0.93294
GO:0006446	regulation of translational initiation	biological_process	biological regulation	1	11870	1	21832	1	0.543697	0.93294
GO:0006457	protein folding	biological_process	cellular process	100	11870	178	21832	0.561798	0.341156	0.93294
GO:0006470	protein dephosphorylation	biological_process	cellular process	2	11870	3	21832	0.666667	0.565382	0.93294
GO:0006474	N-terminal protein amino acid acetylation	biological_process	cellular process	2	11870	3	21832	0.666667	0.565382	0.93294
GO:0006487	protein N-linked glycosylation	biological_process	cellular process	21	11870	35	21832	0.6	0.31039	0.93294
GO:0006490	oligosaccharide-lipid intermediate biosynthetic process	biological_process	cellular process	5	11870	8	21832	0.625	0.462261	0.93294
GO:0006506	GPI anchor biosynthetic process	biological_process	cellular process	40	11870	72	21832	0.555556	0.46799	0.93294
GO:0006516	glycoprotein catabolic process	biological_process	cellular process	3	11870	5	21832	0.6	0.581524	0.93294
GO:0006517	protein deglycosylation	biological_process	cellular process	8	11870	11	21832	0.727273	0.179738	0.93294
GO:0006518	peptide metabolic process	biological_process	cellular process	2	11870	3	21832	0.666667	0.565382	0.93294
GO:0006520	cellular amino acid metabolic process	biological_process	cellular process	40	11870	68	21832	0.588235	0.269643	0.93294
GO:0006526	arginine biosynthetic process	biological_process	cellular process	14	11870	23	21832	0.608696	0.340818	0.93294
GO:0006527	arginine catabolic process	biological_process	cellular process	1	11870	1	21832	1	0.543697	0.93294
GO:0006529	asparagine biosynthetic process	biological_process	cellular process	3	11870	5	21832	0.6	0.581524	0.93294
GO:0006534	cysteine metabolic process	biological_process	cellular process	2	11870	2	21832	1	0.295595	0.93294
GO:0006537	glutamate biosynthetic process	biological_process	cellular process	11	11870	16	21832	0.6875	0.183668	0.93294
GO:0006538	glutamate catabolic process	biological_process	cellular process	2	11870	2	21832	1	0.295595	0.93294
GO:0006541	glutamine metabolic process	biological_process	cellular process	48	11870	88	21832	0.545455	0.530724	0.93294
GO:0006542	glutamine biosynthetic process	biological_process	cellular process	11	11870	18	21832	0.611111	0.370717	0.93294
GO:0006544	glycine metabolic process	biological_process	biological regulation	1	11870	1	21832	1	0.543697	0.93294
GO:0006546	glycine catabolic process	biological_process	biological regulation	4	11870	6	21832	0.666667	0.428806	0.93294
GO:0006565	L-serine catabolic process	biological_process	cellular process	1	11870	1	21832	1	0.543697	0.93294
GO:0006571	tyrosine biosynthetic process	biological_process	cellular process	5	11870	7	21832	0.714286	0.304255	0.93294
GO:0006592	ornithine biosynthetic process	biological_process	cellular process	1	11870	1	21832	1	0.543697	0.93294
GO:0006598	polyamine catabolic process	biological_process	cellular process	2	11870	2	21832	1	0.295595	0.93294
GO:0006606	protein import into nucleus	biological_process	localization	44	11870	80	21832	0.55	0.500927	0.93294
GO:0006610	ribosomal protein import into nucleus	biological_process	localization	3	11870	4	21832	0.75	0.380719	0.93294
GO:0006614	SRP-dependent cotranslational protein targeting to membrane	biological_process	localization	10	11870	18	21832	0.555556	0.556425	0.93294
GO:0006623	protein targeting to vacuole	biological_process	localization	11	11870	19	21832	0.578947	0.471684	0.93294
GO:0006625	protein targeting to peroxisome	biological_process	cellular component organization or biogenesis	12	11870	21	21832	0.571429	0.488254	0.93294
GO:0006637	acyl-CoA metabolic process	biological_process	cellular process	2	11870	3	21832	0.666667	0.565382	0.93294
GO:0006644	phospholipid metabolic process	biological_process	cellular process	5	11870	8	21832	0.625	0.462261	0.93294
GO:0006651	diacylglycerol biosynthetic process	biological_process	cellular process	2	11870	2	21832	1	0.295595	0.93294
GO:0006665	sphingolipid metabolic process	biological_process	cellular process	4	11870	5	21832	0.8	0.246849	0.93294
GO:0006672	ceramide metabolic process	biological_process	cellular process	15	11870	24	21832	0.625	0.277715	0.93294
GO:0006696	ergosterol biosynthetic process	biological_process	cellular process	6	11870	10	21832	0.6	0.488023	0.93294
GO:0006723	cuticle hydrocarbon biosynthetic process	biological_process	multicellular organismal process	2	11870	3	21832	0.666667	0.565382	0.93294
GO:0006753	nucleoside phosphate metabolic process	biological_process	cellular process	1	11870	1	21832	1	0.543697	0.93294
GO:0006754	ATP biosynthetic process	biological_process	cellular process	1	11870	1	21832	1	0.543697	0.93294
GO:0006772	thiamine metabolic process	biological_process	cellular process	2	11870	2	21832	1	0.295595	0.93294
GO:0006779	porphyrin-containing compound biosynthetic process	biological_process	cellular process	10	11870	17	21832	0.588235	0.453254	0.93294
GO:0006817	phosphate ion transport	biological_process	localization	5	11870	7	21832	0.714286	0.304255	0.93294
GO:0006826	iron ion transport	biological_process	localization	8	11870	13	21832	0.615385	0.408643	0.93294
GO:0006857	oligopeptide transport	biological_process	localization	38	11870	63	21832	0.603175	0.205841	0.93294
GO:0006865	amino acid transport	biological_process	localization	20	11870	33	21832	0.606061	0.294516	0.93294
GO:0006879	cellular iron ion homeostasis	biological_process	biological regulation	8	11870	13	21832	0.615385	0.408643	0.93294
GO:0006882	cellular zinc ion homeostasis	biological_process	biological regulation	2	11870	2	21832	1	0.295595	0.93294
GO:0006883	cellular sodium ion homeostasis	biological_process	biological regulation	4	11870	5	21832	0.8	0.246849	0.93294
GO:0006888	ER to Golgi vesicle-mediated transport	biological_process	localization	30	11870	51	21832	0.588235	0.310354	0.93294
GO:0006890	retrograde vesicle-mediated transport, Golgi to ER	biological_process	localization	22	11870	35	21832	0.628571	0.201319	0.93294
GO:0006893	Golgi to plasma membrane transport	biological_process	localization	4	11870	5	21832	0.8	0.246849	0.93294
GO:0006903	vesicle targeting	biological_process	cellular process	1	11870	1	21832	1	0.543697	0.93294
GO:0006915	apoptotic process	biological_process	cellular process	1	11870	1	21832	1	0.543697	0.93294
GO:0006949	syncytium formation	biological_process	cellular process	1	11870	1	21832	1	0.543697	0.93294
GO:0006972	hyperosmotic response	biological_process	response to stimulus	1	11870	1	21832	1	0.543697	0.93294
GO:0006974	cellular response to DNA damage stimulus	biological_process	cellular process	16	11870	25	21832	0.64	0.222824	0.93294
GO:0006986	response to unfolded protein	biological_process	response to stimulus	14	11870	23	21832	0.608696	0.340818	0.93294
GO:0006997	nucleus organization	biological_process	cellular component organization or biogenesis	13	11870	20	21832	0.65	0.234077	0.93294
GO:0007004	telomere maintenance via telomerase	biological_process	cellular component organization or biogenesis	1	11870	1	21832	1	0.543697	0.93294
GO:0007005	mitochondrion organization	biological_process	cellular component organization or biogenesis	27	11870	44	21832	0.613636	0.218141	0.93294
GO:0007017	microtubule-based process	biological_process	cellular process	31	11870	55	21832	0.563636	0.437378	0.93294
GO:0007019	microtubule depolymerization	biological_process	cellular component organization or biogenesis	4	11870	6	21832	0.666667	0.428806	0.93294
GO:0007020	microtubule nucleation	biological_process	cellular component organization or biogenesis	7	11870	11	21832	0.636364	0.38069	0.93294
GO:0007032	endosome organization	biological_process	cellular component organization or biogenesis	2	11870	2	21832	1	0.295595	0.93294
GO:0007035	vacuolar acidification	biological_process	biological regulation	2	11870	2	21832	1	0.295595	0.93294
GO:0007040	lysosome organization	biological_process	cellular component organization or biogenesis	1	11870	1	21832	1	0.543697	0.93294
GO:0007051	spindle organization	biological_process	cellular component organization or biogenesis	2	11870	2	21832	1	0.295595	0.93294
GO:0007064	mitotic sister chromatid cohesion	biological_process	cellular component organization or biogenesis	24	11870	38	21832	0.631579	0.177602	0.93294
GO:0007088	regulation of mitotic nuclear division	biological_process	biological regulation	5	11870	7	21832	0.714286	0.304255	0.93294
GO:0007096	regulation of exit from mitosis	biological_process	biological regulation	1	11870	1	21832	1	0.543697	0.93294
GO:0007098	centrosome cycle	biological_process	cellular component organization or biogenesis	1	11870	1	21832	1	0.543697	0.93294
GO:0007129	synapsis	biological_process	cellular component organization or biogenesis	10	11870	16	21832	0.625	0.346861	0.93294
GO:0007141	male meiosis I	biological_process	cellular component organization or biogenesis	1	11870	1	21832	1	0.543697	0.93294
GO:0007155	cell adhesion	biological_process	biological adhesion	4	11870	5	21832	0.8	0.246849	0.93294
GO:0007224	smoothened signaling pathway	biological_process	biological regulation	2	11870	3	21832	0.666667	0.565382	0.93294
GO:0007229	integrin-mediated signaling pathway	biological_process	biological regulation	7	11870	11	21832	0.636364	0.38069	0.93294
GO:0007263	nitric oxide mediated signal transduction	biological_process	biological regulation	1	11870	1	21832	1	0.543697	0.93294
GO:0007346	regulation of mitotic cell cycle	biological_process	biological regulation	4	11870	5	21832	0.8	0.246849	0.93294
GO:0007389	pattern specification process	biological_process	multicellular organismal process	1	11870	1	21832	1	0.543697	0.93294
GO:0008024	cyclin/CDK positive transcription elongation factor complex	cellular_component	organelle part	1	14962	1	27319	1	0.547677	0.93294
GO:0008026	ATP-dependent helicase activity	molecular_function	catalytic activity	11	21430	18	39553	0.611111	0.3646	0.93294
GO:0008033	tRNA processing	biological_process	cellular process	29	11870	51	21832	0.568627	0.41572	0.93294
GO:0008081	phosphoric diester hydrolase activity	molecular_function	catalytic activity	21	21430	35	39553	0.6	0.302529	0.93294
GO:0008083	growth factor activity	molecular_function	molecular function regulator	6	21430	9	39553	0.666667	0.342616	0.93294
GO:0008094	DNA-dependent ATPase activity	molecular_function	catalytic activity	26	21430	43	39553	0.604651	0.251005	0.93294
GO:0008106	alcohol dehydrogenase (NADP+) activity	molecular_function	catalytic activity	3	21430	4	39553	0.75	0.377665	0.93294
GO:0008113	peptide-methionine (S)-S-oxide reductase activity	molecular_function	catalytic activity	6	21430	9	39553	0.666667	0.342616	0.93294
GO:0008115	sarcosine oxidase activity	molecular_function	catalytic activity	2	21430	3	39553	0.666667	0.562562	0.93294
GO:0008120	ceramide glucosyltransferase activity	molecular_function	catalytic activity	1	21430	1	39553	1	0.541805	0.93294
GO:0008126	acetylesterase activity	molecular_function	catalytic activity	1	21430	1	39553	1	0.541805	0.93294
GO:0008154	actin polymerization or depolymerization	biological_process	cellular component organization or biogenesis	1	11870	1	21832	1	0.543697	0.93294
GO:0008171	O-methyltransferase activity	molecular_function	catalytic activity	21	21430	33	39553	0.636364	0.180193	0.93294
GO:0008179	adenylate cyclase binding	molecular_function	binding	1	21430	1	39553	1	0.541805	0.93294
GO:0008180	COP9 signalosome	cellular_component	organelle part	7	14962	11	27319	0.636364	0.391039	0.93294
GO:0008195	phosphatidate phosphatase activity	molecular_function	catalytic activity	27	21430	46	39553	0.586957	0.32169	0.93294
GO:0008219	cell death	biological_process	cellular process	1	11870	1	21832	1	0.543697	0.93294
GO:0008236	serine-type peptidase activity	molecular_function	catalytic activity	28	21430	48	39553	0.583333	0.333988	0.93294
GO:0008237	metallopeptidase activity	molecular_function	catalytic activity	28	21430	49	39553	0.571429	0.394031	0.93294
GO:0008239	dipeptidyl-peptidase activity	molecular_function	catalytic activity	1	21430	1	39553	1	0.541805	0.93294
GO:0008252	nucleotidase activity	molecular_function	catalytic activity	6	21430	9	39553	0.666667	0.342616	0.93294
GO:0008276	protein methyltransferase activity	molecular_function	catalytic activity	7	21430	12	39553	0.583333	0.503714	0.93294
GO:0008278	cohesin complex	cellular_component	organelle part	26	14962	45	27319	0.577778	0.400831	0.93294
GO:0008283	cell proliferation	biological_process	cell proliferation	6	11870	10	21832	0.6	0.488023	0.93294
GO:0008284	positive regulation of cell proliferation	biological_process	biological regulation	9	11870	13	21832	0.692308	0.2142	0.93294
GO:0008295	spermidine biosynthetic process	biological_process	cellular process	9	11870	16	21832	0.5625	0.54255	0.93294
GO:0008311	double-stranded DNA 3'-5' exodeoxyribonuclease activity	molecular_function	catalytic activity	1	21430	1	39553	1	0.541805	0.93294
GO:0008320	protein transmembrane transporter activity	molecular_function	transporter activity	3	21430	4	39553	0.75	0.377665	0.93294
GO:0008353	RNA polymerase II CTD heptapeptide repeat kinase activity	molecular_function	catalytic activity	3	21430	5	39553	0.6	0.578023	0.93294
GO:0008373	sialyltransferase activity	molecular_function	catalytic activity	3	21430	4	39553	0.75	0.377665	0.93294
GO:0008378	galactosyltransferase activity	molecular_function	catalytic activity	28	21430	47	39553	0.595745	0.276664	0.93294
GO:0008379	thioredoxin peroxidase activity	molecular_function	antioxidant activity	1	21430	1	39553	1	0.541805	0.93294
GO:0008413	8-oxo-7,8-dihydroguanosine triphosphate pyrophosphatase activity	molecular_function	catalytic activity	2	21430	3	39553	0.666667	0.562562	0.93294
GO:0008417	fucosyltransferase activity	molecular_function	catalytic activity	4	21430	5	39553	0.8	0.244094	0.93294
GO:0008419	RNA lariat debranching enzyme activity	molecular_function	catalytic activity	2	21430	3	39553	0.666667	0.562562	0.93294
GO:0008420	RNA polymerase II CTD heptapeptide repeat phosphatase activity	molecular_function	catalytic activity	11	21430	18	39553	0.611111	0.3646	0.93294
GO:0008444	CDP-diacylglycerol-glycerol-3-phosphate 3-phosphatidyltransferase activity	molecular_function	catalytic activity	2	21430	2	39553	1	0.293546	0.93294
GO:0008446	GDP-mannose 4,6-dehydratase activity	molecular_function	catalytic activity	2	21430	2	39553	1	0.293546	0.93294
GO:0008447	L-ascorbate oxidase activity	molecular_function	catalytic activity	13	21430	20	39553	0.65	0.228916	0.93294
GO:0008455	alpha-1,6-mannosylglycoprotein 2-beta-N-acetylglucosaminyltransferase activity	molecular_function	catalytic activity	1	21430	1	39553	1	0.541805	0.93294
GO:0008460	dTDP-glucose 4,6-dehydratase activity	molecular_function	catalytic activity	2	21430	3	39553	0.666667	0.562562	0.93294
GO:0008466	glycogenin glucosyltransferase activity	molecular_function	catalytic activity	1	21430	1	39553	1	0.541805	0.93294
GO:0008478	pyridoxal kinase activity	molecular_function	catalytic activity	2	21430	3	39553	0.666667	0.562562	0.93294
GO:0008479	queuine tRNA-ribosyltransferase activity	molecular_function	catalytic activity	3	21430	5	39553	0.6	0.578023	0.93294
GO:0008483	transaminase activity	molecular_function	catalytic activity	55	21430	96	39553	0.572917	0.305882	0.93294
GO:0008495	protoheme IX farnesyltransferase activity	molecular_function	catalytic activity	1	21430	1	39553	1	0.541805	0.93294
GO:0008519	ammonium transmembrane transporter activity	molecular_function	transporter activity	9	21430	14	39553	0.642857	0.314802	0.93294
GO:0008531	riboflavin kinase activity	molecular_function	catalytic activity	9	21430	13	39553	0.692308	0.210223	0.93294
GO:0008536	Ran GTPase binding	molecular_function	binding	44	21430	76	39553	0.578947	0.297172	0.93294
GO:0008565	protein transporter activity	molecular_function	transporter activity	28	21430	48	39553	0.583333	0.333988	0.93294
GO:0008610	lipid biosynthetic process	biological_process	metabolic process	27	11870	47	21832	0.574468	0.392441	0.93294
GO:0008622	epsilon DNA polymerase complex	cellular_component	organelle part	2	14962	2	27319	1	0.299941	0.93294
GO:0008643	carbohydrate transport	biological_process	localization	126	11870	226	21832	0.557522	0.362974	0.93294
GO:0008652	cellular amino acid biosynthetic process	biological_process	cellular process	6	11870	8	21832	0.75	0.209452	0.93294
GO:0008659	(3R)-hydroxymyristoyl-[acyl-carrier-protein] dehydratase activity	molecular_function	catalytic activity	1	21430	1	39553	1	0.541805	0.93294
GO:0008660	1-aminocyclopropane-1-carboxylate deaminase activity	molecular_function	catalytic activity	1	21430	1	39553	1	0.541805	0.93294
GO:0008676	3-deoxy-8-phosphooctulonate synthase activity	molecular_function	catalytic activity	1	21430	1	39553	1	0.541805	0.93294
GO:0008679	2-hydroxy-3-oxopropionate reductase activity	molecular_function	catalytic activity	2	21430	2	39553	1	0.293546	0.93294
GO:0008685	2-C-methyl-D-erythritol 2,4-cyclodiphosphate synthase activity	molecular_function	catalytic activity	1	21430	1	39553	1	0.541805	0.93294
GO:0008690	3-deoxy-manno-octulosonate cytidylyltransferase activity	molecular_function	catalytic activity	2	21430	3	39553	0.666667	0.562562	0.93294
GO:0008703	5-amino-6-(5-phosphoribosylamino)uracil reductase activity	molecular_function	catalytic activity	4	21430	6	39553	0.666667	0.425016	0.93294
GO:0008710	8-amino-7-oxononanoate synthase activity	molecular_function	catalytic activity	4	21430	5	39553	0.8	0.244094	0.93294
GO:0008716	D-alanine-D-alanine ligase activity	molecular_function	catalytic activity	5	21430	7	39553	0.714286	0.300664	0.93294
GO:0008728	GTP diphosphokinase activity	molecular_function	catalytic activity	7	21430	11	39553	0.636364	0.375818	0.93294
GO:0008734	L-aspartate oxidase activity	molecular_function	catalytic activity	1	21430	1	39553	1	0.541805	0.93294
GO:0008746	NAD(P)+ transhydrogenase activity	molecular_function	catalytic activity	2	21430	2	39553	1	0.293546	0.93294
GO:0008756	o-succinylbenzoate-CoA ligase activity	molecular_function	catalytic activity	1	21430	1	39553	1	0.541805	0.93294
GO:0008757	S-adenosylmethionine-dependent methyltransferase activity	molecular_function	catalytic activity	3	21430	4	39553	0.75	0.377665	0.93294
GO:0008759	UDP-3-O-[3-hydroxymyristoyl] N-acetylglucosamine deacetylase activity	molecular_function	catalytic activity	1	21430	1	39553	1	0.541805	0.93294
GO:0008773	[protein-PII] uridylyltransferase activity	molecular_function	catalytic activity	23	21430	42	39553	0.547619	0.533243	0.93294
GO:0008777	acetylornithine deacetylase activity	molecular_function	catalytic activity	2	21430	3	39553	0.666667	0.562562	0.93294
GO:0008780	acyl-[acyl-carrier-protein]-UDP-N-acetylglucosamine O-acyltransferase activity	molecular_function	catalytic activity	2	21430	2	39553	1	0.293546	0.93294
GO:0008798	beta-aspartyl-peptidase activity	molecular_function	catalytic activity	3	21430	4	39553	0.75	0.377665	0.93294
GO:0008831	dTDP-4-dehydrorhamnose reductase activity	molecular_function	catalytic activity	1	21430	1	39553	1	0.541805	0.93294
GO:0008835	diaminohydroxyphosphoribosylaminopyrimidine deaminase activity	molecular_function	catalytic activity	3	21430	4	39553	0.75	0.377665	0.93294
GO:0008841	dihydrofolate synthase activity	molecular_function	catalytic activity	3	21430	5	39553	0.6	0.578023	0.93294
GO:0008853	exodeoxyribonuclease III activity	molecular_function	catalytic activity	3	21430	4	39553	0.75	0.377665	0.93294
GO:0008859	exoribonuclease II activity	molecular_function	catalytic activity	6	21430	9	39553	0.666667	0.342616	0.93294
GO:0008864	formyltetrahydrofolate deformylase activity	molecular_function	catalytic activity	2	21430	3	39553	0.666667	0.562562	0.93294
GO:0008886	glyceraldehyde-3-phosphate dehydrogenase (NADP+) (non-phosphorylating) activity	molecular_function	catalytic activity	1	21430	1	39553	1	0.541805	0.93294
GO:0008887	glycerate kinase activity	molecular_function	catalytic activity	1	21430	1	39553	1	0.541805	0.93294
GO:0008889	glycerophosphodiester phosphodiesterase activity	molecular_function	catalytic activity	33	21430	60	39553	0.55	0.502303	0.93294
GO:0008892	guanine deaminase activity	molecular_function	catalytic activity	3	21430	4	39553	0.75	0.377665	0.93294
GO:0008922	long-chain fatty acid [acyl-carrier-protein] ligase activity	molecular_function	catalytic activity	4	21430	5	39553	0.8	0.244094	0.93294
GO:0008930	methylthioadenosine nucleosidase activity	molecular_function	catalytic activity	2	21430	2	39553	1	0.293546	0.93294
GO:0008935	1,4-dihydroxy-2-naphthoyl-CoA synthase activity	molecular_function	catalytic activity	2	21430	3	39553	0.666667	0.562562	0.93294
GO:0008962	phosphatidylglycerophosphatase activity	molecular_function	catalytic activity	3	21430	4	39553	0.75	0.377665	0.93294
GO:0008970	phospholipase A1 activity	molecular_function	catalytic activity	17	21430	27	39553	0.62963	0.236011	0.93294
GO:0008977	prephenate dehydrogenase (NAD+) activity	molecular_function	catalytic activity	5	21430	7	39553	0.714286	0.300664	0.93294
GO:0008987	quinolinate synthetase A activity	molecular_function	catalytic activity	1	21430	1	39553	1	0.541805	0.93294
GO:0009000	selenocysteine lyase activity	molecular_function	catalytic activity	2	21430	3	39553	0.666667	0.562562	0.93294
GO:0009001	serine O-acetyltransferase activity	molecular_function	catalytic activity	4	21430	5	39553	0.8	0.244094	0.93294
GO:0009013	succinate-semialdehyde dehydrogenase [NAD(P)+] activity	molecular_function	catalytic activity	2	21430	3	39553	0.666667	0.562562	0.93294
GO:0009020	tRNA (guanosine-2'-O-)-methyltransferase activity	molecular_function	catalytic activity	3	21430	4	39553	0.75	0.377665	0.93294
GO:0009022	tRNA nucleotidyltransferase activity	molecular_function	catalytic activity	2	21430	2	39553	1	0.293546	0.93294
GO:0009029	tetraacyldisaccharide 4'-kinase activity	molecular_function	catalytic activity	2	21430	2	39553	1	0.293546	0.93294
GO:0009044	xylan 1,4-beta-xylosidase activity	molecular_function	catalytic activity	6	21430	8	39553	0.75	0.206341	0.93294
GO:0009055	electron transfer activity	molecular_function	catalytic activity	120	21430	221	39553	0.542986	0.513637	0.93294
GO:0009061	anaerobic respiration	biological_process	cellular process	7	11870	12	21832	0.583333	0.509075	0.93294
GO:0009062	fatty acid catabolic process	biological_process	cellular process	1	11870	1	21832	1	0.543697	0.93294
GO:0009063	cellular amino acid catabolic process	biological_process	cellular process	1	11870	1	21832	1	0.543697	0.93294
GO:0009073	aromatic amino acid family biosynthetic process	biological_process	cellular process	12	11870	22	21832	0.545455	0.580396	0.93294
GO:0009098	leucine biosynthetic process	biological_process	cellular process	9	11870	15	21832	0.6	0.432475	0.93294
GO:0009113	purine nucleobase biosynthetic process	biological_process	cellular process	3	11870	5	21832	0.6	0.581524	0.93294
GO:0009116	nucleoside metabolic process	biological_process	cellular process	34	11870	56	21832	0.607143	0.206565	0.93294
GO:0009117	nucleotide metabolic process	biological_process	cellular process	1	11870	1	21832	1	0.543697	0.93294
GO:0009143	nucleoside triphosphate catabolic process	biological_process	cellular process	1	11870	1	21832	1	0.543697	0.93294
GO:0009165	nucleotide biosynthetic process	biological_process	cellular process	6	11870	9	21832	0.666667	0.346896	0.93294
GO:0009204	deoxyribonucleoside triphosphate catabolic process	biological_process	cellular process	1	11870	1	21832	1	0.543697	0.93294
GO:0009220	pyrimidine ribonucleotide biosynthetic process	biological_process	cellular process	1	11870	1	21832	1	0.543697	0.93294
GO:0009225	nucleotide-sugar metabolic process	biological_process	cellular process	2	11870	3	21832	0.666667	0.565382	0.93294
GO:0009226	nucleotide-sugar biosynthetic process	biological_process	cellular process	2	11870	3	21832	0.666667	0.565382	0.93294
GO:0009229	thiamine diphosphate biosynthetic process	biological_process	cellular process	2	11870	3	21832	0.666667	0.565382	0.93294
GO:0009231	riboflavin biosynthetic process	biological_process	cellular process	18	11870	30	21832	0.6	0.333339	0.93294
GO:0009234	menaquinone biosynthetic process	biological_process	cellular process	3	11870	4	21832	0.75	0.380719	0.93294
GO:0009245	lipid A biosynthetic process	biological_process	cellular process	6	11870	8	21832	0.75	0.209452	0.93294
GO:0009249	protein lipoylation	biological_process	cellular process	5	11870	8	21832	0.625	0.462261	0.93294
GO:0009251	glucan catabolic process	biological_process	metabolic process	1	11870	1	21832	1	0.543697	0.93294
GO:0009252	peptidoglycan biosynthetic process	biological_process	cellular component organization or biogenesis	2	11870	2	21832	1	0.295595	0.93294
GO:0009259	ribonucleotide metabolic process	biological_process	cellular process	1	11870	1	21832	1	0.543697	0.93294
GO:0009264	deoxyribonucleotide catabolic process	biological_process	cellular process	5	11870	8	21832	0.625	0.462261	0.93294
GO:0009294	DNA mediated transformation	biological_process	multi-organism process	11	11870	18	21832	0.611111	0.370717	0.93294
GO:0009295	nucleoid	cellular_component	nucleoid	1	14962	1	27319	1	0.547677	0.93294
GO:0009299	mRNA transcription	biological_process	cellular process	1	11870	1	21832	1	0.543697	0.93294
GO:0009303	rRNA transcription	biological_process	cellular process	1	11870	1	21832	1	0.543697	0.93294
GO:0009306	protein secretion	biological_process	cellular process	7	11870	12	21832	0.583333	0.509075	0.93294
GO:0009311	oligosaccharide metabolic process	biological_process	metabolic process	10	11870	15	21832	0.666667	0.244866	0.93294
GO:0009312	oligosaccharide biosynthetic process	biological_process	metabolic process	1	11870	1	21832	1	0.543697	0.93294
GO:0009314	response to radiation	biological_process	response to stimulus	1	11870	1	21832	1	0.543697	0.93294
GO:0009330	DNA topoisomerase complex (ATP-hydrolyzing)	cellular_component	cell	6	14962	10	27319	0.6	0.498363	0.93294
GO:0009368	endopeptidase Clp complex	cellular_component	cell	2	14962	2	27319	1	0.299941	0.93294
GO:0009396	folic acid-containing compound biosynthetic process	biological_process	cellular process	5	11870	8	21832	0.625	0.462261	0.93294
GO:0009405	pathogenesis	biological_process	multi-organism process	5	11870	7	21832	0.714286	0.304255	0.93294
GO:0009408	response to heat	biological_process	response to stimulus	54	11870	94	21832	0.574468	0.310696	0.93294
GO:0009411	response to UV	biological_process	response to stimulus	2	11870	2	21832	1	0.295595	0.93294
GO:0009413	response to flooding	biological_process	response to stimulus	1	11870	1	21832	1	0.543697	0.93294
GO:0009443	pyridoxal 5'-phosphate salvage	biological_process	cellular process	2	11870	3	21832	0.666667	0.565382	0.93294
GO:0009448	gamma-aminobutyric acid metabolic process	biological_process	biological regulation	2	11870	2	21832	1	0.295595	0.93294
GO:0009450	gamma-aminobutyric acid catabolic process	biological_process	biological regulation	2	11870	3	21832	0.666667	0.565382	0.93294
GO:0009496	plastoquinol--plastocyanin reductase activity	molecular_function	catalytic activity	1	21430	1	39553	1	0.541805	0.93294
GO:0009501	amyloplast	cellular_component	cell	17	14962	31	27319	0.548387	0.57054	0.93294
GO:0009514	glyoxysome	cellular_component	cell	2	14962	3	27319	0.666667	0.571302	0.93294
GO:0009526	plastid envelope	cellular_component	organelle part	6	14962	8	27319	0.75	0.216139	0.93294
GO:0009533	chloroplast stromal thylakoid	cellular_component	organelle part	2	14962	2	27319	1	0.299941	0.93294
GO:0009539	photosystem II reaction center	cellular_component	cell	1	14962	1	27319	1	0.547677	0.93294
GO:0009570	chloroplast stroma	cellular_component	organelle part	184	14962	328	27319	0.560976	0.333776	0.93294
GO:0009585	red, far-red light phototransduction	biological_process	biological regulation	9	11870	14	21832	0.642857	0.31991	0.93294
GO:0009615	response to virus	biological_process	multi-organism process	5	11870	8	21832	0.625	0.462261	0.93294
GO:0009617	response to bacterium	biological_process	multi-organism process	9	11870	14	21832	0.642857	0.31991	0.93294
GO:0009629	response to gravity	biological_process	response to stimulus	1	11870	1	21832	1	0.543697	0.93294
GO:0009631	cold acclimation	biological_process	response to stimulus	9	11870	15	21832	0.6	0.432475	0.93294
GO:0009640	photomorphogenesis	biological_process	multicellular organismal process	9	11870	15	21832	0.6	0.432475	0.93294
GO:0009641	shade avoidance	biological_process	response to stimulus	3	11870	4	21832	0.75	0.380719	0.93294
GO:0009649	entrainment of circadian clock	biological_process	biological regulation	4	11870	6	21832	0.666667	0.428806	0.93294
GO:0009650	UV protection	biological_process	response to stimulus	1	11870	1	21832	1	0.543697	0.93294
GO:0009658	chloroplast organization	biological_process	cellular component organization or biogenesis	39	11870	71	21832	0.549296	0.511132	0.93294
GO:0009663	plasmodesma organization	biological_process	cellular component organization or biogenesis	2	11870	3	21832	0.666667	0.565382	0.93294
GO:0009685	gibberellin metabolic process	biological_process	biological regulation	2	11870	2	21832	1	0.295595	0.93294
GO:0009686	gibberellin biosynthetic process	biological_process	biological regulation	8	11870	12	21832	0.666667	0.288986	0.93294
GO:0009693	ethylene biosynthetic process	biological_process	biological regulation	3	11870	5	21832	0.6	0.581524	0.93294
GO:0009704	de-etiolation	biological_process	multicellular organismal process	3	11870	4	21832	0.75	0.380719	0.93294
GO:0009705	plant-type vacuole membrane	cellular_component	organelle part	18	14962	33	27319	0.545455	0.581425	0.93294
GO:0009707	chloroplast outer membrane	cellular_component	organelle part	19	14962	31	27319	0.612903	0.293104	0.93294
GO:0009715	chalcone biosynthetic process	biological_process	cellular process	2	11870	2	21832	1	0.295595	0.93294
GO:0009718	anthocyanin-containing compound biosynthetic process	biological_process	metabolic process	2	11870	3	21832	0.666667	0.565382	0.93294
GO:0009733	response to auxin	biological_process	response to stimulus	78	11870	143	21832	0.545455	0.517665	0.93294
GO:0009735	response to cytokinin	biological_process	response to stimulus	21	11870	37	21832	0.567568	0.451641	0.93294
GO:0009736	cytokinin-activated signaling pathway	biological_process	biological regulation	3	11870	5	21832	0.6	0.581524	0.93294
GO:0009738	abscisic acid-activated signaling pathway	biological_process	biological regulation	23	11870	38	21832	0.605263	0.275707	0.93294
GO:0009745	sucrose mediated signaling	biological_process	biological regulation	1	11870	1	21832	1	0.543697	0.93294
GO:0009749	response to glucose	biological_process	response to stimulus	6	11870	8	21832	0.75	0.209452	0.93294
GO:0009755	hormone-mediated signaling pathway	biological_process	biological regulation	1	11870	1	21832	1	0.543697	0.93294
GO:0009772	photosynthetic electron transport in photosystem II	biological_process	cellular process	8	11870	13	21832	0.615385	0.408643	0.93294
GO:0009785	blue light signaling pathway	biological_process	biological regulation	4	11870	5	21832	0.8	0.246849	0.93294
GO:0009786	regulation of asymmetric cell division	biological_process	biological regulation	3	11870	4	21832	0.75	0.380719	0.93294
GO:0009791	post-embryonic development	biological_process	multicellular organismal process	4	11870	5	21832	0.8	0.246849	0.93294
GO:0009800	cinnamic acid biosynthetic process	biological_process	cellular process	4	11870	6	21832	0.666667	0.428806	0.93294
GO:0009815	1-aminocyclopropane-1-carboxylate oxidase activity	molecular_function	catalytic activity	15	21430	27	39553	0.555556	0.521941	0.93294
GO:0009816	defense response to bacterium, incompatible interaction	biological_process	multi-organism process	7	11870	10	21832	0.7	0.252811	0.93294
GO:0009817	defense response to fungus, incompatible interaction	biological_process	multi-organism process	6	11870	8	21832	0.75	0.209452	0.93294
GO:0009825	multidimensional cell growth	biological_process	cellular process	2	11870	3	21832	0.666667	0.565382	0.93294
GO:0009831	plant-type cell wall modification involved in multidimensional cell growth	biological_process	cellular component organization or biogenesis	2	11870	3	21832	0.666667	0.565382	0.93294
GO:0009834	plant-type secondary cell wall biogenesis	biological_process	cellular component organization or biogenesis	11	11870	18	21832	0.611111	0.370717	0.93294
GO:0009859	pollen hydration	biological_process	multi-organism process	2	11870	2	21832	1	0.295595	0.93294
GO:0009862	systemic acquired resistance, salicylic acid mediated signaling pathway	biological_process	biological regulation	2	11870	2	21832	1	0.295595	0.93294
GO:0009864	induced systemic resistance, jasmonic acid mediated signaling pathway	biological_process	biological regulation	9	11870	13	21832	0.692308	0.2142	0.93294
GO:0009866	induced systemic resistance, ethylene mediated signaling pathway	biological_process	biological regulation	1	11870	1	21832	1	0.543697	0.93294
GO:0009870	defense response signaling pathway, resistance gene-dependent	biological_process	biological regulation	3	11870	5	21832	0.6	0.581524	0.93294
GO:0009897	external side of plasma membrane	cellular_component	cell	1	14962	1	27319	1	0.547677	0.93294
GO:0009898	cytoplasmic side of plasma membrane	cellular_component	cell	4	14962	5	27319	0.8	0.252731	0.93294
GO:0009905	ent-copalyl diphosphate synthase activity	molecular_function	catalytic activity	4	21430	6	39553	0.666667	0.425016	0.93294
GO:0009911	positive regulation of flower development	biological_process	biological regulation	9	11870	13	21832	0.692308	0.2142	0.93294
GO:0009922	fatty acid elongase activity	molecular_function	catalytic activity	1	21430	1	39553	1	0.541805	0.93294
GO:0009927	histidine phosphotransfer kinase activity	molecular_function	catalytic activity	5	21430	7	39553	0.714286	0.300664	0.93294
GO:0009931	calcium-dependent protein serine/threonine kinase activity	molecular_function	catalytic activity	7	21430	12	39553	0.583333	0.503714	0.93294
GO:0009938	negative regulation of gibberellic acid mediated signaling pathway	biological_process	biological regulation	1	11870	1	21832	1	0.543697	0.93294
GO:0009960	endosperm development	biological_process	multicellular organismal process	7	11870	11	21832	0.636364	0.38069	0.93294
GO:0009961	response to 1-aminocyclopropane-1-carboxylic acid	biological_process	response to stimulus	2	11870	3	21832	0.666667	0.565382	0.93294
GO:0009969	xyloglucan biosynthetic process	biological_process	cellular process	4	11870	5	21832	0.8	0.246849	0.93294
GO:0009982	pseudouridine synthase activity	molecular_function	catalytic activity	38	21430	64	39553	0.59375	0.2398	0.93294
GO:0009986	cell surface	cellular_component	cell	4	14962	5	27319	0.8	0.252731	0.93294
GO:0010008	endosome membrane	cellular_component	organelle part	5	14962	7	27319	0.714286	0.311911	0.93294
GO:0010018	far-red light signaling pathway	biological_process	biological regulation	2	11870	2	21832	1	0.295595	0.93294
GO:0010021	amylopectin biosynthetic process	biological_process	metabolic process	3	11870	4	21832	0.75	0.380719	0.93294
GO:0010029	regulation of seed germination	biological_process	biological regulation	4	11870	6	21832	0.666667	0.428806	0.93294
GO:0010043	response to zinc ion	biological_process	response to stimulus	1	11870	1	21832	1	0.543697	0.93294
GO:0010048	vernalization response	biological_process	response to stimulus	3	11870	5	21832	0.6	0.581524	0.93294
GO:0010050	vegetative phase change	biological_process	multicellular organismal process	13	11870	21	21832	0.619048	0.319986	0.93294
GO:0010051	xylem and phloem pattern formation	biological_process	multicellular organismal process	1	11870	1	21832	1	0.543697	0.93294
GO:0010053	root epidermal cell differentiation	biological_process	cellular process	1	11870	1	21832	1	0.543697	0.93294
GO:0010068	protoderm histogenesis	biological_process	multicellular organismal process	1	11870	1	21832	1	0.543697	0.93294
GO:0010073	meristem maintenance	biological_process	multicellular organismal process	1	11870	1	21832	1	0.543697	0.93294
GO:0010074	maintenance of meristem identity	biological_process	multicellular organismal process	3	11870	4	21832	0.75	0.380719	0.93294
GO:0010078	maintenance of root meristem identity	biological_process	multicellular organismal process	2	11870	3	21832	0.666667	0.565382	0.93294
GO:0010082	regulation of root meristem growth	biological_process	biological regulation	4	11870	6	21832	0.666667	0.428806	0.93294
GO:0010089	xylem development	biological_process	developmental process	6	11870	8	21832	0.75	0.209452	0.93294
GO:0010099	regulation of photomorphogenesis	biological_process	biological regulation	3	11870	5	21832	0.6	0.581524	0.93294
GO:0010106	cellular response to iron ion starvation	biological_process	biological regulation	2	11870	2	21832	1	0.295595	0.93294
GO:0010109	regulation of photosynthesis	biological_process	biological regulation	1	11870	1	21832	1	0.543697	0.93294
GO:0010113	negative regulation of systemic acquired resistance	biological_process	biological regulation	2	11870	2	21832	1	0.295595	0.93294
GO:0010116	positive regulation of abscisic acid biosynthetic process	biological_process	biological regulation	4	11870	5	21832	0.8	0.246849	0.93294
GO:0010120	camalexin biosynthetic process	biological_process	cellular process	6	11870	10	21832	0.6	0.488023	0.93294
GO:0010133	proline catabolic process to glutamate	biological_process	cellular process	5	11870	7	21832	0.714286	0.304255	0.93294
GO:0010136	ureide catabolic process	biological_process	cellular process	6	11870	10	21832	0.6	0.488023	0.93294
GO:0010143	cutin biosynthetic process	biological_process	metabolic process	1	11870	1	21832	1	0.543697	0.93294
GO:0010150	leaf senescence	biological_process	multicellular organismal process	12	11870	21	21832	0.571429	0.488254	0.93294
GO:0010155	regulation of proton transport	biological_process	biological regulation	2	11870	2	21832	1	0.295595	0.93294
GO:0010161	red light signaling pathway	biological_process	biological regulation	1	11870	1	21832	1	0.543697	0.93294
GO:0010162	seed dormancy process	biological_process	multicellular organismal process	2	11870	2	21832	1	0.295595	0.93294
GO:0010167	response to nitrate	biological_process	response to stimulus	2	11870	2	21832	1	0.295595	0.93294
GO:0010182	sugar mediated signaling pathway	biological_process	biological regulation	2	11870	3	21832	0.666667	0.565382	0.93294
GO:0010183	pollen tube guidance	biological_process	multi-organism process	9	11870	14	21832	0.642857	0.31991	0.93294
GO:0010188	response to microbial phytotoxin	biological_process	response to stimulus	4	11870	6	21832	0.666667	0.428806	0.93294
GO:0010192	mucilage biosynthetic process	biological_process	cellular process	1	11870	1	21832	1	0.543697	0.93294
GO:0010200	response to chitin	biological_process	response to stimulus	19	11870	33	21832	0.575758	0.42477	0.93294
GO:0010213	non-photoreactive DNA repair	biological_process	cellular process	1	11870	1	21832	1	0.543697	0.93294
GO:0010216	maintenance of DNA methylation	biological_process	cellular process	13	11870	20	21832	0.65	0.234077	0.93294
GO:0010220	positive regulation of vernalization response	biological_process	biological regulation	4	11870	5	21832	0.8	0.246849	0.93294
GO:0010222	stem vascular tissue pattern formation	biological_process	multicellular organismal process	1	11870	1	21832	1	0.543697	0.93294
GO:0010223	secondary shoot formation	biological_process	multicellular organismal process	3	11870	5	21832	0.6	0.581524	0.93294
GO:0010224	response to UV-B	biological_process	response to stimulus	17	11870	31	21832	0.548387	0.552839	0.93294
GO:0010225	response to UV-C	biological_process	response to stimulus	2	11870	3	21832	0.666667	0.565382	0.93294
GO:0010227	floral organ abscission	biological_process	multicellular organismal process	2	11870	3	21832	0.666667	0.565382	0.93294
GO:0010229	inflorescence development	biological_process	multicellular organismal process	9	11870	13	21832	0.692308	0.2142	0.93294
GO:0010236	plastoquinone biosynthetic process	biological_process	cellular process	2	11870	3	21832	0.666667	0.565382	0.93294
GO:0010241	ent-kaurene oxidation to kaurenoic acid	biological_process	cellular process	1	11870	1	21832	1	0.543697	0.93294
GO:0010262	somatic embryogenesis	biological_process	multicellular organismal process	4	11870	5	21832	0.8	0.246849	0.93294
GO:0010265	SCF complex assembly	biological_process	cellular component organization or biogenesis	1	11870	1	21832	1	0.543697	0.93294
GO:0010269	response to selenium ion	biological_process	response to stimulus	2	11870	2	21832	1	0.295595	0.93294
GO:0010275	NAD(P)H dehydrogenase complex assembly	biological_process	cellular component organization or biogenesis	2	11870	2	21832	1	0.295595	0.93294
GO:0010277	chlorophyllide a oxygenase [overall] activity	molecular_function	catalytic activity	8	21430	13	39553	0.615385	0.403252	0.93294
GO:0010285	L,L-diaminopimelate aminotransferase activity	molecular_function	catalytic activity	1	21430	1	39553	1	0.541805	0.93294
GO:0010286	heat acclimation	biological_process	response to stimulus	8	11870	13	21832	0.615385	0.408643	0.93294
GO:0010291	carotene beta-ring hydroxylase activity	molecular_function	catalytic activity	2	21430	2	39553	1	0.293546	0.93294
GO:0010295	(+)-abscisic acid 8'-hydroxylase activity	molecular_function	catalytic activity	5	21430	8	39553	0.625	0.457869	0.93294
GO:0010296	prenylcysteine methylesterase activity	molecular_function	catalytic activity	1	21430	1	39553	1	0.541805	0.93294
GO:0010306	rhamnogalacturonan II biosynthetic process	biological_process	cellular component organization or biogenesis	2	11870	2	21832	1	0.295595	0.93294
GO:0010309	acireductone dioxygenase [iron(II)-requiring] activity	molecular_function	catalytic activity	2	21430	3	39553	0.666667	0.562562	0.93294
GO:0010310	regulation of hydrogen peroxide metabolic process	biological_process	biological regulation	1	11870	1	21832	1	0.543697	0.93294
GO:0010325	raffinose family oligosaccharide biosynthetic process	biological_process	metabolic process	2	11870	3	21832	0.666667	0.565382	0.93294
GO:0010332	response to gamma radiation	biological_process	response to stimulus	2	11870	3	21832	0.666667	0.565382	0.93294
GO:0010365	positive regulation of ethylene biosynthetic process	biological_process	biological regulation	1	11870	1	21832	1	0.543697	0.93294
GO:0010373	negative regulation of gibberellin biosynthetic process	biological_process	biological regulation	3	11870	4	21832	0.75	0.380719	0.93294
GO:0010383	cell wall polysaccharide metabolic process	biological_process	cellular process	1	11870	1	21832	1	0.543697	0.93294
GO:0010389	regulation of G2/M transition of mitotic cell cycle	biological_process	biological regulation	1	11870	1	21832	1	0.543697	0.93294
GO:0010401	pectic galactan metabolic process	biological_process	cellular component organization or biogenesis	1	11870	1	21832	1	0.543697	0.93294
GO:0010405	arabinogalactan protein metabolic process	biological_process	cellular process	1	11870	1	21832	1	0.543697	0.93294
GO:0010417	glucuronoxylan biosynthetic process	biological_process	cellular component organization or biogenesis	2	11870	3	21832	0.666667	0.565382	0.93294
GO:0010422	regulation of brassinosteroid biosynthetic process	biological_process	biological regulation	4	11870	6	21832	0.666667	0.428806	0.93294
GO:0010426	DNA methylation on cytosine within a CHH sequence	biological_process	cellular process	5	11870	7	21832	0.714286	0.304255	0.93294
GO:0010444	guard mother cell differentiation	biological_process	cellular process	1	11870	1	21832	1	0.543697	0.93294
GO:0010452	histone H3-K36 methylation	biological_process	cellular component organization or biogenesis	1	11870	1	21832	1	0.543697	0.93294
GO:0010482	regulation of epidermal cell division	biological_process	biological regulation	1	11870	1	21832	1	0.543697	0.93294
GO:0010483	pollen tube reception	biological_process	multi-organism process	1	11870	1	21832	1	0.543697	0.93294
GO:0010492	maintenance of shoot apical meristem identity	biological_process	multicellular organismal process	17	11870	29	21832	0.586207	0.394542	0.93294
GO:0010498	proteasomal protein catabolic process	biological_process	cellular process	6	11870	8	21832	0.75	0.209452	0.93294
GO:0010499	proteasomal ubiquitin-independent protein catabolic process	biological_process	cellular process	5	11870	7	21832	0.714286	0.304255	0.93294
GO:0010506	regulation of autophagy	biological_process	biological regulation	2	11870	2	21832	1	0.295595	0.93294
GO:0010521	telomerase inhibitor activity	molecular_function	molecular function regulator	2	21430	2	39553	1	0.293546	0.93294
GO:0010569	regulation of double-strand break repair via homologous recombination	biological_process	biological regulation	1	11870	1	21832	1	0.543697	0.93294
GO:0010582	floral meristem determinacy	biological_process	multicellular organismal process	1	11870	1	21832	1	0.543697	0.93294
GO:0010599	production of lsiRNA involved in RNA interference	biological_process	biological regulation	13	11870	20	21832	0.65	0.234077	0.93294
GO:0010730	negative regulation of hydrogen peroxide biosynthetic process	biological_process	biological regulation	2	11870	2	21832	1	0.295595	0.93294
GO:0010821	regulation of mitochondrion organization	biological_process	biological regulation	12	11870	18	21832	0.666667	0.209812	0.93294
GO:0010929	positive regulation of auxin mediated signaling pathway	biological_process	biological regulation	1	11870	1	21832	1	0.543697	0.93294
GO:0010930	negative regulation of auxin mediated signaling pathway	biological_process	biological regulation	1	11870	1	21832	1	0.543697	0.93294
GO:0010951	negative regulation of endopeptidase activity	biological_process	biological regulation	1	11870	1	21832	1	0.543697	0.93294
GO:0010992	ubiquitin recycling	biological_process	biological regulation	1	11870	1	21832	1	0.543697	0.93294
GO:0012505	endomembrane system	cellular_component	cell	7	14962	11	27319	0.636364	0.391039	0.93294
GO:0012511	monolayer-surrounded lipid storage body	cellular_component	cell	9	14962	13	27319	0.692308	0.222793	0.93294
GO:0015018	galactosylgalactosylxylosylprotein 3-beta-glucuronosyltransferase activity	molecular_function	catalytic activity	4	21430	6	39553	0.666667	0.425016	0.93294
GO:0015039	NADPH-adrenodoxin reductase activity	molecular_function	catalytic activity	1	21430	1	39553	1	0.541805	0.93294
GO:0015043	leghemoglobin reductase activity	molecular_function	catalytic activity	1	21430	1	39553	1	0.541805	0.93294
GO:0015078	proton transmembrane transporter activity	molecular_function	transporter activity	22	21430	39	39553	0.564103	0.454569	0.93294
GO:0015081	sodium ion transmembrane transporter activity	molecular_function	transporter activity	3	21430	5	39553	0.6	0.578023	0.93294
GO:0015086	cadmium ion transmembrane transporter activity	molecular_function	transporter activity	2	21430	2	39553	1	0.293546	0.93294
GO:0015095	magnesium ion transmembrane transporter activity	molecular_function	transporter activity	20	21430	37	39553	0.540541	0.573221	0.93294
GO:0015098	molybdate ion transmembrane transporter activity	molecular_function	transporter activity	9	21430	13	39553	0.692308	0.210223	0.93294
GO:0015121	phosphoenolpyruvate:phosphate antiporter activity	molecular_function	transporter activity	1	21430	1	39553	1	0.541805	0.93294
GO:0015136	sialic acid transmembrane transporter activity	molecular_function	transporter activity	5	21430	7	39553	0.714286	0.300664	0.93294
GO:0015145	monosaccharide transmembrane transporter activity	molecular_function	transporter activity	1	21430	1	39553	1	0.541805	0.93294
GO:0015165	pyrimidine nucleotide-sugar transmembrane transporter activity	molecular_function	transporter activity	12	21430	19	39553	0.631579	0.291566	0.93294
GO:0015207	adenine transmembrane transporter activity	molecular_function	transporter activity	1	21430	1	39553	1	0.541805	0.93294
GO:0015208	guanine transmembrane transporter activity	molecular_function	transporter activity	1	21430	1	39553	1	0.541805	0.93294
GO:0015210	uracil transmembrane transporter activity	molecular_function	transporter activity	1	21430	1	39553	1	0.541805	0.93294
GO:0015248	sterol transporter activity	molecular_function	transporter activity	1	21430	1	39553	1	0.541805	0.93294
GO:0015250	water channel activity	molecular_function	transporter activity	3	21430	5	39553	0.6	0.578023	0.93294
GO:0015293	symporter activity	molecular_function	transporter activity	29	21430	48	39553	0.604167	0.235717	0.93294
GO:0015294	solute:cation symporter activity	molecular_function	transporter activity	1	21430	1	39553	1	0.541805	0.93294
GO:0015297	antiporter activity	molecular_function	transporter activity	79	21430	137	39553	0.576642	0.231896	0.93294
GO:0015333	peptide:proton symporter activity	molecular_function	transporter activity	14	21430	23	39553	0.608696	0.334145	0.93294
GO:0015377	cation:chloride symporter activity	molecular_function	transporter activity	2	21430	2	39553	1	0.293546	0.93294
GO:0015410	manganese-transporting ATPase activity	molecular_function	transporter activity	3	21430	4	39553	0.75	0.377665	0.93294
GO:0015411	taurine-transporting ATPase activity	molecular_function	transporter activity	2	21430	2	39553	1	0.293546	0.93294
GO:0015414	ATPase-coupled nitrate transmembrane transporter activity	molecular_function	transporter activity	4	21430	5	39553	0.8	0.244094	0.93294
GO:0015415	ATPase-coupled phosphate ion transmembrane transporter activity	molecular_function	transporter activity	6	21430	9	39553	0.666667	0.342616	0.93294
GO:0015419	ATPase-coupled sulfate transmembrane transporter activity	molecular_function	transporter activity	51	21430	89	39553	0.573034	0.314603	0.93294
GO:0015421	oligopeptide-transporting ATPase activity	molecular_function	transporter activity	1	21430	1	39553	1	0.541805	0.93294
GO:0015440	peptide-transporting ATPase activity	molecular_function	transporter activity	6	21430	9	39553	0.666667	0.342616	0.93294
GO:0015485	cholesterol binding	molecular_function	binding	1	21430	1	39553	1	0.541805	0.93294
GO:0015629	actin cytoskeleton	cellular_component	cell	14	14962	22	27319	0.636364	0.268979	0.93294
GO:0015630	microtubule cytoskeleton	cellular_component	cell	1	14962	1	27319	1	0.547677	0.93294
GO:0015741	fumarate transport	biological_process	localization	1	11870	1	21832	1	0.543697	0.93294
GO:0015743	malate transport	biological_process	localization	6	11870	10	21832	0.6	0.488023	0.93294
GO:0015744	succinate transport	biological_process	localization	1	11870	1	21832	1	0.543697	0.93294
GO:0015786	UDP-glucose transmembrane transport	biological_process	localization	1	11870	1	21832	1	0.543697	0.93294
GO:0015846	polyamine transport	biological_process	localization	2	11870	2	21832	1	0.295595	0.93294
GO:0015853	adenine transport	biological_process	localization	1	11870	1	21832	1	0.543697	0.93294
GO:0015854	guanine transport	biological_process	localization	1	11870	1	21832	1	0.543697	0.93294
GO:0015936	coenzyme A metabolic process	biological_process	cellular process	6	11870	10	21832	0.6	0.488023	0.93294
GO:0015937	coenzyme A biosynthetic process	biological_process	cellular process	5	11870	8	21832	0.625	0.462261	0.93294
GO:0015940	pantothenate biosynthetic process	biological_process	cellular process	3	11870	4	21832	0.75	0.380719	0.93294
GO:0015969	guanosine tetraphosphate metabolic process	biological_process	cellular process	7	11870	11	21832	0.636364	0.38069	0.93294
GO:0015990	electron transport coupled proton transport	biological_process	localization	3	11870	5	21832	0.6	0.581524	0.93294
GO:0016002	sulfite reductase activity	molecular_function	catalytic activity	1	21430	1	39553	1	0.541805	0.93294
GO:0016021	integral component of membrane	cellular_component	membrane part	7719	14962	14098	27319	0.547524	0.525756	0.93294
GO:0016024	CDP-diacylglycerol biosynthetic process	biological_process	cellular process	3	11870	5	21832	0.6	0.581524	0.93294
GO:0016035	zeta DNA polymerase complex	cellular_component	organelle part	2	14962	3	27319	0.666667	0.571302	0.93294
GO:0016040	glutamate synthase (NADH) activity	molecular_function	catalytic activity	9	21430	13	39553	0.692308	0.210223	0.93294
GO:0016041	glutamate synthase (ferredoxin) activity	molecular_function	catalytic activity	2	21430	2	39553	1	0.293546	0.93294
GO:0016042	lipid catabolic process	biological_process	metabolic process	63	11870	109	21832	0.577982	0.26696	0.93294
GO:0016052	carbohydrate catabolic process	biological_process	metabolic process	1	11870	1	21832	1	0.543697	0.93294
GO:0016117	carotenoid biosynthetic process	biological_process	cellular process	9	11870	13	21832	0.692308	0.2142	0.93294
GO:0016120	carotene biosynthetic process	biological_process	cellular process	1	11870	1	21832	1	0.543697	0.93294
GO:0016131	brassinosteroid metabolic process	biological_process	biological regulation	4	11870	6	21832	0.666667	0.428806	0.93294
GO:0016139	glycoside catabolic process	biological_process	metabolic process	2	11870	2	21832	1	0.295595	0.93294
GO:0016149	translation release factor activity, codon specific	molecular_function	binding	3	21430	5	39553	0.6	0.578023	0.93294
GO:0016197	endosomal transport	biological_process	localization	1	11870	1	21832	1	0.543697	0.93294
GO:0016213	linoleoyl-CoA desaturase activity	molecular_function	catalytic activity	1	21430	1	39553	1	0.541805	0.93294
GO:0016233	telomere capping	biological_process	cellular component organization or biogenesis	2	11870	2	21832	1	0.295595	0.93294
GO:0016255	attachment of GPI anchor to protein	biological_process	cellular process	7	11870	12	21832	0.583333	0.509075	0.93294
GO:0016263	glycoprotein-N-acetylgalactosamine 3-beta-galactosyltransferase activity	molecular_function	catalytic activity	2	21430	2	39553	1	0.293546	0.93294
GO:0016277	[myelin basic protein]-arginine N-methyltransferase activity	molecular_function	catalytic activity	1	21430	1	39553	1	0.541805	0.93294
GO:0016297	acyl-[acyl-carrier-protein] hydrolase activity	molecular_function	catalytic activity	3	21430	4	39553	0.75	0.377665	0.93294
GO:0016308	1-phosphatidylinositol-4-phosphate 5-kinase activity	molecular_function	catalytic activity	23	21430	38	39553	0.605263	0.26799	0.93294
GO:0016311	dephosphorylation	biological_process	cellular process	6	11870	8	21832	0.75	0.209452	0.93294
GO:0016404	15-hydroxyprostaglandin dehydrogenase (NAD+) activity	molecular_function	catalytic activity	14	21430	24	39553	0.583333	0.421818	0.93294
GO:0016407	acetyltransferase activity	molecular_function	catalytic activity	4	21430	5	39553	0.8	0.244094	0.93294
GO:0016410	N-acyltransferase activity	molecular_function	catalytic activity	2	21430	3	39553	0.666667	0.562562	0.93294
GO:0016413	O-acetyltransferase activity	molecular_function	catalytic activity	16	21430	27	39553	0.592593	0.370397	0.93294
GO:0016441	posttranscriptional gene silencing	biological_process	biological regulation	1	11870	1	21832	1	0.543697	0.93294
GO:0016471	vacuolar proton-transporting V-type ATPase complex	cellular_component	organelle part	8	14962	12	27319	0.666667	0.298672	0.93294
GO:0016485	protein processing	biological_process	metabolic process	12	11870	22	21832	0.545455	0.580396	0.93294
GO:0016504	peptidase activator activity	molecular_function	molecular function regulator	1	21430	1	39553	1	0.541805	0.93294
GO:0016538	cyclin-dependent protein serine/threonine kinase regulator activity	molecular_function	molecular function regulator	9	21430	14	39553	0.642857	0.314802	0.93294
GO:0016554	cytidine to uridine editing	biological_process	cellular process	19	11870	33	21832	0.575758	0.42477	0.93294
GO:0016556	mRNA modification	biological_process	cellular process	1	11870	1	21832	1	0.543697	0.93294
GO:0016559	peroxisome fission	biological_process	cellular component organization or biogenesis	12	11870	20	21832	0.6	0.392101	0.93294
GO:0016560	protein import into peroxisome matrix, docking	biological_process	cellular component organization or biogenesis	8	11870	12	21832	0.666667	0.288986	0.93294
GO:0016571	histone methylation	biological_process	cellular component organization or biogenesis	3	11870	5	21832	0.6	0.581524	0.93294
GO:0016589	NURF complex	cellular_component	organelle part	4	14962	6	27319	0.666667	0.436819	0.93294
GO:0016591	RNA polymerase II, holoenzyme	cellular_component	organelle part	1	14962	1	27319	1	0.547677	0.93294
GO:0016592	mediator complex	cellular_component	organelle part	62	14962	113	27319	0.548673	0.530421	0.93294
GO:0016594	glycine binding	molecular_function	binding	1	21430	1	39553	1	0.541805	0.93294
GO:0016605	PML body	cellular_component	organelle part	1	14962	1	27319	1	0.547677	0.93294
GO:0016607	nuclear speck	cellular_component	organelle part	20	14962	33	27319	0.606061	0.310648	0.93294
GO:0016614	oxidoreductase activity, acting on CH-OH group of donors	molecular_function	catalytic activity	5	21430	7	39553	0.714286	0.300664	0.93294
GO:0016616	oxidoreductase activity, acting on the CH-OH group of donors, NAD or NADP as acceptor	molecular_function	catalytic activity	20	21430	36	39553	0.555556	0.502542	0.93294
GO:0016630	protochlorophyllide reductase activity	molecular_function	catalytic activity	1	21430	1	39553	1	0.541805	0.93294
GO:0016633	galactonolactone dehydrogenase activity	molecular_function	catalytic activity	2	21430	2	39553	1	0.293546	0.93294
GO:0016655	oxidoreductase activity, acting on NAD(P)H, quinone or similar compound as acceptor	molecular_function	catalytic activity	5	21430	8	39553	0.625	0.457869	0.93294
GO:0016688	L-ascorbate peroxidase activity	molecular_function	antioxidant activity	15	21430	25	39553	0.6	0.352949	0.93294
GO:0016702	oxidoreductase activity, acting on single donors with incorporation of molecular oxygen, incorporation of two atoms of oxygen	molecular_function	catalytic activity	84	21430	154	39553	0.545455	0.496885	0.93294
GO:0016705	oxidoreductase activity, acting on paired donors, with incorporation or reduction of molecular oxygen	molecular_function	catalytic activity	211	21430	376	39553	0.56117	0.240568	0.93294
GO:0016707	gibberellin 3-beta-dioxygenase activity	molecular_function	catalytic activity	4	21430	6	39553	0.666667	0.425016	0.93294
GO:0016709	oxidoreductase activity, acting on paired donors, with incorporation or reduction of molecular oxygen, NAD(P)H as one donor, and incorporation of one atom of oxygen	molecular_function	catalytic activity	15	21430	25	39553	0.6	0.352949	0.93294
GO:0016711	flavonoid 3'-monooxygenase activity	molecular_function	catalytic activity	2	21430	3	39553	0.666667	0.562562	0.93294
GO:0016712	oxidoreductase activity, acting on paired donors, with incorporation or reduction of molecular oxygen, reduced flavin or flavoprotein as one donor, and incorporation of one atom of oxygen	molecular_function	catalytic activity	3	21430	4	39553	0.75	0.377665	0.93294
GO:0016719	carotene 7,8-desaturase activity	molecular_function	catalytic activity	1	21430	1	39553	1	0.541805	0.93294
GO:0016740	transferase activity	molecular_function	catalytic activity	474	21430	873	39553	0.542955	0.486543	0.93294
GO:0016742	hydroxymethyl-, formyl- and related transferase activity	molecular_function	catalytic activity	6	21430	9	39553	0.666667	0.342616	0.93294
GO:0016743	carboxyl- or carbamoyltransferase activity	molecular_function	catalytic activity	2	21430	3	39553	0.666667	0.562562	0.93294
GO:0016780	phosphotransferase activity, for other substituted phosphate groups	molecular_function	catalytic activity	5	21430	7	39553	0.714286	0.300664	0.93294
GO:0016783	sulfurtransferase activity	molecular_function	catalytic activity	2	21430	3	39553	0.666667	0.562562	0.93294
GO:0016788	hydrolase activity, acting on ester bonds	molecular_function	catalytic activity	125	21430	220	39553	0.568182	0.236214	0.93294
GO:0016791	phosphatase activity	molecular_function	catalytic activity	23	21430	42	39553	0.547619	0.533243	0.93294
GO:0016799	hydrolase activity, hydrolyzing N-glycosyl compounds	molecular_function	catalytic activity	2	21430	3	39553	0.666667	0.562562	0.93294
GO:0016811	hydrolase activity, acting on carbon-nitrogen (but not peptide) bonds, in linear amides	molecular_function	catalytic activity	15	21430	25	39553	0.6	0.352949	0.93294
GO:0016817	hydrolase activity, acting on acid anhydrides	molecular_function	catalytic activity	9	21430	14	39553	0.642857	0.314802	0.93294
GO:0016818	hydrolase activity, acting on acid anhydrides, in phosphorus-containing anhydrides	molecular_function	catalytic activity	7	21430	10	39553	0.7	0.248949	0.93294
GO:0016829	lyase activity	molecular_function	catalytic activity	75	21430	139	39553	0.539568	0.555874	0.93294
GO:0016833	oxo-acid-lyase activity	molecular_function	catalytic activity	1	21430	1	39553	1	0.541805	0.93294
GO:0016836	hydro-lyase activity	molecular_function	catalytic activity	2	21430	2	39553	1	0.293546	0.93294
GO:0016844	strictosidine synthase activity	molecular_function	catalytic activity	9	21430	13	39553	0.692308	0.210223	0.93294
GO:0016853	isomerase activity	molecular_function	catalytic activity	81	21430	150	39553	0.54	0.551206	0.93294
GO:0016871	cycloartenol synthase activity	molecular_function	catalytic activity	1	21430	1	39553	1	0.541805	0.93294
GO:0016872	intramolecular lyase activity	molecular_function	catalytic activity	10	21430	16	39553	0.625	0.341225	0.93294
GO:0016874	ligase activity	molecular_function	catalytic activity	474	21430	870	39553	0.544828	0.442102	0.93294
GO:0016879	ligase activity, forming carbon-nitrogen bonds	molecular_function	catalytic activity	1	21430	1	39553	1	0.541805	0.93294
GO:0016881	acid-amino acid ligase activity	molecular_function	catalytic activity	1	21430	1	39553	1	0.541805	0.93294
GO:0016906	sterol 3-beta-glucosyltransferase activity	molecular_function	catalytic activity	5	21430	7	39553	0.714286	0.300664	0.93294
GO:0016920	pyroglutamyl-peptidase activity	molecular_function	catalytic activity	3	21430	5	39553	0.6	0.578023	0.93294
GO:0016971	flavin-linked sulfhydryl oxidase activity	molecular_function	catalytic activity	5	21430	8	39553	0.625	0.457869	0.93294
GO:0017003	protein-heme linkage	biological_process	cellular process	2	11870	2	21832	1	0.295595	0.93294
GO:0017005	3'-tyrosyl-DNA phosphodiesterase activity	molecular_function	catalytic activity	2	21430	2	39553	1	0.293546	0.93294
GO:0017009	protein-phycocyanobilin linkage	biological_process	cellular process	1	11870	1	21832	1	0.543697	0.93294
GO:0017025	TBP-class protein binding	molecular_function	binding	9	21430	13	39553	0.692308	0.210223	0.93294
GO:0017040	N-acylsphingosine amidohydrolase activity	molecular_function	catalytic activity	8	21430	12	39553	0.666667	0.284465	0.93294
GO:0017046	peptide hormone binding	molecular_function	binding	1	21430	1	39553	1	0.541805	0.93294
GO:0017056	structural constituent of nuclear pore	molecular_function	structural molecule activity	25	21430	40	39553	0.625	0.184987	0.93294
GO:0017057	6-phosphogluconolactonase activity	molecular_function	catalytic activity	6	21430	10	39553	0.6	0.483116	0.93294
GO:0017077	oxidative phosphorylation uncoupler activity	molecular_function	transporter activity	2	21430	3	39553	0.666667	0.562562	0.93294
GO:0017087	mitochondrial processing peptidase complex	cellular_component	organelle part	1	14962	1	27319	1	0.547677	0.93294
GO:0017091	AU-rich element binding	molecular_function	binding	3	21430	5	39553	0.6	0.578023	0.93294
GO:0017108	5'-flap endonuclease activity	molecular_function	catalytic activity	5	21430	8	39553	0.625	0.457869	0.93294
GO:0017148	negative regulation of translation	biological_process	biological regulation	5	11870	8	21832	0.625	0.462261	0.93294
GO:0017150	tRNA dihydrouridine synthase activity	molecular_function	catalytic activity	12	21430	20	39553	0.6	0.385542	0.93294
GO:0017178	diphthine-ammonia ligase activity	molecular_function	catalytic activity	1	21430	1	39553	1	0.541805	0.93294
GO:0017196	N-terminal peptidyl-methionine acetylation	biological_process	cellular process	7	11870	10	21832	0.7	0.252811	0.93294
GO:0018025	calmodulin-lysine N-methyltransferase activity	molecular_function	catalytic activity	2	21430	3	39553	0.666667	0.562562	0.93294
GO:0018063	cytochrome c-heme linkage	biological_process	cellular component organization or biogenesis	2	11870	2	21832	1	0.295595	0.93294
GO:0018105	peptidyl-serine phosphorylation	biological_process	cellular process	30	11870	50	21832	0.6	0.256214	0.93294
GO:0018160	peptidyl-pyrromethane cofactor linkage	biological_process	cellular process	1	11870	1	21832	1	0.543697	0.93294
GO:0018206	peptidyl-methionine modification	biological_process	cellular process	1	11870	1	21832	1	0.543697	0.93294
GO:0018258	protein O-linked glycosylation via hydroxyproline	biological_process	cellular process	1	11870	1	21832	1	0.543697	0.93294
GO:0018279	protein N-linked glycosylation via asparagine	biological_process	cellular process	3	11870	5	21832	0.6	0.581524	0.93294
GO:0018283	iron incorporation into metallo-sulfur cluster	biological_process	cellular component organization or biogenesis	2	11870	2	21832	1	0.295595	0.93294
GO:0018293	protein-FAD linkage	biological_process	cellular process	2	11870	2	21832	1	0.295595	0.93294
GO:0018343	protein farnesylation	biological_process	cellular process	2	11870	2	21832	1	0.295595	0.93294
GO:0018392	glycoprotein 3-alpha-L-fucosyltransferase activity	molecular_function	catalytic activity	4	21430	5	39553	0.8	0.244094	0.93294
GO:0018401	peptidyl-proline hydroxylation to 4-hydroxy-L-proline	biological_process	cellular process	6	11870	10	21832	0.6	0.488023	0.93294
GO:0018454	acetoacetyl-CoA reductase activity	molecular_function	catalytic activity	1	21430	1	39553	1	0.541805	0.93294
GO:0018666	2,4-dichlorophenol 6-monooxygenase activity	molecular_function	catalytic activity	1	21430	1	39553	1	0.541805	0.93294
GO:0018774	2,6-dioxo-6-phenylhexa-3-enoate hydrolase activity	molecular_function	catalytic activity	3	21430	4	39553	0.75	0.377665	0.93294
GO:0018775	2-hydroxymuconate-semialdehyde hydrolase activity	molecular_function	catalytic activity	2	21430	2	39553	1	0.293546	0.93294
GO:0018786	haloalkane dehalogenase activity	molecular_function	catalytic activity	6	21430	9	39553	0.666667	0.342616	0.93294
GO:0018826	methionine gamma-lyase activity	molecular_function	catalytic activity	2	21430	3	39553	0.666667	0.562562	0.93294
GO:0019135	deoxyhypusine monooxygenase activity	molecular_function	catalytic activity	2	21430	2	39553	1	0.293546	0.93294
GO:0019140	inositol 3-kinase activity	molecular_function	catalytic activity	1	21430	1	39553	1	0.541805	0.93294
GO:0019146	arabinose-5-phosphate isomerase activity	molecular_function	catalytic activity	2	21430	2	39553	1	0.293546	0.93294
GO:0019148	D-cysteine desulfhydrase activity	molecular_function	catalytic activity	3	21430	4	39553	0.75	0.377665	0.93294
GO:0019156	isoamylase activity	molecular_function	catalytic activity	12	21430	18	39553	0.666667	0.205217	0.93294
GO:0019177	dihydroneopterin triphosphate pyrophosphohydrolase activity	molecular_function	catalytic activity	2	21430	3	39553	0.666667	0.562562	0.93294
GO:0019200	carbohydrate kinase activity	molecular_function	catalytic activity	8	21430	12	39553	0.666667	0.284465	0.93294
GO:0019211	phosphatase activator activity	molecular_function	molecular function regulator	2	21430	3	39553	0.666667	0.562562	0.93294
GO:0019237	centromeric DNA binding	molecular_function	binding	5	21430	8	39553	0.625	0.457869	0.93294
GO:0019343	cysteine biosynthetic process via cystathionine	biological_process	cellular process	1	11870	1	21832	1	0.543697	0.93294
GO:0019346	transsulfuration	biological_process	cellular process	1	11870	1	21832	1	0.543697	0.93294
GO:0019358	nicotinate nucleotide salvage	biological_process	cellular process	2	11870	3	21832	0.666667	0.565382	0.93294
GO:0019367	fatty acid elongation, saturated fatty acid	biological_process	cellular process	1	11870	1	21832	1	0.543697	0.93294
GO:0019419	sulfate reduction	biological_process	cellular process	3	11870	4	21832	0.75	0.380719	0.93294
GO:0019424	sulfide oxidation, using siroheme sulfite reductase	biological_process	cellular process	1	11870	1	21832	1	0.543697	0.93294
GO:0019430	removal of superoxide radicals	biological_process	cellular process	5	11870	8	21832	0.625	0.462261	0.93294
GO:0019432	triglyceride biosynthetic process	biological_process	cellular process	5	11870	7	21832	0.714286	0.304255	0.93294
GO:0019447	D-cysteine catabolic process	biological_process	cellular process	2	11870	3	21832	0.666667	0.565382	0.93294
GO:0019499	cyanide metabolic process	biological_process	cellular process	1	11870	1	21832	1	0.543697	0.93294
GO:0019563	glycerol catabolic process	biological_process	cellular process	3	11870	4	21832	0.75	0.380719	0.93294
GO:0019673	GDP-mannose metabolic process	biological_process	cellular process	2	11870	2	21832	1	0.295595	0.93294
GO:0019693	ribose phosphate metabolic process	biological_process	cellular process	1	11870	1	21832	1	0.543697	0.93294
GO:0019706	protein-cysteine S-palmitoyltransferase activity	molecular_function	catalytic activity	38	21430	70	39553	0.542857	0.542033	0.93294
GO:0019722	calcium-mediated signaling	biological_process	biological regulation	6	11870	8	21832	0.75	0.209452	0.93294
GO:0019752	carboxylic acid metabolic process	biological_process	cellular process	9	11870	14	21832	0.642857	0.31991	0.93294
GO:0019762	glucosinolate catabolic process	biological_process	cellular process	2	11870	2	21832	1	0.295595	0.93294
GO:0019773	proteasome core complex, alpha-subunit complex	cellular_component	cell	11	14962	19	27319	0.578947	0.485752	0.93294
GO:0019788	NEDD8 transferase activity	molecular_function	catalytic activity	3	21430	4	39553	0.75	0.377665	0.93294
GO:0019797	procollagen-proline 3-dioxygenase activity	molecular_function	catalytic activity	4	21430	5	39553	0.8	0.244094	0.93294
GO:0019808	polyamine binding	molecular_function	binding	2	21430	2	39553	1	0.293546	0.93294
GO:0019827	stem cell population maintenance	biological_process	multicellular organismal process	2	11870	2	21832	1	0.295595	0.93294
GO:0019856	pyrimidine nucleobase biosynthetic process	biological_process	cellular process	5	11870	7	21832	0.714286	0.304255	0.93294
GO:0019866	organelle inner membrane	cellular_component	organelle part	2	14962	2	27319	1	0.299941	0.93294
GO:0019899	enzyme binding	molecular_function	binding	1	21430	1	39553	1	0.541805	0.93294
GO:0019901	protein kinase binding	molecular_function	binding	17	21430	27	39553	0.62963	0.236011	0.93294
GO:0019904	protein domain specific binding	molecular_function	binding	14	21430	24	39553	0.583333	0.421818	0.93294
GO:0019919	peptidyl-arginine methylation, to asymmetrical-dimethyl arginine	biological_process	cellular process	2	11870	2	21832	1	0.295595	0.93294
GO:0019953	sexual reproduction	biological_process	multi-organism process	9	11870	13	21832	0.692308	0.2142	0.93294
GO:0019985	translesion synthesis	biological_process	cellular process	2	11870	3	21832	0.666667	0.565382	0.93294
GO:0022841	potassium ion leak channel activity	molecular_function	transporter activity	1	21430	1	39553	1	0.541805	0.93294
GO:0022843	voltage-gated cation channel activity	molecular_function	transporter activity	1	21430	1	39553	1	0.541805	0.93294
GO:0030001	metal ion transport	biological_process	localization	88	11870	155	21832	0.567742	0.301417	0.93294
GO:0030007	cellular potassium ion homeostasis	biological_process	biological regulation	2	11870	2	21832	1	0.295595	0.93294
GO:0030015	CCR4-NOT core complex	cellular_component	cell	18	14962	30	27319	0.6	0.349528	0.93294
GO:0030041	actin filament polymerization	biological_process	cellular component organization or biogenesis	6	11870	10	21832	0.6	0.488023	0.93294
GO:0030042	actin filament depolymerization	biological_process	cellular component organization or biogenesis	11	11870	19	21832	0.578947	0.471684	0.93294
GO:0030117	membrane coat	cellular_component	cell	6	14962	10	27319	0.6	0.498363	0.93294
GO:0030122	AP-2 adaptor complex	cellular_component	organelle part	2	14962	2	27319	1	0.299941	0.93294
GO:0030125	clathrin vesicle coat	cellular_component	organelle part	1	14962	1	27319	1	0.547677	0.93294
GO:0030127	COPII vesicle coat	cellular_component	organelle part	19	14962	31	27319	0.612903	0.293104	0.93294
GO:0030130	clathrin coat of trans-Golgi network vesicle	cellular_component	organelle part	18	14962	28	27319	0.642857	0.206241	0.93294
GO:0030131	clathrin adaptor complex	cellular_component	cell	9	14962	15	27319	0.6	0.444878	0.93294
GO:0030132	clathrin coat of coated pit	cellular_component	cell	18	14962	28	27319	0.642857	0.206241	0.93294
GO:0030136	clathrin-coated vesicle	cellular_component	cell	8	14962	12	27319	0.666667	0.298672	0.93294
GO:0030139	endocytic vesicle	cellular_component	cell	2	14962	3	27319	0.666667	0.571302	0.93294
GO:0030149	sphingolipid catabolic process	biological_process	cellular process	2	11870	2	21832	1	0.295595	0.93294
GO:0030150	protein import into mitochondrial matrix	biological_process	cellular component organization or biogenesis	7	11870	10	21832	0.7	0.252811	0.93294
GO:0030173	integral component of Golgi membrane	cellular_component	organelle part	20	14962	36	27319	0.555556	0.530959	0.93294
GO:0030242	autophagy of peroxisome	biological_process	cellular process	2	11870	2	21832	1	0.295595	0.93294
GO:0030246	carbohydrate binding	molecular_function	binding	231	21430	416	39553	0.555288	0.307008	0.93294
GO:0030259	lipid glycosylation	biological_process	cellular process	3	11870	4	21832	0.75	0.380719	0.93294
GO:0030261	chromosome condensation	biological_process	cellular component organization or biogenesis	1	11870	1	21832	1	0.543697	0.93294
GO:0030276	clathrin binding	molecular_function	binding	13	21430	21	39553	0.619048	0.313772	0.93294
GO:0030295	protein kinase activator activity	molecular_function	molecular function regulator	1	21430	1	39553	1	0.541805	0.93294
GO:0030307	positive regulation of cell growth	biological_process	biological regulation	5	11870	8	21832	0.625	0.462261	0.93294
GO:0030322	stabilization of membrane potential	biological_process	biological regulation	1	11870	1	21832	1	0.543697	0.93294
GO:0030327	prenylated protein catabolic process	biological_process	cellular process	3	11870	4	21832	0.75	0.380719	0.93294
GO:0030328	prenylcysteine catabolic process	biological_process	cellular process	4	11870	5	21832	0.8	0.246849	0.93294
GO:0030337	DNA polymerase processivity factor activity	molecular_function	molecular function regulator	1	21430	1	39553	1	0.541805	0.93294
GO:0030409	glutamate formimidoyltransferase activity	molecular_function	catalytic activity	3	21430	5	39553	0.6	0.578023	0.93294
GO:0030410	nicotianamine synthase activity	molecular_function	catalytic activity	1	21430	1	39553	1	0.541805	0.93294
GO:0030418	nicotianamine biosynthetic process	biological_process	cellular process	1	11870	1	21832	1	0.543697	0.93294
GO:0030422	production of siRNA involved in RNA interference	biological_process	biological regulation	15	11870	24	21832	0.625	0.277715	0.93294
GO:0030433	ubiquitin-dependent ERAD pathway	biological_process	cellular process	11	11870	17	21832	0.647059	0.272386	0.93294
GO:0030488	tRNA methylation	biological_process	cellular process	9	11870	13	21832	0.692308	0.2142	0.93294
GO:0030497	fatty acid elongation	biological_process	cellular process	1	11870	1	21832	1	0.543697	0.93294
GO:0030544	Hsp70 protein binding	molecular_function	binding	3	21430	5	39553	0.6	0.578023	0.93294
GO:0030600	feruloyl esterase activity	molecular_function	catalytic activity	12	21430	19	39553	0.631579	0.291566	0.93294
GO:0030604	1-deoxy-D-xylulose-5-phosphate reductoisomerase activity	molecular_function	catalytic activity	2	21430	2	39553	1	0.293546	0.93294
GO:0030626	U12 snRNA binding	molecular_function	binding	2	21430	2	39553	1	0.293546	0.93294
GO:0030627	pre-mRNA 5'-splice site binding	molecular_function	binding	2	21430	2	39553	1	0.293546	0.93294
GO:0030628	pre-mRNA 3'-splice site binding	molecular_function	binding	3	21430	4	39553	0.75	0.377665	0.93294
GO:0030644	cellular chloride ion homeostasis	biological_process	biological regulation	4	11870	5	21832	0.8	0.246849	0.93294
GO:0030674	protein binding, bridging	molecular_function	binding	2	21430	3	39553	0.666667	0.562562	0.93294
GO:0030690	Noc1p-Noc2p complex	cellular_component	organelle part	1	14962	1	27319	1	0.547677	0.93294
GO:0030691	Noc2p-Noc3p complex	cellular_component	organelle part	1	14962	1	27319	1	0.547677	0.93294
GO:0030697	S-adenosylmethionine-dependent tRNA (m5U54) methyltransferase activity	molecular_function	catalytic activity	2	21430	2	39553	1	0.293546	0.93294
GO:0030702	chromatin silencing at centromere	biological_process	cellular component organization or biogenesis	1	11870	1	21832	1	0.543697	0.93294
GO:0030748	amine N-methyltransferase activity	molecular_function	catalytic activity	1	21430	1	39553	1	0.541805	0.93294
GO:0030838	positive regulation of actin filament polymerization	biological_process	cellular component organization or biogenesis	1	11870	1	21832	1	0.543697	0.93294
GO:0030864	cortical actin cytoskeleton	cellular_component	organelle part	1	14962	1	27319	1	0.547677	0.93294
GO:0030870	Mre11 complex	cellular_component	organelle part	5	14962	8	27319	0.625	0.471531	0.93294
GO:0030906	retromer, cargo-selective complex	cellular_component	cell	11	14962	17	27319	0.647059	0.283559	0.93294
GO:0030975	thiamine binding	molecular_function	binding	2	21430	2	39553	1	0.293546	0.93294
GO:0031011	Ino80 complex	cellular_component	organelle part	47	14962	84	27319	0.559524	0.45813	0.93294
GO:0031023	microtubule organizing center organization	biological_process	cellular component organization or biogenesis	2	11870	2	21832	1	0.295595	0.93294
GO:0031048	chromatin silencing by small RNA	biological_process	cellular component organization or biogenesis	2	11870	3	21832	0.666667	0.565382	0.93294
GO:0031054	pre-miRNA processing	biological_process	biological regulation	6	11870	8	21832	0.75	0.209452	0.93294
GO:0031072	heat shock protein binding	molecular_function	binding	26	21430	46	39553	0.565217	0.433885	0.93294
GO:0031080	nuclear pore outer ring	cellular_component	organelle part	4	14962	5	27319	0.8	0.252731	0.93294
GO:0031083	BLOC-1 complex	cellular_component	cell	3	14962	4	27319	0.75	0.387183	0.93294
GO:0031087	deadenylation-independent decapping of nuclear-transcribed mRNA	biological_process	biological regulation	3	11870	5	21832	0.6	0.581524	0.93294
GO:0031119	tRNA pseudouridine synthesis	biological_process	cellular process	2	11870	2	21832	1	0.295595	0.93294
GO:0031123	RNA 3'-end processing	biological_process	cellular process	29	11870	50	21832	0.58	0.355806	0.93294
GO:0031125	rRNA 3'-end processing	biological_process	cellular component organization or biogenesis	1	11870	1	21832	1	0.543697	0.93294
GO:0031129	inductive cell-cell signaling	biological_process	developmental process	1	11870	1	21832	1	0.543697	0.93294
GO:0031201	SNARE complex	cellular_component	cell	14	14962	21	27319	0.666667	0.191081	0.93294
GO:0031227	intrinsic component of endoplasmic reticulum membrane	cellular_component	organelle part	1	14962	1	27319	1	0.547677	0.93294
GO:0031261	DNA replication preinitiation complex	cellular_component	organelle part	1	14962	1	27319	1	0.547677	0.93294
GO:0031305	integral component of mitochondrial inner membrane	cellular_component	organelle part	14	14962	25	27319	0.56	0.53321	0.93294
GO:0031307	integral component of mitochondrial outer membrane	cellular_component	organelle part	24	14962	40	27319	0.6	0.307917	0.93294
GO:0031348	negative regulation of defense response	biological_process	biological regulation	6	11870	8	21832	0.75	0.209452	0.93294
GO:0031365	N-terminal protein amino acid modification	biological_process	cellular process	1	11870	1	21832	1	0.543697	0.93294
GO:0031396	regulation of protein ubiquitination	biological_process	biological regulation	2	11870	2	21832	1	0.295595	0.93294
GO:0031408	oxylipin biosynthetic process	biological_process	cellular process	57	11870	99	21832	0.575758	0.29516	0.93294
GO:0031410	cytoplasmic vesicle	cellular_component	cell	1	14962	1	27319	1	0.547677	0.93294
GO:0031416	NatB complex	cellular_component	cell	2	14962	2	27319	1	0.299941	0.93294
GO:0031422	RecQ helicase-Topo III complex	cellular_component	organelle part	1	14962	1	27319	1	0.547677	0.93294
GO:0031425	chloroplast RNA processing	biological_process	cellular process	4	11870	6	21832	0.666667	0.428806	0.93294
GO:0031461	cullin-RING ubiquitin ligase complex	cellular_component	cell	7	14962	10	27319	0.7	0.2611	0.93294
GO:0031465	Cul4B-RING E3 ubiquitin ligase complex	cellular_component	cell	1	14962	1	27319	1	0.547677	0.93294
GO:0031491	nucleosome binding	molecular_function	binding	5	21430	7	39553	0.714286	0.300664	0.93294
GO:0031514	motile cilium	cellular_component	cell	1	14962	1	27319	1	0.547677	0.93294
GO:0031532	actin cytoskeleton reorganization	biological_process	cellular component organization or biogenesis	1	11870	1	21832	1	0.543697	0.93294
GO:0031538	negative regulation of anthocyanin metabolic process	biological_process	biological regulation	1	11870	1	21832	1	0.543697	0.93294
GO:0031540	regulation of anthocyanin biosynthetic process	biological_process	biological regulation	3	11870	5	21832	0.6	0.581524	0.93294
GO:0031616	spindle pole centrosome	cellular_component	organelle part	1	14962	1	27319	1	0.547677	0.93294
GO:0031647	regulation of protein stability	biological_process	biological regulation	1	11870	1	21832	1	0.543697	0.93294
GO:0031935	regulation of chromatin silencing	biological_process	biological regulation	1	11870	1	21832	1	0.543697	0.93294
GO:0031937	positive regulation of chromatin silencing	biological_process	biological regulation	3	11870	4	21832	0.75	0.380719	0.93294
GO:0031952	regulation of protein autophosphorylation	biological_process	biological regulation	1	11870	1	21832	1	0.543697	0.93294
GO:0031966	mitochondrial membrane	cellular_component	organelle part	17	14962	27	27319	0.62963	0.255347	0.93294
GO:0031972	chloroplast intermembrane space	cellular_component	organelle part	2	14962	2	27319	1	0.299941	0.93294
GO:0031977	thylakoid lumen	cellular_component	cell	12	14962	20	27319	0.6	0.406065	0.93294
GO:0031985	Golgi cisterna	cellular_component	organelle part	2	14962	2	27319	1	0.299941	0.93294
GO:0031998	regulation of fatty acid beta-oxidation	biological_process	biological regulation	1	11870	1	21832	1	0.543697	0.93294
GO:0032012	regulation of ARF protein signal transduction	biological_process	biological regulation	16	11870	27	21832	0.592593	0.377899	0.93294
GO:0032040	small-subunit processome	cellular_component	protein-containing complex	18	14962	33	27319	0.545455	0.581425	0.93294
GO:0032041	NAD-dependent histone deacetylase activity (H3-K14 specific)	molecular_function	catalytic activity	34	21430	62	39553	0.548387	0.51076	0.93294
GO:0032051	clathrin light chain binding	molecular_function	binding	17	21430	30	39553	0.566667	0.466239	0.93294
GO:0032055	negative regulation of translation in response to stress	biological_process	biological regulation	2	11870	3	21832	0.666667	0.565382	0.93294
GO:0032133	chromosome passenger complex	cellular_component	organelle part	1	14962	1	27319	1	0.547677	0.93294
GO:0032153	cell division site	cellular_component	cell	1	14962	1	27319	1	0.547677	0.93294
GO:0032211	negative regulation of telomere maintenance via telomerase	biological_process	biological regulation	2	11870	2	21832	1	0.295595	0.93294
GO:0032216	glucosaminyl-phosphotidylinositol O-acyltransferase activity	molecular_function	catalytic activity	2	21430	2	39553	1	0.293546	0.93294
GO:0032301	MutSalpha complex	cellular_component	organelle part	1	14962	1	27319	1	0.547677	0.93294
GO:0032302	MutSbeta complex	cellular_component	organelle part	1	14962	1	27319	1	0.547677	0.93294
GO:0032436	positive regulation of proteasomal ubiquitin-dependent protein catabolic process	biological_process	biological regulation	3	11870	5	21832	0.6	0.581524	0.93294
GO:0032440	2-alkenal reductase [NAD(P)] activity	molecular_function	catalytic activity	11	21430	16	39553	0.6875	0.179677	0.93294
GO:0032441	pheophorbide a oxygenase activity	molecular_function	catalytic activity	7	21430	12	39553	0.583333	0.503714	0.93294
GO:0032446	protein modification by small protein conjugation	biological_process	cellular process	2	11870	2	21832	1	0.295595	0.93294
GO:0032456	endocytic recycling	biological_process	localization	2	11870	3	21832	0.666667	0.565382	0.93294
GO:0032467	positive regulation of cytokinesis	biological_process	biological regulation	1	11870	1	21832	1	0.543697	0.93294
GO:0032527	protein exit from endoplasmic reticulum	biological_process	localization	1	11870	1	21832	1	0.543697	0.93294
GO:0032543	mitochondrial translation	biological_process	cellular process	30	11870	54	21832	0.555556	0.486304	0.93294
GO:0032587	ruffle membrane	cellular_component	membrane part	1	14962	1	27319	1	0.547677	0.93294
GO:0032588	trans-Golgi network membrane	cellular_component	organelle part	1	14962	1	27319	1	0.547677	0.93294
GO:0032786	positive regulation of DNA-templated transcription, elongation	biological_process	biological regulation	2	11870	3	21832	0.666667	0.565382	0.93294
GO:0032807	DNA ligase IV complex	cellular_component	organelle part	2	14962	3	27319	0.666667	0.571302	0.93294
GO:0032875	regulation of DNA endoreduplication	biological_process	biological regulation	16	11870	26	21832	0.615385	0.297425	0.93294
GO:0032933	SREBP signaling pathway	biological_process	biological regulation	1	11870	1	21832	1	0.543697	0.93294
GO:0032934	sterol binding	molecular_function	binding	1	21430	1	39553	1	0.541805	0.93294
GO:0032947	protein-containing complex scaffold activity	molecular_function	structural molecule activity	12	21430	18	39553	0.666667	0.205217	0.93294
GO:0032953	regulation of (1->3)-beta-D-glucan biosynthetic process	biological_process	biological regulation	4	11870	5	21832	0.8	0.246849	0.93294
GO:0032958	inositol phosphate biosynthetic process	biological_process	cellular process	1	11870	1	21832	1	0.543697	0.93294
GO:0032959	inositol trisphosphate biosynthetic process	biological_process	cellular process	4	11870	5	21832	0.8	0.246849	0.93294
GO:0032963	collagen metabolic process	biological_process	metabolic process	4	11870	5	21832	0.8	0.246849	0.93294
GO:0032977	membrane insertase activity	molecular_function	transporter activity	7	21430	11	39553	0.636364	0.375818	0.93294
GO:0032979	protein insertion into mitochondrial inner membrane from matrix side	biological_process	cellular component organization or biogenesis	2	11870	3	21832	0.666667	0.565382	0.93294
GO:0033063	Rad51B-Rad51C-Rad51D-XRCC2 complex	cellular_component	organelle part	4	14962	5	27319	0.8	0.252731	0.93294
GO:0033095	aleurone grain	cellular_component	cell	1	14962	1	27319	1	0.547677	0.93294
GO:0033116	endoplasmic reticulum-Golgi intermediate compartment membrane	cellular_component	organelle part	1	14962	1	27319	1	0.547677	0.93294
GO:0033178	proton-transporting two-sector ATPase complex, catalytic domain	cellular_component	protein-containing complex	2	14962	3	27319	0.666667	0.571302	0.93294
GO:0033179	proton-transporting V-type ATPase, V0 domain	cellular_component	protein-containing complex	7	14962	10	27319	0.7	0.2611	0.93294
GO:0033180	proton-transporting V-type ATPase, V1 domain	cellular_component	protein-containing complex	6	14962	8	27319	0.75	0.216139	0.93294
GO:0033201	alpha-1,4-glucan synthase activity	molecular_function	catalytic activity	5	21430	8	39553	0.625	0.457869	0.93294
GO:0033356	UDP-L-arabinose metabolic process	biological_process	cellular process	2	11870	2	21832	1	0.295595	0.93294
GO:0033523	histone H2B ubiquitination	biological_process	cellular component organization or biogenesis	1	11870	1	21832	1	0.543697	0.93294
GO:0033567	DNA replication, Okazaki fragment processing	biological_process	cellular process	2	11870	2	21832	1	0.295595	0.93294
GO:0033613	activating transcription factor binding	molecular_function	binding	1	21430	1	39553	1	0.541805	0.93294
GO:0033615	mitochondrial proton-transporting ATP synthase complex assembly	biological_process	cellular component organization or biogenesis	3	11870	4	21832	0.75	0.380719	0.93294
GO:0033674	positive regulation of kinase activity	biological_process	biological regulation	1	11870	1	21832	1	0.543697	0.93294
GO:0033728	divinyl chlorophyllide a 8-vinyl-reductase activity	molecular_function	catalytic activity	1	21430	1	39553	1	0.541805	0.93294
GO:0033729	anthocyanidin reductase activity	molecular_function	catalytic activity	6	21430	9	39553	0.666667	0.342616	0.93294
GO:0033730	arogenate dehydrogenase (NADP+) activity	molecular_function	catalytic activity	5	21430	7	39553	0.714286	0.300664	0.93294
GO:0033788	leucoanthocyanidin reductase activity	molecular_function	catalytic activity	1	21430	1	39553	1	0.541805	0.93294
GO:0033808	6'-deoxychalcone synthase activity	molecular_function	catalytic activity	6	21430	8	39553	0.75	0.206341	0.93294
GO:0033809	anthocyanin 6''-O-malonyltransferase activity	molecular_function	catalytic activity	1	21430	1	39553	1	0.541805	0.93294
GO:0033814	propanoyl-CoA C-acyltransferase activity	molecular_function	catalytic activity	1	21430	1	39553	1	0.541805	0.93294
GO:0033829	O-fucosylpeptide 3-beta-N-acetylglucosaminyltransferase activity	molecular_function	catalytic activity	3	21430	5	39553	0.6	0.578023	0.93294
GO:0033862	UMP kinase activity	molecular_function	catalytic activity	2	21430	3	39553	0.666667	0.562562	0.93294
GO:0033917	exo-poly-alpha-galacturonosidase activity	molecular_function	catalytic activity	2	21430	2	39553	1	0.293546	0.93294
GO:0033925	mannosyl-glycoprotein endo-beta-N-acetylglucosaminidase activity	molecular_function	catalytic activity	4	21430	6	39553	0.666667	0.425016	0.93294
GO:0033969	gamma-glutamyl-gamma-aminobutyrate hydrolase activity	molecular_function	catalytic activity	2	21430	2	39553	1	0.293546	0.93294
GO:0034012	FAD-AMP lyase (cyclizing) activity	molecular_function	catalytic activity	4	21430	5	39553	0.8	0.244094	0.93294
GO:0034051	negative regulation of plant-type hypersensitive response	biological_process	biological regulation	3	11870	4	21832	0.75	0.380719	0.93294
GO:0034063	stress granule assembly	biological_process	cellular component organization or biogenesis	1	11870	1	21832	1	0.543697	0.93294
GO:0034066	RIC1-RGP1 guanyl-nucleotide exchange factor complex	cellular_component	organelle part	4	14962	5	27319	0.8	0.252731	0.93294
GO:0034080	CENP-A containing nucleosome assembly	biological_process	cellular component organization or biogenesis	1	11870	1	21832	1	0.543697	0.93294
GO:0034087	establishment of mitotic sister chromatid cohesion	biological_process	cellular component organization or biogenesis	1	11870	1	21832	1	0.543697	0.93294
GO:0034203	glycolipid translocation	biological_process	cellular component organization or biogenesis	1	11870	1	21832	1	0.543697	0.93294
GO:0034214	protein hexamerization	biological_process	cellular component organization or biogenesis	2	11870	2	21832	1	0.295595	0.93294
GO:0034337	RNA folding	biological_process	cellular process	3	11870	4	21832	0.75	0.380719	0.93294
GO:0034388	Pwp2p-containing subcomplex of 90S preribosome	cellular_component	organelle part	1	14962	1	27319	1	0.547677	0.93294
GO:0034397	telomere localization	biological_process	localization	1	11870	1	21832	1	0.543697	0.93294
GO:0034399	nuclear periphery	cellular_component	organelle part	8	14962	12	27319	0.666667	0.298672	0.93294
GO:0034426	etioplast membrane	cellular_component	organelle part	2	14962	3	27319	0.666667	0.571302	0.93294
GO:0034427	nuclear-transcribed mRNA catabolic process, exonucleolytic, 3'-5'	biological_process	biological regulation	4	11870	6	21832	0.666667	0.428806	0.93294
GO:0034432	bis(5'-adenosyl)-pentaphosphatase activity	molecular_function	catalytic activity	1	21430	1	39553	1	0.541805	0.93294
GO:0034450	ubiquitin-ubiquitin ligase activity	molecular_function	catalytic activity	2	21430	3	39553	0.666667	0.562562	0.93294
GO:0034475	U4 snRNA 3'-end processing	biological_process	cellular process	3	11870	5	21832	0.6	0.581524	0.93294
GO:0034553	mitochondrial respiratory chain complex II assembly	biological_process	cellular component organization or biogenesis	2	11870	2	21832	1	0.295595	0.93294
GO:0034587	piRNA metabolic process	biological_process	cellular process	1	11870	1	21832	1	0.543697	0.93294
GO:0034599	cellular response to oxidative stress	biological_process	cellular process	7	11870	11	21832	0.636364	0.38069	0.93294
GO:0034613	cellular protein localization	biological_process	localization	4	11870	6	21832	0.666667	0.428806	0.93294
GO:0034620	cellular response to unfolded protein	biological_process	cellular process	14	11870	23	21832	0.608696	0.340818	0.93294
GO:0034625	fatty acid elongation, monounsaturated fatty acid	biological_process	cellular process	1	11870	1	21832	1	0.543697	0.93294
GO:0034626	fatty acid elongation, polyunsaturated fatty acid	biological_process	cellular process	1	11870	1	21832	1	0.543697	0.93294
GO:0034629	cellular protein-containing complex localization	biological_process	localization	1	11870	1	21832	1	0.543697	0.93294
GO:0034719	SMN-Sm protein complex	cellular_component	cell	2	14962	2	27319	1	0.299941	0.93294
GO:0034724	DNA replication-independent nucleosome organization	biological_process	cellular component organization or biogenesis	1	11870	1	21832	1	0.543697	0.93294
GO:0034768	(E)-beta-ocimene synthase activity	molecular_function	catalytic activity	1	21430	1	39553	1	0.541805	0.93294
GO:0034975	protein folding in endoplasmic reticulum	biological_process	cellular process	2	11870	2	21832	1	0.295595	0.93294
GO:0034993	meiotic nuclear membrane microtubule tethering complex	cellular_component	organelle part	1	14962	1	27319	1	0.547677	0.93294
GO:0035065	regulation of histone acetylation	biological_process	biological regulation	19	11870	32	21832	0.59375	0.349775	0.93294
GO:0035067	negative regulation of histone acetylation	biological_process	biological regulation	1	11870	1	21832	1	0.543697	0.93294
GO:0035101	FACT complex	cellular_component	organelle part	1	14962	1	27319	1	0.547677	0.93294
GO:0035174	histone serine kinase activity	molecular_function	catalytic activity	1	21430	1	39553	1	0.541805	0.93294
GO:0035194	posttranscriptional gene silencing by RNA	biological_process	biological regulation	5	11870	8	21832	0.625	0.462261	0.93294
GO:0035241	protein-arginine omega-N monomethyltransferase activity	molecular_function	catalytic activity	2	21430	2	39553	1	0.293546	0.93294
GO:0035243	protein-arginine omega-N symmetric methyltransferase activity	molecular_function	catalytic activity	1	21430	1	39553	1	0.541805	0.93294
GO:0035303	regulation of dephosphorylation	biological_process	biological regulation	2	11870	3	21832	0.666667	0.565382	0.93294
GO:0035344	hypoxanthine transport	biological_process	localization	1	11870	1	21832	1	0.543697	0.93294
GO:0035402	histone kinase activity (H3-T11 specific)	molecular_function	catalytic activity	1	21430	1	39553	1	0.541805	0.93294
GO:0035435	phosphate ion transmembrane transport	biological_process	localization	12	11870	22	21832	0.545455	0.580396	0.93294
GO:0035452	extrinsic component of plastid membrane	cellular_component	organelle part	5	14962	8	27319	0.625	0.471531	0.93294
GO:0035518	histone H2A monoubiquitination	biological_process	cellular component organization or biogenesis	1	11870	1	21832	1	0.543697	0.93294
GO:0035529	NADH pyrophosphatase activity	molecular_function	catalytic activity	6	21430	8	39553	0.75	0.206341	0.93294
GO:0035542	regulation of SNARE complex assembly	biological_process	biological regulation	2	11870	2	21832	1	0.295595	0.93294
GO:0035614	snRNA stem-loop binding	molecular_function	binding	1	21430	1	39553	1	0.541805	0.93294
[truncated: 2,178 more rows]
