# Supplementary material for: Metabolomic and Transcriptomic Analyses Reveal the Molecular Mechanism Underlying the Massive Accumulation of Secondary Metabolites in Fenugreek (Trigonella foenum-graecum L.) Seeds
Source: Genes (Basel). 2024 Mar 7;15(3):343. doi: 10.3390/genes15030343 (PMC10969933; doi:10.3390/genes15030343)
Supplement: Supplementary file 1 [file genes-15-00343-s001.zip › Table S5.xlsx]

## Sheet: Table S5
Table S5. KEGG enrichment of DEGs in transcriptome analysis
kegg_term_id	kegg_term	kegg_level1	kegg_level2	kegg_term_candidate_gene_num	kegg_total_candidate_gene_num	kegg_term_gene_num	kegg_total_gene_num	kegg_rich_ratio	kegg_pvalue	kegg_qvalue
ko00270	Cysteine and methionine metabolism	Metabolism	Amino acid metabolism	268	12940	454	23153	0.590308	0.094187	0.635762
ko00290	Valine, leucine and isoleucine biosynthesis	Metabolism	Amino acid metabolism	78	12940	127	23153	0.614173	0.120967	0.777644
ko00220	Arginine biosynthesis	Metabolism	Amino acid metabolism	80	12940	147	23153	0.544218	0.671901	1
ko00250	Alanine, aspartate and glutamate metabolism	Metabolism	Amino acid metabolism	119	12940	214	23153	0.556075	0.561615	1
ko00260	Glycine, serine and threonine metabolism	Metabolism	Amino acid metabolism	152	12940	272	23153	0.558824	0.526311	1
ko00280	Valine, leucine and isoleucine degradation	Metabolism	Amino acid metabolism	128	12940	238	23153	0.537815	0.765753	1
ko00300	Lysine biosynthesis	Metabolism	Amino acid metabolism	37	12940	75	23153	0.493333	0.896155	1
ko00310	Lysine degradation	Metabolism	Amino acid metabolism	143	12940	273	23153	0.52381	0.891515	1
ko00330	Arginine and proline metabolism	Metabolism	Amino acid metabolism	150	12940	272	23153	0.551471	0.622252	1
ko00340	Histidine metabolism	Metabolism	Amino acid metabolism	27	12940	58	23153	0.465517	0.940875	1
ko00350	Tyrosine metabolism	Metabolism	Amino acid metabolism	87	12940	185	23153	0.47027	0.993834	1
ko00360	Phenylalanine metabolism	Metabolism	Amino acid metabolism	115	12940	232	23153	0.49569	0.977755	1
ko00380	Tryptophan metabolism	Metabolism	Amino acid metabolism	95	12940	192	23153	0.494792	0.968858	1
ko00400	Phenylalanine, tyrosine and tryptophan biosynthesis	Metabolism	Amino acid metabolism	104	12940	224	23153	0.464286	0.998259	1
ko00941	Flavonoid biosynthesis	Metabolism	Biosynthesis of other secondary metabolites	147	12940	219	23153	0.671233	0.000425572	0.0182852
ko00944	Flavone and flavonol biosynthesis	Metabolism	Biosynthesis of other secondary metabolites	26	12940	42	23153	0.619048	0.26571	0.969484
ko00232	Caffeine metabolism	Metabolism	Biosynthesis of other secondary metabolites	3	12940	6	23153	0.5	0.759268	1
ko00261	Monobactam biosynthesis	Metabolism	Biosynthesis of other secondary metabolites	31	12940	63	23153	0.492063	0.884026	1
ko00402	Benzoxazinoid biosynthesis	Metabolism	Biosynthesis of other secondary metabolites	35	12940	61	23153	0.57377	0.460137	1
ko00901	Indole alkaloid biosynthesis	Metabolism	Biosynthesis of other secondary metabolites	7	12940	13	23153	0.538462	0.668052	1
ko00940	Phenylpropanoid biosynthesis	Metabolism	Biosynthesis of other secondary metabolites	606	12940	1102	23153	0.549909	0.741189	1
ko00942	Anthocyanin biosynthesis	Metabolism	Biosynthesis of other secondary metabolites	10	12940	17	23153	0.588235	0.504142	1
ko00943	Isoflavonoid biosynthesis	Metabolism	Biosynthesis of other secondary metabolites	39	12940	66	23153	0.590909	0.346069	1
ko00945	Stilbenoid, diarylheptanoid and gingerol biosynthesis	Metabolism	Biosynthesis of other secondary metabolites	33	12940	60	23153	0.55	0.607747	1
ko00950	Isoquinoline alkaloid biosynthesis	Metabolism	Biosynthesis of other secondary metabolites	37	12940	93	23153	0.397849	0.999376	1
ko00960	Tropane, piperidine and pyridine alkaloid biosynthesis	Metabolism	Biosynthesis of other secondary metabolites	43	12940	105	23153	0.409524	0.999254	1
ko00965	Betalain biosynthesis	Metabolism	Biosynthesis of other secondary metabolites	43	12940	88	23153	0.488636	0.924275	1
ko00966	Glucosinolate biosynthesis	Metabolism	Biosynthesis of other secondary metabolites	19	12940	36	23153	0.527778	0.708156	1
ko00020	Citrate cycle (TCA cycle)	Metabolism	Carbohydrate metabolism	113	12940	167	23153	0.676647	0.0012016	0.027036
ko00660	C5-Branched dibasic acid metabolism	Metabolism	Carbohydrate metabolism	26	12940	35	23153	0.742857	0.0196169	0.240753
ko00650	Butanoate metabolism	Metabolism	Carbohydrate metabolism	51	12940	77	23153	0.662338	0.0418985	0.404022
ko00051	Fructose and mannose metabolism	Metabolism	Carbohydrate metabolism	150	12940	255	23153	0.588235	0.188079	0.838207
ko00010	Glycolysis / Gluconeogenesis	Metabolism	Carbohydrate metabolism	289	12940	551	23153	0.524501	0.95414	1
ko00030	Pentose phosphate pathway	Metabolism	Carbohydrate metabolism	120	12940	223	23153	0.538117	0.75704	1
ko00040	Pentose and glucuronate interconversions	Metabolism	Carbohydrate metabolism	397	12940	797	23153	0.498118	0.999801	1
ko00052	Galactose metabolism	Metabolism	Carbohydrate metabolism	268	12940	552	23153	0.485507	0.999804	1
ko00053	Ascorbate and aldarate metabolism	Metabolism	Carbohydrate metabolism	172	12940	379	23153	0.453826	0.999986	1
ko00500	Starch and sucrose metabolism	Metabolism	Carbohydrate metabolism	694	12940	1261	23153	0.550357	0.744537	1
ko00520	Amino sugar and nucleotide sugar metabolism	Metabolism	Carbohydrate metabolism	442	12940	855	23153	0.516959	0.994546	1
ko00562	Inositol phosphate metabolism	Metabolism	Carbohydrate metabolism	171	12940	297	23153	0.575758	0.298514	1
ko00620	Pyruvate metabolism	Metabolism	Carbohydrate metabolism	204	12940	406	23153	0.502463	0.990717	1
ko00630	Glyoxylate and dicarboxylate metabolism	Metabolism	Carbohydrate metabolism	198	12940	354	23153	0.559322	0.51576	1
ko00640	Propanoate metabolism	Metabolism	Carbohydrate metabolism	71	12940	144	23153	0.493056	0.953143	1
ko00920	Sulfur metabolism	Metabolism	Energy metabolism	86	12940	130	23153	0.661538	0.0108282	0.162423
ko00190	Oxidative phosphorylation	Metabolism	Energy metabolism	213	12940	384	23153	0.554688	0.587429	1
ko00195	Photosynthesis	Metabolism	Energy metabolism	76	12940	177	23153	0.429379	0.999803	1
ko00196	Photosynthesis - antenna proteins	Metabolism	Energy metabolism	12	12940	57	23153	0.210526	1	1
ko00710	Carbon fixation in photosynthetic organisms	Metabolism	Energy metabolism	166	12940	317	23153	0.523659	0.907853	1
ko00910	Nitrogen metabolism	Metabolism	Energy metabolism	94	12940	195	23153	0.482051	0.987299	1
ko04626	Plant-pathogen interaction	Organismal Systems	Environmental adaptation	756	12940	1489	23153	0.507723	0.999982	1
ko04712	Circadian rhythm - plant	Organismal Systems	Environmental adaptation	215	12940	390	23153	0.551282	0.639933	1
ko03018	RNA degradation	Genetic Information Processing	Folding, sorting and degradation	509	12940	861	23153	0.591173	0.0278646	0.289363
ko03050	Proteasome	Genetic Information Processing	Folding, sorting and degradation	104	12940	180	23153	0.577778	0.331979	1
ko03060	Protein export	Genetic Information Processing	Folding, sorting and degradation	74	12940	142	23153	0.521127	0.839874	1
ko04120	Ubiquitin mediated proteolysis	Genetic Information Processing	Folding, sorting and degradation	390	12940	706	23153	0.552408	0.652469	1
ko04122	Sulfur relay system	Genetic Information Processing	Folding, sorting and degradation	24	12940	44	23153	0.545455	0.631714	1
ko04130	SNARE interactions in vesicular transport	Genetic Information Processing	Folding, sorting and degradation	56	12940	113	23153	0.495575	0.926601	1
ko04141	Protein processing in endoplasmic reticulum	Genetic Information Processing	Folding, sorting and degradation	774	12940	1429	23153	0.541638	0.916635	1
ko01210	2-Oxocarboxylic acid metabolism	Metabolism	Global and overview maps	181	12940	302	23153	0.599338	0.0855125	0.607589
ko01200	Carbon metabolism	Metabolism	Global and overview maps	559	12940	974	23153	0.573922	0.175622	0.817551
ko01230	Biosynthesis of amino acids	Metabolism	Global and overview maps	635	12940	1111	23153	0.571557	0.20041	0.838207
ko01212	Fatty acid metabolism	Metabolism	Global and overview maps	156	12940	288	23153	0.541667	0.743226	1
ko00563	Glycosylphosphatidylinositol (GPI)-anchor biosynthesis	Metabolism	Glycan biosynthesis and metabolism	100	12940	143	23153	0.699301	0.000386664	0.0182852
ko00511	Other glycan degradation	Metabolism	Glycan biosynthesis and metabolism	169	12940	271	23153	0.623616	0.0175387	0.236772
ko00510	N-Glycan biosynthesis	Metabolism	Glycan biosynthesis and metabolism	149	12940	246	23153	0.605691	0.0771097	0.595543
ko00514	Other types of O-glycan biosynthesis	Metabolism	Glycan biosynthesis and metabolism	53	12940	86	23153	0.616279	0.167348	0.817551
ko00603	Glycosphingolipid biosynthesis - globo and isoglobo series	Metabolism	Glycan biosynthesis and metabolism	26	12940	40	23153	0.65	0.158133	0.817551
ko00604	Glycosphingolipid biosynthesis - ganglio series	Metabolism	Glycan biosynthesis and metabolism	65	12940	108	23153	0.601852	0.211104	0.838207
ko00531	Glycosaminoglycan degradation	Metabolism	Glycan biosynthesis and metabolism	96	12940	167	23153	0.57485	0.368498	1
ko00601	Glycosphingolipid biosynthesis - lacto and neolacto series	Metabolism	Glycan biosynthesis and metabolism	1	12940	4	23153	0.25	0.962152	1
ko00561	Glycerolipid metabolism	Metabolism	Lipid metabolism	224	12940	356	23153	0.629213	0.0039605	0.0668335
ko00062	Fatty acid elongation	Metabolism	Lipid metabolism	68	12940	112	23153	0.607143	0.174889	0.817551
ko00072	Synthesis and degradation of ketone bodies	Metabolism	Lipid metabolism	16	12940	24	23153	0.666667	0.196249	0.838207
ko00061	Fatty acid biosynthesis	Metabolism	Lipid metabolism	94	12940	167	23153	0.562874	0.490905	1
ko00071	Fatty acid degradation	Metabolism	Lipid metabolism	123	12940	266	23153	0.462406	0.999395	1
ko00073	Cutin, suberine and wax biosynthesis	Metabolism	Lipid metabolism	84	12940	146	23153	0.575342	0.376407	1
ko00100	Steroid biosynthesis	Metabolism	Lipid metabolism	50	12940	105	23153	0.47619	0.964361	1
ko00564	Glycerophospholipid metabolism	Metabolism	Lipid metabolism	265	12940	473	23153	0.560254	0.495306	1
ko00565	Ether lipid metabolism	Metabolism	Lipid metabolism	50	12940	105	23153	0.47619	0.964361	1
ko00590	Arachidonic acid metabolism	Metabolism	Lipid metabolism	41	12940	98	23153	0.418367	0.998125	1
ko00591	Linoleic acid metabolism	Metabolism	Lipid metabolism	69	12940	129	23153	0.534884	0.739373	1
ko00592	alpha-Linolenic acid metabolism	Metabolism	Lipid metabolism	135	12940	247	23153	0.546559	0.676778	1
ko00600	Sphingolipid metabolism	Metabolism	Lipid metabolism	214	12940	401	23153	0.533666	0.8592	1
ko01040	Biosynthesis of unsaturated fatty acids	Metabolism	Lipid metabolism	53	12940	96	23153	0.552083	0.595303	1
ko02010	ABC transporters	Environmental Information Processing	Membrane transport	253	12940	494	23153	0.512146	0.984457	1
ko00780	Biotin metabolism	Metabolism	Metabolism of cofactors and vitamins	37	12940	56	23153	0.660714	0.0794058	0.595543
ko00670	One carbon pool by folate	Metabolism	Metabolism of cofactors and vitamins	53	12940	85	23153	0.623529	0.136962	0.817551
ko00770	Pantothenate and CoA biosynthesis	Metabolism	Metabolism of cofactors and vitamins	96	12940	160	23153	0.6	0.165818	0.817551
ko00130	Ubiquinone and other terpenoid-quinone biosynthesis	Metabolism	Metabolism of cofactors and vitamins	113	12940	204	23153	0.553922	0.585867	1
ko00730	Thiamine metabolism	Metabolism	Metabolism of cofactors and vitamins	45	12940	79	23153	0.56962	0.470348	1
ko00740	Riboflavin metabolism	Metabolism	Metabolism of cofactors and vitamins	40	12940	74	23153	0.540541	0.669672	1
ko00750	Vitamin B6 metabolism	Metabolism	Metabolism of cofactors and vitamins	34	12940	60	23153	0.566667	0.505513	1
ko00760	Nicotinate and nicotinamide metabolism	Metabolism	Metabolism of cofactors and vitamins	96	12940	177	23153	0.542373	0.699252	1
ko00785	Lipoic acid metabolism	Metabolism	Metabolism of cofactors and vitamins	7	12940	10	23153	0.7	0.285181	1
ko00790	Folate biosynthesis	Metabolism	Metabolism of cofactors and vitamins	69	12940	141	23153	0.489362	0.959793	1
ko00860	Porphyrin and chlorophyll metabolism	Metabolism	Metabolism of cofactors and vitamins	78	12940	135	23153	0.577778	0.361974	1
ko00450	Selenocompound metabolism	Metabolism	Metabolism of other amino acids	74	12940	107	23153	0.691589	0.00335119	0.0646301
ko00430	Taurine and hypotaurine metabolism	Metabolism	Metabolism of other amino acids	30	12940	47	23153	0.638298	0.171127	0.817551
ko00410	beta-Alanine metabolism	Metabolism	Metabolism of other amino acids	78	12940	156	23153	0.5	0.941091	1
ko00440	Phosphonate and phosphinate metabolism	Metabolism	Metabolism of other amino acids	35	12940	59	23153	0.59322	0.346184	1
ko00460	Cyanoamino acid metabolism	Metabolism	Metabolism of other amino acids	359	12940	681	23153	0.527166	0.95811	1
ko00480	Glutathione metabolism	Metabolism	Metabolism of other amino acids	147	12940	292	23153	0.503425	0.975888	1
ko00908	Zeatin biosynthesis	Metabolism	Metabolism of terpenoids and polyketides	26	12940	41	23153	0.634146	0.208623	0.838207
ko00902	Monoterpenoid biosynthesis	Metabolism	Metabolism of terpenoids and polyketides	18	12940	28	23153	0.642857	0.241987	0.933377
ko00900	Terpenoid backbone biosynthesis	Metabolism	Metabolism of terpenoids and polyketides	83	12940	157	23153	0.528662	0.801459	1
ko00903	Limonene and pinene degradation	Metabolism	Metabolism of terpenoids and polyketides	13	12940	35	23153	0.371429	0.991827	1
ko00904	Diterpenoid biosynthesis	Metabolism	Metabolism of terpenoids and polyketides	80	12940	158	23153	0.506329	0.921208	1
ko00905	Brassinosteroid biosynthesis	Metabolism	Metabolism of terpenoids and polyketides	20	12940	44	23153	0.454545	0.938596	1
ko00906	Carotenoid biosynthesis	Metabolism	Metabolism of terpenoids and polyketides	82	12940	167	23153	0.491018	0.967558	1
ko00909	Sesquiterpenoid and triterpenoid biosynthesis	Metabolism	Metabolism of terpenoids and polyketides	41	12940	87	23153	0.471264	0.960124	1
ko00230	Purine metabolism	Metabolism	Nucleotide metabolism	220	12940	401	23153	0.548628	0.680708	1
ko00240	Pyrimidine metabolism	Metabolism	Nucleotide metabolism	181	12940	322	23153	0.562112	0.476658	1
ko03450	Non-homologous end-joining	Genetic Information Processing	Replication and repair	17	12940	25	23153	0.68	0.154101	0.817551
ko03030	DNA replication	Genetic Information Processing	Replication and repair	233	12940	504	23153	0.462302	0.999996	1
ko03410	Base excision repair	Genetic Information Processing	Replication and repair	83	12940	145	23153	0.572414	0.40443	1
ko03420	Nucleotide excision repair	Genetic Information Processing	Replication and repair	285	12940	583	23153	0.488851	0.999749	1
ko03430	Mismatch repair	Genetic Information Processing	Replication and repair	237	12940	490	23153	0.483673	0.99969	1
ko03440	Homologous recombination	Genetic Information Processing	Replication and repair	307	12940	591	23153	0.519459	0.976919	1
ko04070	Phosphatidylinositol signaling system	Environmental Information Processing	Signal transduction	218	12940	361	23153	0.603878	0.0458862	0.412976
ko04016	MAPK signaling pathway - plant	Environmental Information Processing	Signal transduction	628	12940	1104	23153	0.568841	0.257662	0.966232
ko04075	Plant hormone signal transduction	Environmental Information Processing	Signal transduction	665	12940	1174	23153	0.56644	0.307249	1
ko03040	Spliceosome	Genetic Information Processing	Transcription	817	12940	1397	23153	0.584825	0.0233353	0.262522
ko03020	RNA polymerase	Genetic Information Processing	Transcription	295	12940	564	23153	0.52305	0.9621	1
ko03022	Basal transcription factors	Genetic Information Processing	Transcription	143	12940	250	23153	0.572	0.361882	1
ko03013	RNA transport	Genetic Information Processing	Translation	789	12940	1301	23153	0.606457	0.000198576	0.0182852
ko03015	mRNA surveillance pathway	Genetic Information Processing	Translation	479	12940	777	23153	0.616474	0.000541784	0.0182852
ko03008	Ribosome biogenesis in eukaryotes	Genetic Information Processing	Translation	323	12940	515	23153	0.627184	0.000871048	0.0235183
ko00970	Aminoacyl-tRNA biosynthesis	Genetic Information Processing	Translation	213	12940	395	23153	0.539241	0.800937	1
ko03010	Ribosome	Genetic Information Processing	Translation	417	12940	937	23153	0.445037	1	1
ko04144	Endocytosis	Cellular Processes	Transport and catabolism	711	12940	1228	23153	0.57899	0.0764473	0.595543
ko04136	Autophagy - other	Cellular Processes	Transport and catabolism	77	12940	165	23153	0.466667	0.993129	1
ko04145	Phagosome	Cellular Processes	Transport and catabolism	184	12940	320	23153	0.575	0.299416	1
ko04146	Peroxisome	Cellular Processes	Transport and catabolism	245	12940	452	23153	0.542035	0.781532	1
