# Supplementary material for: Metabolomic and Transcriptomic Analyses Reveal the Molecular Mechanism Underlying the Massive Accumulation of Secondary Metabolites in Fenugreek (Trigonella foenum-graecum L.) Seeds
Source: Genes (Basel). 2024 Mar 7;15(3):343. doi: 10.3390/genes15030343 (PMC10969933; doi:10.3390/genes15030343)
Supplement: Supplementary file 1 [file genes-15-00343-s001.zip › Table S6.xlsx]

## Sheet: Table S1
Table S6. Integrated metabolome and transcriptome integrated analysis
Metabolite	Gene	R	P
(+)-12-(2-Cyclopenten-1-yl)-2-dodecanone;	CL3901.Contig6_All	0.999043	1.37e-06
(+)-Bisdechlorogeodin;	CL3901.Contig2_All	0.999422	5.01e-07
(+)-gamma-Hydroxy-L-homoarginine;	CL899.Contig7_All	0.999384	5.69e-07
(3E)-3-[(1R,5R,6S)-5-Hydroxy-7-oxabicyclo[4.1.0]heptan-2-ylidene]-2-oxopropanoate; Epoxy-3E-H2HPP;	CL3901.Contig2_All	0.999864	2.78e-08
(6Z,9Z,12Z)-Octadecatrienoic acid; 6,9,12-Octadecatrienoic acid; gamma-Linolenic acid; Gamolenic acid;	CL1034.Contig1_All	0.999409	5.24e-07
(6Z,9Z,12Z)-Octadecatrienoic acid; 6,9,12-Octadecatrienoic acid; gamma-Linolenic acid; Gamolenic acid;	CL10755.Contig1_All	0.999157	1.07e-06
(6Z,9Z,12Z)-Octadecatrienoic acid; 6,9,12-Octadecatrienoic acid; gamma-Linolenic acid; Gamolenic acid;	CL2537.Contig1_All	0.999368	6e-07
(6Z,9Z,12Z)-Octadecatrienoic acid; 6,9,12-Octadecatrienoic acid; gamma-Linolenic acid; Gamolenic acid;	CL3803.Contig3_All	0.999634	2.01e-07
(Ac)2-L-Lys-D-Ala-D-Ala; (Ac)2-L-lysyl-D-alanyl-D-alanine;	CL10186.Contig6_All	0.999138	1.12e-06
(E)-1-(Glutathione-S-yl)-omega-(methylthio)alkylhydroximate; S-[(1E)-1-(Hydroxyimino)-omega-(methylsulfanyl)alkyl]-L-glutathione;	CL3901.Contig4_All	0.999103	1.21e-06
(L-Cysteinylglycine-S-yl)(1H-indol-3-yl)acetonitrile;	CL6919.Contig2_All	0.999645	1.9e-07
(L-Cysteinylglycine-S-yl)(1H-indol-3-yl)acetonitrile;	Unigene24226_All	0.999292	7.52e-07
(R)-2-Hydroxyisocaproate; D-2-Hydroxyisocaproate; (R)-2-Hydroxy-4-methylpentanoate; D-Leucate;	Unigene12430_All	0.999867	2.65e-08
(S)-N-[3-(3,4-Methylenedioxyphenyl)-2-(acetylthio)methyl-1-oxoprolyl]-(S)-alanine benzyl ester;	CL1034.Contig1_All	0.99967	1.63e-07
(S)-N-[3-(3,4-Methylenedioxyphenyl)-2-(acetylthio)methyl-1-oxoprolyl]-(S)-alanine benzyl ester;	CL3803.Contig3_All	0.999884	2e-08
1-(2-Carboxyphenylamino)-1-deoxy-D-ribulose 5-phosphate;	CL3901.Contig9_All	0.999929	7.5e-09
1-(5'-Phosphoribosyl)-5-amino-4-imidazolecarboxamide; 5'-Phosphoribosyl-5-amino-4-imidazolecarboxamide; 5'-Phospho-ribosyl-5-amino-4-imidazole carboxamide; AICAR; 5-Aminoimidazole-4-carboxamide ribotide; 5-Phosphoribosyl-4-carbamoyl-5-aminoimidazole; 5-Amino-1-(5-phospho-D-ribosyl)imidazole-4-carboxamide; 5-Amino-1-(5-phospho-beta-D-ribosyl)imidazole-4-carboxamide;	CL3901.Contig13_All	0.999036	1.39e-06
1-(5'-Phosphoribosyl)-5-amino-4-imidazolecarboxamide; 5'-Phosphoribosyl-5-amino-4-imidazolecarboxamide; 5'-Phospho-ribosyl-5-amino-4-imidazole carboxamide; AICAR; 5-Aminoimidazole-4-carboxamide ribotide; 5-Phosphoribosyl-4-carbamoyl-5-aminoimidazole; 5-Amino-1-(5-phospho-D-ribosyl)imidazole-4-carboxamide; 5-Amino-1-(5-phospho-beta-D-ribosyl)imidazole-4-carboxamide;	CL3901.Contig2_All	0.999106	1.2e-06
1-Octadecanoyl-sn-glycero-3-phosphoethanolamine;	CL6867.Contig1_All	0.999486	3.96e-07
10,16-Dihydroxyhexadecanoic acid; Hexadecanoic acid, 10,16-dihydroxy-;	CL10647.Contig3_All	0.999303	7.28e-07
10,16-Dihydroxyhexadecanoic acid; Hexadecanoic acid, 10,16-dihydroxy-;	CL209.Contig1_All	0.999081	1.27e-06
10,16-Dihydroxyhexadecanoic acid; Hexadecanoic acid, 10,16-dihydroxy-;	CL4906.Contig2_All	0.999416	5.11e-07
10,16-Dihydroxyhexadecanoic acid; Hexadecanoic acid, 10,16-dihydroxy-;	Unigene13597_All	0.999244	8.56e-07
12alpha-Fluoro-11beta,17beta-dihydroxyandrosta-1,4-dien-3-one;	CL2928.Contig3_All	0.999425	4.95e-07
12alpha-Fluoro-11beta,17beta-dihydroxyandrosta-1,4-dien-3-one;	CL7727.Contig2_All	0.999292	7.52e-07
16alpha,17alpha-Dihydroxyprogesterone acetophenide;	Unigene17273_All	0.999399	5.42e-07
16alpha,17alpha-Dihydroxyprogesterone acetophenide;	Unigene29016_All	0.999304	7.27e-07
18-Hydroxyoleate;	CL4981.Contig6_All	0.999354	6.26e-07
1alpha,5alpha-Dimercaptoandrostane-3alpha,17beta-diol;	CL10755.Contig1_All	0.999177	1.01e-06
1alpha,5alpha-Dimercaptoandrostane-3alpha,17beta-diol;	CL5577.Contig2_All	0.999209	9.39e-07
2'-Hydroxybiochanin A; Dehydroferreirin;	CL3901.Contig3_All	0.99965	1.84e-07
2'-Hydroxybiochanin A; Dehydroferreirin;	Unigene6705_All	0.999285	7.66e-07
2-Benzylmalic acid; 2-Benzylmalate;	CL3901.Contig13_All	0.999826	4.56e-08
2-Hydroxyparaconate;	CL3327.Contig2_All	0.999224	9.04e-07
2-Hydroxyparaconate;	Unigene8585_All	0.999675	1.59e-07
2,2',6,6'-Tetranitro-4,4'-azoxytoluene;	CL5241.Contig3_All	0.999278	7.82e-07
2,2',6,6'-Tetranitro-4,4'-azoxytoluene;	CL9759.Contig2_All	0.999182	1e-06
21-Deoxycortisol; 4-Pregnene-11beta,17alpha-diol-3,20-dione; 11beta,17alpha-Dihydroxyprogesterone;	CL2928.Contig2_All	0.999686	1.47e-07
21-Deoxycortisol; 4-Pregnene-11beta,17alpha-diol-3,20-dione; 11beta,17alpha-Dihydroxyprogesterone;	Unigene29229_All	0.999147	1.09e-06
2alpha,3alpha-(Difluoromethylene)-5alpha-androstan-17beta-ol acetate;	Unigene11126_All	0.999088	1.25e-06
3-Phosphinomethylmalate; 3-(Hydrohydroxyphosphorylmethyl)malate;	Unigene12430_All	0.999303	7.29e-07
3,5-Dinitrosalicylic acid;	CL3901.Contig9_All	0.999747	9.6e-08
4-Acetamidobutanoyl-CoA;	CL2526.Contig4_All	0.999272	7.95e-07
4-Acetamidobutanoyl-CoA;	CL3982.Contig3_All	0.999884	2.01e-08
4-Acetamidobutanoyl-CoA;	Unigene8004_All	0.999774	7.68e-08
4-Dihydroxyethyl-8,9-epoxy-enediyne;	CL3378.Contig1_All	0.999122	1.16e-06
5-Amino-6-(5'-phospho-D-ribitylamino)uracil; 5-Amino-2,6-dioxy-4-(5'-phospho-D-ribitylamino)pyrimidine; 5-Amino-6-(5-phospho-D-ribitylamino)uracil;	CL3901.Contig2_All	0.999624	2.13e-07
5-Oxoavermectin ''1a'' aglycone;	CL4340.Contig3_All	0.999945	4.56e-09
5,6-Cyclopenteno-1,2-benzanthracene; 2,3-Dihydro-1H-benzo[a]cyclopent[h]anthracene;	CL5686.Contig2_All	0.999263	8.15e-07
6-Demethoxycapillarisin;	CL3901.Contig3_All	0.999243	8.6e-07
6-Demethylsterigmatocystin;	CL3901.Contig13_All	0.999638	1.97e-07
7,12-Dimethylbenz[a]anthracene 5,6-oxide; DMBA-5,6-epoxide;	CL3901.Contig9_All	0.999927	7.95e-09
9-Fluoro-11beta-hydroxy-16beta-methylandrosta-1,4-diene-3,17-dione;	CL3810.Contig2_All	0.999058	1.33e-06
9-Fluoro-11beta-hydroxy-16beta-methylandrosta-1,4-diene-3,17-dione;	CL899.Contig7_All	0.999297	7.4e-07
9-Fluoro-11beta,17beta-dihydroxy-16alpha-methylandrosta-1,4-dien-3-one;	CL3901.Contig10_All	0.99903	1.41e-06
Acetylintermedine;	CL7727.Contig2_All	0.999747	9.63e-08
Aflatoxin M1;	CL3901.Contig2_All	0.999009	1.47e-06
Aldotetraouronic acid;	Unigene8614_All	0.999105	1.2e-06
alpha-D-Glucosylpoly(glycerol phosphate);	CL3901.Contig3_All	0.999011	1.47e-06
alpha-Hydroxy-N-desmethyltamoxifen;	CL7676.Contig2_All	0.999297	7.42e-07
Apigenin 7,4'-dimethyl ether; Apigenin dimethylether;	CL4541.Contig3_All	0.999398	5.44e-07
Aspulvinone G;	CL4980.Contig1_All	0.999074	1.29e-06
Asukamycin;	Unigene21551_All	0.999475	4.14e-07
Asukamycin;	Unigene37459_All	0.999302	7.3e-07
Aurantio-obtusin beta-D-glucoside;	CL2294.Contig1_All	0.999901	1.48e-08
Aurantio-obtusin beta-D-glucoside;	CL2526.Contig4_All	0.999088	1.25e-06
Aurantio-obtusin beta-D-glucoside;	CL4700.Contig7_All	0.999773	7.75e-08
Bacampicillin hydrochloride;	CL9602.Contig8_All	0.999628	2.07e-07
beta-D-4-Deoxy-Delta4-GlcA-(1->4)-beta-D-Glc-(1->4)-alpha-L-Rha-(1->3)-D-Glc; beta-D-4-Deoxy-Delta4-GlcAp-(1->4)-beta-D-Glcp-(1->4)-alpha-L-Rhap-(1->3)-D-Glcp;	CL7684.Contig1_All	0.999149	1.09e-06
beta-Funaltrexamine; beta-FNA;	CL3901.Contig9_All	0.999069	1.3e-06
beta-Funaltrexamine; beta-FNA;	CL4675.Contig3_All	0.999246	8.52e-07
Biperiden;	CL7676.Contig1_All	0.99919	9.85e-07
Bis(glutathionyl)spermine disulfide;	CL2273.Contig2_All	0.999421	5.02e-07
Bis(glutathionyl)spermine disulfide;	CL295.Contig13_All	0.999309	7.15e-07
Bonafousine;	CL3901.Contig10_All	0.999845	3.62e-08
Bruceoside A;	CL2294.Contig1_All	0.99986	2.92e-08
Bruceoside A;	CL2526.Contig4_All	0.99908	1.27e-06
Bruceoside A;	CL4700.Contig7_All	0.999683	1.51e-07
Caffeic aldehyde; 3,4-Dihydroxycinnamaldehyde; Caffeyl aldehyde;	CL3901.Contig13_All	0.999059	1.33e-06
Caffeic aldehyde; 3,4-Dihydroxycinnamaldehyde; Caffeyl aldehyde;	CL3901.Contig2_All	0.999378	5.8e-07
Candoxatrilat;	CL1978.Contig13_All	0.999836	4.05e-08
Candoxatrilat;	CL5144.Contig3_All	0.999407	5.27e-07
Candoxatrilat;	Unigene13752_All	0.999681	1.53e-07
Carmine; Carminic acid;	Unigene26546_All	0.999201	9.58e-07
Carthamin;	CL6084.Contig1_All	0.999701	1.34e-07
Cathenamine;	CL3901.Contig9_All	0.999734	1.06e-07
Cefcapene pivoxil;	CL3901.Contig2_All	0.999027	1.42e-06
Chlorhexidine;	CL5102.Contig3_All	0.99932	6.93e-07
Chlorophyllide b;	CL10755.Contig1_All	0.999502	3.72e-07
Chlorophyllide b;	CL5577.Contig2_All	0.99972	1.18e-07
Chlortetracycline; 7-Chlorotetracycline; Aureomycin;	CL6084.Contig1_All	0.999523	3.41e-07
Chrysosplenol D; 3',4',5-Trihydroxy-3,6,7-trimethoxyflavone;	CL3901.Contig2_All	0.999642	1.92e-07
Clomiphene citrate; Clomifene citrate;	CL2878.Contig4_All	0.999688	1.46e-07
Clorobiocin; Chlorobiocin;	CL1034.Contig1_All	0.999471	4.19e-07
Clorobiocin; Chlorobiocin;	CL3803.Contig3_All	0.999844	3.64e-08
CMP-N-acetylneuraminate; CMP-N-acetyl-beta-neuraminate;	CL5577.Contig2_All	0.999157	1.07e-06
Coformycin;	CL899.Contig7_All	0.999329	6.75e-07
Colestipol; Epichlorohydrin-tetraethylenepentamine polymer;	CL2775.Contig3_All	0.999481	4.04e-07
Colestipol; Epichlorohydrin-tetraethylenepentamine polymer;	CL7219.Contig3_All	0.999809	5.47e-08
Colestipol; Epichlorohydrin-tetraethylenepentamine polymer;	CL880.Contig4_All	0.99945	4.53e-07
Colestipol; Epichlorohydrin-tetraethylenepentamine polymer;	Unigene25041_All	0.999688	1.46e-07
Colestipol; Epichlorohydrin-tetraethylenepentamine polymer;	Unigene37490_All	0.999663	1.7e-07
Cycloheximide;	CL1999.Contig6_All	0.999163	1.05e-06
D-Lombricine;	CL3901.Contig8_All	0.999657	1.77e-07
D-Lombricine;	CL9312.Contig1_All	0.999186	9.94e-07
D-Xylonolactone; D-Xylono-1,5-lactone;	Unigene24228_All	0.99955	3.03e-07
Delphinidin 3-O-(6''-O-malonyl)-beta-glucoside-3'-O-beta-glucoside; Delphinidin 3-O-(6''-O-malonyl)-beta-D-glucoside-3'-O-beta-D-glucoside;	Unigene15886_All	0.999139	1.11e-06
Deltoside;	CL3901.Contig9_All	0.999641	1.93e-07
Demethylisoalangiside;	CL813.Contig5_All	0.999918	9.97e-09
Deoxyinosine;	CL2706.Contig2_All	0.999289	7.58e-07
Deoxynogalonate; 12-Deoxynogalonic acid;	CL4980.Contig1_All	0.99956	2.9e-07
Devapamil;	CL2775.Contig1_All	0.999525	3.39e-07
Devapamil;	CL4157.Contig2_All	0.999008	1.47e-06
Devapamil;	CL7676.Contig2_All	0.999735	1.05e-07
Dimethoxane;	CL3403.Contig1_All	0.9991	1.21e-06
Disperse Yellow 3; N-[4-[2-(2-hydroxy-5-methylphenyl)diazenyl]phenyl]-acetamide;	Unigene22579_All	0.999791	6.57e-08
dTDP-4-oxo-alpha-D-xylose; dTDP-4-keto-alpha-D-xylose; dTDP-4-dehydro-alpha-D-xylose;	CL4157.Contig2_All	-0.999194	9.74e-07
dTMP; Thymidine 5'-phosphate; Deoxythymidine 5'-phosphate; Thymidylic acid; 5'-Thymidylic acid; Thymidine monophosphate; Deoxythymidylic acid; Thymidylate;	CL5241.Contig3_All	0.999304	7.27e-07
dTMP; Thymidine 5'-phosphate; Deoxythymidine 5'-phosphate; Thymidylic acid; 5'-Thymidylic acid; Thymidine monophosphate; Deoxythymidylic acid; Thymidylate;	CL9759.Contig2_All	0.999434	4.8e-07
Echimidine; 7-Angelyl-9-echimidinylretronecine;	CL7676.Contig1_All	0.999071	1.29e-06
Emodin;	CL3901.Contig2_All	0.999938	5.67e-09
Enterochelin; Enterobactin; Tri-(2,3-dihydroxy-N-benzoyl-L-serine)-ester; Tri-(N-(2,3-dihydroxybenzoyl)-L-serine)-ester;	CL284.Contig1_All	0.9998	5.98e-08
Enterochelin; Enterobactin; Tri-(2,3-dihydroxy-N-benzoyl-L-serine)-ester; Tri-(N-(2,3-dihydroxybenzoyl)-L-serine)-ester;	CL7664.Contig1_All	0.999254	8.34e-07
Enterochelin; Enterobactin; Tri-(2,3-dihydroxy-N-benzoyl-L-serine)-ester; Tri-(N-(2,3-dihydroxybenzoyl)-L-serine)-ester;	Unigene16413_All	0.99958	2.65e-07
Estradiol-17-phenylpropionate; Estra-1,3,5(10)-triene-3,17beta-diol 17-benzenepropionate;	CL1833.Contig17_All	0.999195	9.71e-07
Fluacrypyrim;	CL9602.Contig1_All	0.999799	6.05e-08
FMN; Riboflavin-5-phosphate; Flavin mononucleotide;	CL2722.Contig3_All	-0.999743	9.94e-08
FMN; Riboflavin-5-phosphate; Flavin mononucleotide;	CL4981.Contig4_All	0.999442	4.66e-07
FMN; Riboflavin-5-phosphate; Flavin mononucleotide;	Unigene29016_All	-0.999849	3.43e-08
Fortimicin AO;	CL1620.Contig5_All	0.999441	4.69e-07
Fraxetin; 7,8-Dihydroxy-6-methoxy-2H-chromen-2-one;	CL1698.Contig2_All	0.999204	9.51e-07
Gallocatechin-(4alpha->8)-epigallocatechin;	CL753.Contig3_All	0.999346	6.42e-07
gamma-L-Glutamyl-butirosin B;	Unigene18430_All	0.999374	5.88e-07
Garcinol;	CL6214.Contig2_All	0.999416	5.12e-07
Garcinol;	CL899.Contig7_All	0.999577	2.68e-07
Genipin 1-beta-gentiobioside;	CL902.Contig6_All	0.999629	2.06e-07
Ginkgolide M;	CL5078.Contig1_All	0.999227	8.95e-07
Gliotoxin;	CL3901.Contig2_All	0.999215	9.24e-07
Glycitin; Glycitein 7-O-glucoside;	CL4980.Contig1_All	0.999746	9.66e-08
Gniditrin;	CL9602.Contig8_All	0.999466	4.28e-07
GW 1929;	CL1034.Contig1_All	0.999015	1.45e-06
GW 1929;	CL3803.Contig3_All	0.999608	2.3e-07
GW 2433;	Unigene3019_All	0.999355	6.24e-07
Harmalol;	CL3383.Contig16_All	0.999715	1.22e-07
Homoplantaginin; Hispidulin 7-O-glucoside; Hispiduloside;	CL4675.Contig3_All	0.999532	3.28e-07
Hyoscyamine methylbromide; Atropine methobromide; Atropine methylbromide;	Unigene3019_All	0.999631	2.05e-07
Inuline; Anthranoyllycoctonine;	CL1481.Contig10_All	0.999433	4.81e-07
Iriomoteolide 1a; Iriomoteolide-1a;	CL2775.Contig1_All	0.999457	4.42e-07
Iriomoteolide 1a; Iriomoteolide-1a;	CL4157.Contig2_All	0.999856	3.1e-08
Irisxanthone;	CL10186.Contig6_All	-0.999757	8.89e-08
Isoswertisin 2''-rhamnoside; 7-O-Methylvitexin 2''-O-beta-L-rhamnoside; 2''-O-Rhamnosylisoswertisin;	CL10186.Contig6_All	-0.999617	2.2e-07
Isoswertisin 2''-rhamnoside; 7-O-Methylvitexin 2''-O-beta-L-rhamnoside; 2''-O-Rhamnosylisoswertisin;	CL2722.Contig3_All	-0.999228	8.93e-07
Jacareubin;	CL4981.Contig6_All	0.999119	1.16e-06
Kaempferol 3-O-glucoside; Kaempferol 3-O-beta-D-glucoside; Astragalin;	CL3901.Contig2_All	0.999583	2.6e-07
L-2-Hydroxyphytanate;	CL3901.Contig13_All	0.999616	2.22e-07
L-365260; N-[(3R)-2,3-Dihydro-1-methyl-2-oxo-5-phenyl-1H-1,4-benzodiazepin-3-yl]-N'-(3-methylphenyl)urea;	CL4981.Contig6_All	0.999514	3.54e-07
L-Oleandrosyl-oleandolide;	CL199.Contig5_All	0.999216	9.23e-07
L-Urobilin; L-Stercobilin; Stercobilin;	CL3953.Contig3_All	0.999044	1.37e-06
L-Urobilin; L-Stercobilin; Stercobilin;	Unigene19708_All	0.999694	1.4e-07
Leupeptin;	CL7684.Contig1_All	0.99902	1.44e-06
Lithospermic acid;	CL4340.Contig3_All	0.999525	3.39e-07
Lolitrem J;	CL3953.Contig3_All	0.999848	3.48e-08
Lolitrem J;	Unigene19708_All	0.999801	5.94e-08
Luteolin 7-O-glucuronide; Luteolin 7-O-beta-D-glucuronide;	Unigene15886_All	0.999845	3.62e-08
Maltol;	CL3901.Contig2_All	0.999221	9.1e-07
Mammeisin;	CL3810.Contig2_All	0.999138	1.11e-06
Mammeisin;	CL7684.Contig1_All	0.999399	5.42e-07
Methylstyrylpyron;	CL3403.Contig1_All	0.99921	9.35e-07
Methylstyrylpyron;	Unigene19708_All	0.999334	6.65e-07
Metipranolol;	CL5081.Contig3_All	0.999335	6.63e-07
Mevinphos;	Unigene8001_All	0.999479	4.07e-07
Myristyltrimethylaminium bromide; Tetradecyltrimethylammonium bromide; MTAB;	Unigene18329_All	0.999702	1.33e-07
Myxalamid B;	CL3901.Contig2_All	0.999418	5.09e-07
N-Carbobenzoxyglycylproline; Z-Gly-Pro; Z-Gly-Pro-OH;	CL1254.Contig5_All	0.999125	1.15e-06
N-Succinyl-L-glutamate; (2S)-2-(3-Carboxypropanoylamino)pentanedioic acid;	CL3901.Contig9_All	0.999558	2.94e-07
N2-Malonyl-D-tryptophan;	CL3383.Contig16_All	0.999379	5.79e-07
Nafoxidine;	CL4483.Contig7_All	0.999067	1.31e-06
Neoglucobrassicin; 1-Methoxy-3-indolylmethyl glucosinolate;	CL3437.Contig1_All	0.999415	5.13e-07
Oleuropein aglycone;	CL2878.Contig4_All	0.99902	1.44e-06
Parsonsine;	CL5078.Contig1_All	0.999349	6.35e-07
Parsonsine;	Unigene18651_All	0.999759	8.75e-08
Picrasin A; Nigakilactone G;	CL4258.Contig4_All	0.999855	3.15e-08
Platyphylline;	CL3463.Contig2_All	0.999343	6.46e-07
Platyphylline;	CL5208.Contig1_All	0.999077	1.28e-06
Premithramycinone;	CL3600.Contig1_All	0.999172	1.03e-06
Progeldanamycin;	CL5102.Contig3_All	0.999381	5.74e-07
Protodioscin;	CL3437.Contig2_All	0.999727	1.12e-07
Pseudoecgonyl-CoA;	Unigene15886_All	0.999685	1.49e-07
Ptaerochromenol;	CL2286.Contig2_All	0.999178	1.01e-06
Ptaerochromenol;	Unigene13635_All	0.999429	4.89e-07
Puerarin;	CL1254.Contig5_All	0.999227	8.96e-07
Purpurogallin;	CL3901.Contig13_All	0.999724	1.14e-07
Quercetin 3-O-[beta-D-xylosyl-(1->2)-beta-D-glucoside];	CL4505.Contig3_All	0.999032	1.4e-06
Reduced FMN; FMNH2;	CL4550.Contig2_All	0.999488	3.93e-07
Resibufogenin; Bufogein;	Unigene19728_All	-0.999759	8.69e-08
Robinin;	CL4541.Contig3_All	0.999259	8.23e-07
Rofecoxib;	CL6084.Contig1_All	0.999623	2.13e-07
Rosmarinine; Senecionan-11,16-dione, 1,2-dihydro-2,12-dihydroxy-, (1alpha,2alpha)-;	Unigene10742_All	0.999172	1.03e-06
Rutaevin;	CL3803.Contig3_All	0.999171	1.03e-06
S-[(E)-N-Hydroxy(indol-3-yl)acetimidoyl]-L-glutathione;	CL5102.Contig3_All	0.999741	1.01e-07
Saxitoxin;	CL616.Contig4_All	0.999031	1.41e-06
Se-Methylselenomethionine;	CL3901.Contig9_All	0.99909	1.24e-06
Simvastatin acid; Tenivastatin;	CL10022.Contig1_All	0.999323	6.88e-07
Sinapoyltartronate;	CL3237.Contig7_All	0.999205	9.47e-07
Sinapyl alcohol; Sinapoyl alcohol;	Unigene16367_All	0.999519	3.47e-07
SN-38;	CL4550.Contig2_All	0.999507	3.65e-07
Sophoranone;	CL10022.Contig1_All	0.99931	7.13e-07
Spicamycin;	Unigene22579_All	0.999578	2.67e-07
Stearoylglycerone phosphate;	CL3901.Contig6_All	0.99903	1.41e-06
Sterigmatocystin;	CL3901.Contig2_All	0.999899	1.54e-08
Sterol 3-beta-D-glucoside;	CL3803.Contig3_All	0.999376	5.84e-07
Swertianolin; Bellidifolin-8-O-glucoside;	CL2273.Contig2_All	-0.999155	1.07e-06
Swertianolin; Bellidifolin-8-O-glucoside;	CL2722.Contig3_All	-0.999126	1.15e-06
Swertianolin; Bellidifolin-8-O-glucoside;	Unigene29016_All	-0.999329	6.74e-07
Tangeretin; 5,6,7,8,4'-Pentamethoxyflavone;	CL5144.Contig4_All	0.999002	1.49e-06
Tebufenozide;	CL4535.Contig1_All	0.999055	1.34e-06
Tetracenomycin C;	CL5144.Contig3_All	0.999539	3.18e-07
Tetracenomycin F2; Tcm F2;	CL3901.Contig2_All	0.999333	6.68e-07
Tetracycline;	CL3901.Contig2_All	0.999802	5.86e-08
Tifluadom;	CL2706.Contig2_All	0.999647	1.87e-07
Timosaponin A-I;	CL2775.Contig1_All	0.999943	4.86e-09
Timosaponin A-I;	CL4157.Contig2_All	0.999471	4.2e-07
Trilostane;	CL5102.Contig3_All	0.999037	1.39e-06
Tripdiolide; Triptodiolide;	CL7676.Contig1_All	0.999532	3.29e-07
Tropolone;	CL3901.Contig2_All	0.999595	2.45e-07
UDP-glucose; UDPglucose; UDP-D-glucose; Uridine diphosphate glucose; UDP-alpha-D-glucose;	CL4541.Contig3_All	0.999087	1.25e-06
Uplandicine; 7-Acetyl-9-echimidinylretronecine;	Unigene24228_All	0.999133	1.13e-06
Uplandicine; 7-Acetyl-9-echimidinylretronecine;	Unigene6083_All	0.99922	9.12e-07
Uvaretin;	CL849.Contig1_All	0.999106	1.2e-06
Versicolorin B;	CL1334.Contig4_All	0.999248	8.47e-07
Versicolorin B;	CL3901.Contig13_All	0.999224	9.04e-07
Versiconal;	CL3901.Contig13_All	0.999746	9.65e-08
Viomycin;	Unigene22579_All	0.999223	9.06e-07
(+)-Bisdechlorogeodin;	CL3901.Contig2_All	0.999909	1.23e-08
(+)-Neomenthyl O-beta-D-glucoside;	CL3237.Contig7_All	0.999086	1.25e-06
(+/-)-6-Acetonyldihydrosanguinarine; 6-Acetonyl-5,6-dihydrosanguinarine; (+/-)-8-Acetonyldihydrosanguinarine;	CL7684.Contig1_All	0.999258	8.25e-07
(1R,6R)-6-Hydroxy-2-succinylcyclohexa-2,4-diene-1-carboxylate; (1R,6R)-2-Succinyl-6-hydroxy-2,4-cyclohexadiene-1-carboxylate; SHCHC;	CL1334.Contig4_All	0.999479	4.07e-07
(1R,6R)-6-Hydroxy-2-succinylcyclohexa-2,4-diene-1-carboxylate; (1R,6R)-2-Succinyl-6-hydroxy-2,4-cyclohexadiene-1-carboxylate; SHCHC;	CL3901.Contig13_All	0.99908	1.27e-06
(2S,3R)-2-Hydroxy-3-(indol-3-yl)butanoate; Indolmycenate;	CL3901.Contig3_All	0.999143	1.1e-06
(2S,3R)-2-Hydroxy-3-(indol-3-yl)butanoate; Indolmycenate;	Unigene6705_All	0.99904	1.38e-06
(3R)-beta-Leucine; (3R)-3-Amino-4-methylpentanoic acid; (3R)-3-Amino-4-methylvaleric acid;	CL2370.Contig2_All	0.999105	1.2e-06
(R)-Pantoate; Pantoate; Pantoic acid;	CL3901.Contig10_All	0.999365	6.04e-07
(R)-Pantoate; Pantoate; Pantoic acid;	CL3901.Contig4_All	0.999451	4.52e-07
(S)-3-Methyl-2-oxopentanoic acid; (S)-3-Methyl-2-oxopentanoate; (3S)-3-Methyl-2-oxopentanoic acid; (3S)-3-Methyl-2-oxopentanoate;	CL3901.Contig10_All	0.999544	3.12e-07
1-(3,4-Dimethoxyphenyl)-2-(2-methoxyphenoxy)propane-1,3-diol;	Unigene22579_All	0.999704	1.32e-07
1-Naphthalenesulfonic acid; Naphthalene-1-sulfonate;	CL3901.Contig9_All	0.999286	7.64e-07
1-O-Hexadecyl-sn-glycerol; 1-O-Hexadecylglycerol; Chimyl alcohol; Glycerol hexadecyl ether;	CL4441.Contig7_All	0.999271	7.97e-07
1-O-Hexadecyl-sn-glycerol; 1-O-Hexadecylglycerol; Chimyl alcohol; Glycerol hexadecyl ether;	Unigene29699_All	0.999252	8.38e-07
1,2,3,4-Tetrahydro-alpha,7-dihydroxy-beta-(hydroxymethyl)-9-methoxy-3,4-dioxocyclopenta[c][1]benzopyran-6-propanal;	Unigene6705_All	0.999317	7e-07
1,3-Dicaffeoylquinic acid; Cynarin;	CL3600.Contig1_All	0.999595	2.45e-07
1,4'-Bipiperidine-1'-carboxylic acid; [1,4'-Bipiperidine]-1'-carboxylic acid;	Unigene22579_All	0.999756	8.95e-08
1,5-Naphthalene diisocyanate;	CL3901.Contig10_All	0.999486	3.96e-07
13-Deoxytedanolide;	CL4340.Contig3_All	0.999568	2.8e-07
17beta-Hydroxy-2alpha-(hydroxymethyl)-17-methyl-5alpha-androstan-3-one;	Unigene5324_All	0.999623	2.13e-07
17beta-Hydroxy-2alpha-(methoxymethyl)-17-methyl-5alpha-androstan-3-one;	CL4675.Contig3_All	0.999376	5.83e-07
1alpha,5alpha-Dimercaptoandrostane-3alpha,17beta-diol;	CL2775.Contig3_All	0.999638	1.97e-07
1alpha,5alpha-Dimercaptoandrostane-3alpha,17beta-diol;	Unigene37490_All	0.999203	9.54e-07
2-Hydroxy-6-ketononatrienedioate; (2Z,4E,7E)-2-Hydroxy-6-oxonona-2,4,7-triene-1,9-dioate;	CL2273.Contig2_All	-0.99984	3.86e-08
2-Hydroxy-6-ketononatrienedioate; (2Z,4E,7E)-2-Hydroxy-6-oxonona-2,4,7-triene-1,9-dioate;	CL295.Contig13_All	-0.999674	1.59e-07
2-Hydroxy-6-ketononatrienedioate; (2Z,4E,7E)-2-Hydroxy-6-oxonona-2,4,7-triene-1,9-dioate;	Unigene17273_All	-0.999126	1.15e-06
2-Hydroxy-6-ketononatrienedioate; (2Z,4E,7E)-2-Hydroxy-6-oxonona-2,4,7-triene-1,9-dioate;	Unigene29016_All	-0.9992	9.61e-07
2-Hydroxy-6-oxo-6-(2-hydroxyphenoxy)-hexa-2,4-dienoate;	CL5144.Contig5_All	0.999317	6.99e-07
2-Hydroxy-6-oxo-6-(2-hydroxyphenoxy)-hexa-2,4-dienoate;	CL6263.Contig2_All	0.999213	9.28e-07
2-Hydroxy-6-oxo-6-(2-hydroxyphenoxy)-hexa-2,4-dienoate;	CL8533.Contig2_All	0.999321	6.91e-07
2-Hydroxyhepta-2,4-dienedioate; 2-Hydroxyhepta-2,4-diene-1,7-dioate;	Unigene13804_All	0.999151	1.08e-06
2-O,3-Dimethylflaviolin;	CL1334.Contig4_All	0.999595	2.46e-07
2,3-Dihydroxy-4'-chlorobiphenyl;	CL2722.Contig3_All	-0.999058	1.33e-06
2,3-Dihydroxy-4'-chlorobiphenyl;	Unigene29016_All	-0.999046	1.37e-06
2,4,5-Tribromo-1-(4-chlorobenzoyl)imidazole;	CL942.Contig13_All	0.999407	5.27e-07
20-Hydroxyleukotriene E4; 20-OH-LTE4; 20-OH-Leukotriene E4;	Unigene22579_All	0.999428	4.9e-07
202-791; PN 202-791;	CL3901.Contig2_All	0.999152	1.08e-06
2alpha-(Hydroxymethyl)-17-methyl-5alpha-androstane-3beta,17beta-diol;	CL1523.Contig2_All	0.999018	1.45e-06
3-Carboxy-1-hydroxypropyl-ThPP; Succinate semialdehyde-thiamin diphosphate;	CL3901.Contig9_All	0.999744	9.85e-08
3-Hydroxy-7,8-dimethoxy-6-isopropoxy-2-naphthoyl-CoA;	Unigene12865_All	0.999848	3.48e-08
3-Oxo-Delta1-steroid;	CL10186.Contig6_All	-0.999768	8.1e-08
3-Oxo-Delta1-steroid;	CL2775.Contig1_All	-0.99907	1.3e-06
3-tert-Butyl-5-methylcatechol;	CL4981.Contig4_All	0.999522	3.43e-07
3,6,4'-Trihydroxyflavone; 3,6-Dihydroxy-2-(4-hydroxyphenyl)-4H-1-benzopyran-4-one;	CL1334.Contig4_All	0.999777	7.43e-08
3,6,4'-Trihydroxyflavone; 3,6-Dihydroxy-2-(4-hydroxyphenyl)-4H-1-benzopyran-4-one;	CL4675.Contig3_All	0.99956	2.9e-07
3,7-Di-O-methylquercetin; 3',4',5-Trihydroxy-3,7-dimethoxyflavone;	CL3901.Contig13_All	0.999413	5.17e-07
4-(3-Hydroxy-2-naphthyl)-2-oxobut-3-enoic acid;	CL3901.Contig10_All	0.99957	2.78e-07
4-(3-Hydroxy-2-naphthyl)-2-oxobut-3-enoic acid;	CL3901.Contig4_All	0.999192	9.8e-07
4-Deoxy-beta-D-gluc-4-enuronosyl-(1,3)-N-acetyl-D-galactosamine 4-sulfate;	Unigene30252_All	0.999103	1.21e-06
4-Guanidinobutanal;	CL3901.Contig10_All	0.999898	1.55e-08
4-Phenethylphenol; 4-(2-Phenylethyl)phenol;	CL4135.Contig1_All	0.999364	6.06e-07
4-Sulfobenzoate; 4-Sulfobenzoic acid;	CL3901.Contig10_All	0.999561	2.89e-07
4-Sulfobenzoate; 4-Sulfobenzoic acid;	CL3901.Contig4_All	0.999092	1.24e-06
5-(L-Alanin-3-yl)-2-hydroxy-cis,cis-muconate 6-semialdehyde;	Unigene6705_All	0.999521	3.44e-07
5-O-Caffeoylshikimic acid;	CL3901.Contig10_All	0.999496	3.81e-07
6-Hydroxyluteolin 7-glucoside;	CL2878.Contig4_All	0.999806	5.64e-08
6-Methoxyaromadendrin 3-O-acetate;	CL3901.Contig3_All	0.999852	3.27e-08
6-Methoxyaromadendrin 3-O-acetate;	Unigene6705_All	0.999266	8.09e-07
6beta-Hydroxy-D-homo-17a-oxaandrost-4-ene-3,17-dione;	CL9602.Contig2_All	0.999663	1.7e-07
7-Methylthioheptyl glucosinolate;	CL3901.Contig9_All	0.999714	1.23e-07
7alpha-Hydroxydehydrocostus lactone;	CL4134.Contig1_All	0.999258	8.26e-07
7alpha,12alpha-Dihydroxy-5alpha-cholestan-3-one;	CL3600.Contig1_All	0.999287	7.61e-07
9,10,18-Trihydroxystearate;	CL2878.Contig4_All	0.999126	1.15e-06
Abacavir;	CL2370.Contig2_All	0.999367	6e-07
Acalyphin;	Unigene11126_All	0.99907	1.3e-06
Aflatoxicol; AFL;	CL4675.Contig3_All	0.999673	1.6e-07
Aflatoxin B1-endo-8,9-epoxide;	CL3901.Contig13_All	0.999175	1.02e-06
Aflatoxin B1 dialdehyde;	CL3901.Contig3_All	0.999195	9.71e-07
Aflatoxin B1 dialdehyde;	Unigene6705_All	0.999843	3.7e-08
Aflatoxin B1;	CL3901.Contig3_All	0.999384	5.7e-07
Aflatoxin B2;	CL9602.Contig1_All	0.999074	1.29e-06
Aflatoxin G1;	CL3901.Contig2_All	0.999803	5.84e-08
Aflatoxin M1;	CL3901.Contig3_All	0.999676	1.58e-07
Afzelin; Kaempferin; Kaempferol 3-O-alpha-L-rhamnoside;	CL3901.Contig8_All	0.999246	8.53e-07
Amaroswerin;	CL6084.Contig1_All	0.999076	1.28e-06
Apigenin 7-O-beta-D-glucoside; 7-O-beta-D-Glucosyl-5,7,4'-trihydroxyflavone; Apigenin 7-O-glucoside; Apigetrin; 7-(beta-D-Glucopyranosyloxy)-5-hydroxy-2-(4-hydroxyphenyl)-4H-1-benzopyran-4-one; Cosmetin; Cosmosiin;	CL3901.Contig3_All	0.999622	2.14e-07
Apigenin; 4',5,7-Trihydroxyflavone; 5,7,4'-Trihydroxyflavone;	CL3901.Contig10_All	0.999775	7.63e-08
Arnottin II;	CL4675.Contig3_All	0.999182	1e-06
Asparasaponin II;	CL4981.Contig6_All	0.999563	2.86e-07
Asperuloside tetraacetate;	CL3901.Contig6_All	0.999613	2.25e-07
Asperuloside tetraacetate;	CL3901.Contig8_All	0.99961	2.29e-07
Asperuloside tetraacetate;	CL9312.Contig1_All	0.99953	3.31e-07
Benzyl violet 4B; Benzyl violet;	CL3901.Contig10_All	0.999571	2.76e-07
Berbamine;	CL1334.Contig4_All	0.999116	1.17e-06
Berbamine;	CL3901.Contig13_All	0.999542	3.15e-07
Bocconarborine A; (+/-)-Bocconarborine A;	CL2928.Contig2_All	0.999641	1.93e-07
Brevianamide F; Cyclo(L-Trp-L-Pro);	CL158.Contig3_All	0.999873	2.4e-08
Brevianamide F; Cyclo(L-Trp-L-Pro);	CL4134.Contig1_All	0.999476	4.12e-07
Brevianamide F; Cyclo(L-Trp-L-Pro);	CL4134.Contig2_All	0.99919	9.83e-07
Butroxydim;	CL10755.Contig1_All	0.999202	9.55e-07
Butroxydim;	CL5577.Contig2_All	0.999898	1.57e-08
C20915; Tabtoxin biosynthesis intermediate 5;	CL4483.Contig7_All	0.999317	7e-07
Calaxin;	CL4675.Contig3_All	0.999699	1.36e-07
Calycanthidine;	CL2706.Contig2_All	0.99952	3.46e-07
Carmine; Carminic acid;	Unigene30252_All	0.999344	6.45e-07
Carthamidin;	CL3901.Contig3_All	0.999315	7.04e-07
Carthamidin;	Unigene6705_All	0.999001	1.5e-06
Carthamone;	CL3901.Contig2_All	0.999008	1.47e-06
Castelanone;	Unigene1856_All	0.999098	1.22e-06
Cefepime;	CL4675.Contig3_All	0.999959	2.48e-09
Ceftizoxime alapivoxil;	CL1012.Contig4_All	0.99919	9.84e-07
Ceftizoxime alapivoxil;	CL2528.Contig11_All	0.999611	2.27e-07
Chelilutine;	CL3982.Contig3_All	0.999572	2.75e-07
Chelilutine;	Unigene8004_All	0.999369	5.98e-07
Chlorotoluron;	CL3901.Contig13_All	0.999002	1.49e-06
Chlorotoluron;	CL3901.Contig3_All	0.999254	8.34e-07
Chlortetracycline; 7-Chlorotetracycline; Aureomycin;	CL9602.Contig1_All	0.999212	9.31e-07
Chrysosplenol D; 3',4',5-Trihydroxy-3,6,7-trimethoxyflavone;	CL3901.Contig2_All	0.999574	2.72e-07
Cilazaprilat; (1S,9S)-9-((S)-1-Carboxy-3-phenylpropylamino)-10-oxo-4,6,7,8,9,10-hexahydro-1H-pyridazino[1,2-a][1,2]diazepine-1-carboxylic acid;	CL7676.Contig1_All	0.999596	2.45e-07
Clavamycin D;	CL5686.Contig2_All	0.99921	9.36e-07
Cucurbitacin P;	Unigene22579_All	0.999779	7.34e-08
Curcumin monoglucoside;	Unigene1814_All	0.999635	2e-07
Cytomycin;	CL7727.Contig2_All	0.999146	1.09e-06
Cytomycin;	Unigene26745_All	0.999766	8.2e-08
Cytomycin;	Unigene29229_All	0.999093	1.23e-06
D-Prephenyllactate;	CL3901.Contig2_All	0.999937	6.02e-09
Dantrolene;	CL3901.Contig3_All	0.999284	7.68e-07
Daphnoretin;	CL3901.Contig3_All	0.999795	6.27e-08
Dehydroepiandrosterone; 3beta-Hydroxyandrost-5-en-17-one; Dehydroisoandrosterone; DHA; DHEA;	Unigene15886_All	0.99944	4.71e-07
Deisopropyldeethylatrazine;	CL7664.Contig1_All	0.999257	8.29e-07
Dihydro-O-methylsterigmatocystin; DHOMST; Dihydromethylsterigmatocystin; 8-O-Methyldihydrosterigmatocystin;	CL3901.Contig3_All	0.999036	1.39e-06
Dihydro-O-methylsterigmatocystin; DHOMST; Dihydromethylsterigmatocystin; 8-O-Methyldihydrosterigmatocystin;	Unigene6705_All	0.999156	1.07e-06
Dihydrodemethylsterigmatocystin; DHDMST;	CL3901.Contig3_All	0.99974	1.02e-07
Dihydrokalafungin; DHK;	CL4550.Contig2_All	0.99955	3.03e-07
Dihydrosterigmatocystin; DHST;	CL3901.Contig3_All	0.999893	1.72e-08
Dihydrosterigmatocystin; DHST;	Unigene6705_All	0.999761	8.6e-08
Dihydrozeatin; 2-Methyl-4-(1H-purin-6-ylamino)butan-1-ol; N6-(4-Hydroxyisopentanyl)adenine;	CL1112.Contig6_All	0.999057	1.33e-06
Dimethyl suberate; Octanedioic acid dimethyl;	CL9602.Contig8_All	0.9993	7.34e-07
Doxefazepam;	CL1884.Contig1_All	0.999111	1.18e-06
Echitamine;	CL7727.Contig1_All	0.999023	1.43e-06
Epidihydrocholesterin; Epicholestanol;	CL5208.Contig1_All	0.999426	4.94e-07
Esculin; Esculoside;	Unigene5881_All	0.999081	1.27e-06
Europine; 9-Lasiocarpylheliotridine;	CL158.Contig3_All	0.99949	3.91e-07
Europine; 9-Lasiocarpylheliotridine;	CL4134.Contig1_All	0.999148	1.09e-06
Fe-coproporphyrin III; Coproheme III;	CL3901.Contig13_All	0.999943	4.83e-09
Flavanone 7-O-beta-D-glucoside; Flavanone 7-O-glucoside;	Unigene16367_All	0.999662	1.71e-07
Fortimicin AP;	Unigene22579_All	0.99938	5.76e-07
Frangulin B;	CL4675.Contig3_All	0.999168	1.04e-06
Fulvine;	Unigene10742_All	0.999646	1.88e-07
Gallocatechin-(4alpha->8)-epigallocatechin;	CL3901.Contig10_All	0.999217	9.19e-07
Gallocatechin-(4alpha->8)-epigallocatechin;	CL3901.Contig9_All	0.999314	7.05e-07
Garbanzol; 3,7,4'-Trihydroxyflavanone;	CL3901.Contig3_All	0.999389	5.59e-07
Gibberellin A8-catabolite;	CL5078.Contig1_All	0.99909	1.24e-06
Gibberellin A8-catabolite;	Unigene18651_All	0.999317	6.99e-07
Glucobrassicanapin; 4-Pentenyl glucosinolate;	CL3901.Contig10_All	0.999053	1.34e-06
Glucobrassicanapin; 4-Pentenyl glucosinolate;	CL4675.Contig3_All	0.999177	1.02e-06
Granaticin;	CL3901.Contig8_All	0.999048	1.36e-06
Hellicoside;	CL3901.Contig13_All	0.999515	3.53e-07
Hellicoside;	CL3901.Contig2_All	0.999001	1.5e-06
Hippurate; Hippuric acid; N-Benzoylglycine; Benzoylaminoacetic acid;	Unigene16367_All	0.999017	1.45e-06
Isochorismate; Isochorismic acid;	CL3901.Contig13_All	0.999083	1.26e-06
Isochorismate; Isochorismic acid;	CL3901.Contig3_All	0.999073	1.29e-06
Isodrin;	Unigene26745_All	0.999142	1.11e-06
Isodrin;	Unigene29229_All	0.999162	1.05e-06
Kaempferitrin; Kaempferol-dirhamnoside; Lespenefril;	CL375.Contig1_All	0.999511	3.59e-07
Kaempferitrin; Kaempferol-dirhamnoside; Lespenefril;	CL753.Contig4_All	0.999438	4.73e-07
Kawain; Kavain;	Unigene26745_All	0.999572	2.74e-07
Kawain; Kavain;	Unigene7857_All	0.999387	5.64e-07
Kazinol A;	CL902.Contig24_All	0.999157	1.07e-06
Khellin;	CL3901.Contig2_All	0.999312	7.1e-07
L-2-Aminoadipate; L-alpha-Aminoadipate; L-alpha-Aminoadipic acid; L-2-Aminoadipic acid; L-2-Aminohexanedioate;	Unigene3019_All	0.999039	1.38e-06
Lancerin; 4-C-Glucosyl-1,3,7-trihydroxyxanthone;	CL2878.Contig4_All	0.999287	7.63e-07
Landomycin D;	CL3901.Contig6_All	0.999037	1.39e-06
Leucomycin A13;	Unigene4002_All	0.999235	8.78e-07
Liquiritigenin; 4',7-dihydroxyflavanone;	CL1334.Contig4_All	0.999709	1.27e-07
Liquiritigenin; 4',7-dihydroxyflavanone;	CL4675.Contig3_All	0.999029	1.41e-06
Luteolin 7-O-glucuronide; Luteolin 7-O-beta-D-glucuronide;	CL2775.Contig3_All	0.99945	4.53e-07
Messagenin;	CL1856.Contig8_All	0.999423	4.99e-07
Montanin A;	CL5208.Contig1_All	0.999671	1.63e-07
Morphine-3-glucuronide;	CL9602.Contig8_All	0.999078	1.28e-06
Mycosinol; (2E)-2-Hexa-2,4-diynylidene-1,6-dioxaspiro(4.4)nona-3,7-dien-9-ol;	CL3901.Contig4_All	0.999654	1.8e-07
N-(6-Aminohexanoyl)-6-aminohexanoate;	Unigene12430_All	0.999703	1.33e-07
N-Acetylputrescine;	CL6214.Contig2_All	0.999077	1.28e-06
N1-(5-Phospho-alpha-D-ribosyl)-5,6-dimethylbenzimidazole; alpha-Ribazole 5'-phosphate;	Unigene19728_All	0.99928	7.77e-07
Nagilactone C;	CL812.Contig2_All	0.999796	6.24e-08
Nagilactone C;	Unigene1814_All	0.999355	6.24e-07
Nitrilotriacetic acid; Triglycollamic acid; Nitrilotriacetate;	Unigene3019_All	0.999831	4.27e-08
Nitrovin; Difurazone;	CL4675.Contig3_All	0.999056	1.34e-06
Nitrovin; Difurazone;	Unigene6705_All	0.999661	1.72e-07
Nogalonate; Nogalonic acid;	CL4675.Contig3_All	0.999698	1.37e-07
Novclobiocin 105;	CL3901.Contig13_All	0.999276	7.86e-07
O-Methylsterigmatocystin; 8-O-Methylsterigmatocystin;	CL3901.Contig10_All	0.999351	6.32e-07
Ovatifolin;	CL2928.Contig3_All	0.99902	1.44e-06
Oxidized Oplophorus luciferin; Coelenteramide;	CL2496.Contig1_All	0.999152	1.08e-06
Oxidized Oplophorus luciferin; Coelenteramide;	CL4258.Contig2_All	0.999284	7.7e-07
Oxidized Oplophorus luciferin; Coelenteramide;	CL5735.Contig1_All	0.999791	6.52e-08
Oxycarboxin;	CL3901.Contig9_All	0.999733	1.07e-07
Pachyrrhizone;	CL1334.Contig4_All	0.999787	6.8e-08
Pachyrrhizone;	CL4675.Contig3_All	0.999196	9.7e-07
Patulin;	CL3901.Contig2_All	0.999129	1.14e-06
Pentobarbital; 5-Ethyl-5-(1-methylbutyl)-2,4,6(1H,3H,5H)-pyrimidinetrione;	CL7104.Contig1_All	0.999026	1.42e-06
Phaseolic acid;	CL3901.Contig13_All	0.999355	6.25e-07
Phaseolic acid;	CL3901.Contig2_All	0.999083	1.26e-06
Pheophytin a;	CL1017.Contig2_All	0.999965	1.84e-09
Pinolidoxin;	CL6294.Contig1_All	0.999482	4.02e-07
Pittoside A;	CL2049.Contig4_All	0.999648	1.86e-07
Pittoside A;	CL7676.Contig1_All	0.999126	1.15e-06
Plantagoside;	CL3901.Contig2_All	0.999187	9.9e-07
Pratensein; 3'-Hydroxybiochanin A;	CL3901.Contig3_All	0.999724	1.14e-07
Precocene II; Precocene 2;	CL2878.Contig4_All	0.999606	2.33e-07
Premithramycinone;	CL3901.Contig3_All	0.999372	5.92e-07
Procyanidin B5; Procyanidol B5;	CL4980.Contig1_All	0.999431	4.86e-07
PS-6; Antibiotic PS 6;	CL3901.Contig10_All	0.99978	7.25e-08
Pseudoargiopinin III;	CL1620.Contig5_All	0.999738	1.03e-07
Pseudoargiopinin III;	CL2049.Contig4_All	0.999796	6.27e-08
Pyridinitril;	Unigene3019_All	0.999101	1.21e-06
Quercetin 3-O-(6-O-malonyl-beta-D-glucoside); Quercetin 3-O-malonylglucoside; Quercetin-3-O-(6''-malonylglucoside);	Unigene15886_All	0.9996	2.39e-07
Quercetin 3-O-[beta-D-xylosyl-(1->2)-beta-D-glucoside];	Unigene24226_All	0.999312	7.09e-07
Resokaempherol; 5-Deoxykaempferol; 3,7,4'-Trihydroxyflavone;	CL3901.Contig3_All	0.999759	8.72e-08
Resokaempherol; 5-Deoxykaempferol; 3,7,4'-Trihydroxyflavone;	Unigene6705_All	0.999197	9.68e-07
Ritipenem acoxil hydrate; Penemac; FC/TA-891;	CL1334.Contig4_All	0.99985	3.35e-08
Rosmarinine; Senecionan-11,16-dione, 1,2-dihydro-2,12-dihydroxy-, (1alpha,2alpha)-;	CL7676.Contig1_All	0.999216	9.21e-07
Rubrofusarin;	CL3901.Contig2_All	0.999594	2.47e-07
Salvarsan; Arsphenamine;	CL5208.Contig1_All	0.999885	2e-08
Secalciferol; 24(R),25-Dihydroxyvitamin D3; (24R),25-Dihydroxyvitamin D3; (3S,5Z,7E,24R)-9,10-Secocholesta-5,7,10-triene-3,24,25-triol;	Unigene29016_All	-0.999167	1.04e-06
Senkirkine;	CL5208.Contig1_All	0.999869	2.57e-08
Sterigmatocystin;	CL3901.Contig4_All	0.999572	2.75e-07
Sterigmatocystin;	CL3901.Contig6_All	0.999637	1.98e-07
Sterigmatocystin;	CL3901.Contig8_All	0.999314	7.05e-07
Sterigmatocystin;	CL9312.Contig1_All	0.999697	1.37e-07
Streptozocin; Zanosar;	CL1972.Contig2_All	0.999249	8.46e-07
Sulfometuron;	CL3901.Contig9_All	0.999644	1.91e-07
Sulfometuron;	CL4675.Contig3_All	0.999067	1.31e-06
Supinidine;	Unigene22579_All	0.999559	2.92e-07
TEPP; Tetraethyl pyrophosphate;	CL4134.Contig3_All	0.999438	4.73e-07
Tetracenomycin M;	CL3901.Contig10_All	0.99924	8.67e-07
Tetracenomycin M;	CL9513.Contig2_All	0.999303	7.29e-07
Tetrangomycin;	Unigene6705_All	0.999526	3.36e-07
THF-L-glutamate; Tetrahydropteroyldiglutamate; (6S)-H4PteGlu2;	CL3901.Contig4_All	0.999596	2.45e-07
THF-L-glutamate; Tetrahydropteroyldiglutamate; (6S)-H4PteGlu2;	CL3901.Contig6_All	0.999197	9.67e-07
THF-L-glutamate; Tetrahydropteroyldiglutamate; (6S)-H4PteGlu2;	CL3901.Contig8_All	0.999431	4.86e-07
THF-L-glutamate; Tetrahydropteroyldiglutamate; (6S)-H4PteGlu2;	CL9312.Contig1_All	0.999598	2.42e-07
Thiolactomycin;	Unigene12430_All	0.999168	1.04e-06
Tribuloside;	CL3901.Contig2_All	0.999496	3.81e-07
Trimetrexate;	Unigene8614_All	0.999845	3.61e-08
UDP-N-acetylmuramoyl-L-alanyl-D-glutamate; UDP-N-acetyl-alpha-D-muramoyl-L-alanyl-D-glutamate;	CL2294.Contig1_All	0.999577	2.69e-07
UDP-N-acetylmuramoyl-L-alanyl-D-glutamate; UDP-N-acetyl-alpha-D-muramoyl-L-alanyl-D-glutamate;	CL4700.Contig7_All	0.999748	9.53e-08
Xylostasin;	Unigene19728_All	-0.9991	1.21e-06
Zearalenone;	CL4134.Contig1_All	0.999099	1.22e-06
Zinc protoporphyrin-9; Zinc protoporphyrin;	Unigene24228_All	0.999278	7.81e-07
